# Supplementary material for: Isolated tooth reveals hidden spinosaurid dinosaur diversity in the British Wealden Supergroup (Lower Cretaceous)
Source: PeerJ. 2023 May 31;11:e15453. doi: 10.7717/peerj.15453 (PMC10239232; doi:10.7717/peerj.15453)
Supplement: Supplemental Information 1 [file peerj-11-15453-s001.zip]

Archive with 96 entries (69 files):
- Data Files/
- Data Files/.DS_Store
- __MACOSX/
- __MACOSX/Data Files/
- __MACOSX/Data Files/._.DS_Store
- Data Files/HASMG G369a/
- Data Files/HASMG G369a/.DS_Store
- __MACOSX/Data Files/HASMG G369a/
- __MACOSX/Data Files/HASMG G369a/._.DS_Store
- Data Files/HASMG G369a/Cladistics/
- Data Files/HASMG G369a/Cladistics/.DS_Store
- __MACOSX/Data Files/HASMG G369a/Cladistics/
- __MACOSX/Data Files/HASMG G369a/Cladistics/._.DS_Store
- Data Files/HASMG G369a/Cladistics/Crown only/
- Data Files/HASMG G369a/Cladistics/Crown only/.DS_Store
- __MACOSX/Data Files/HASMG G369a/Cladistics/Crown only/
- __MACOSX/Data Files/HASMG G369a/Cladistics/Crown only/._.DS_Store
- Data Files/HASMG G369a/Cladistics/Crown only/Crown only dataset HASMG G369a lateral.tnt
- __MACOSX/Data Files/HASMG G369a/Cladistics/Crown only/._Crown only dataset HASMG G369a lateral.tnt
- Data Files/HASMG G369a/Cladistics/Whole dentition/
- Data Files/HASMG G369a/Cladistics/Whole dentition/.DS_Store
- __MACOSX/Data Files/HASMG G369a/Cladistics/Whole dentition/
- __MACOSX/Data Files/HASMG G369a/Cladistics/Whole dentition/._.DS_Store
- Data Files/HASMG G369a/Cladistics/Whole dentition/Whole dentition HASMG G369a lateral.tnt
- __MACOSX/Data Files/HASMG G369a/Cladistics/Whole dentition/._Whole dentition HASMG G369a lateral.tnt
- Data Files/HASMG G369a/DFA and Cluster/
- Data Files/HASMG G369a/DFA and Cluster/.DS_Store
- __MACOSX/Data Files/HASMG G369a/DFA and Cluster/
- __MACOSX/Data Files/HASMG G369a/DFA and Cluster/._.DS_Store
- Data Files/HASMG G369a/DFA and Cluster/Pan theropod datasets/
- Data Files/HASMG G369a/DFA and Cluster/Pan theropod datasets/.DS_Store
- __MACOSX/Data Files/HASMG G369a/DFA and Cluster/Pan theropod datasets/
- __MACOSX/Data Files/HASMG G369a/DFA and Cluster/Pan theropod datasets/._.DS_Store
- Data Files/HASMG G369a/DFA and Cluster/Pan theropod datasets/Morpho teeth My dataset no ratios HASMG_G369a.dat
- __MACOSX/Data Files/HASMG G369a/DFA and Cluster/Pan theropod datasets/._Morpho teeth My dataset no ratios HASMG_G369a.dat
- Data Files/HASMG G369a/DFA and Cluster/Pan theropod datasets/Morpho teeth My dataset unser no ratios HASMG_G369a.dat
- __MACOSX/Data Files/HASMG G369a/DFA and Cluster/Pan theropod datasets/._Morpho teeth My dataset unser no ratios HASMG_G369a.dat
- Data Files/HASMG G369a/DFA and Cluster/Pan theropod datasets/Morpho teeth whole dataset no ratios HASMG_G369a.dat
- __MACOSX/Data Files/HASMG G369a/DFA and Cluster/Pan theropod datasets/._Morpho teeth whole dataset no ratios HASMG_G369a.dat
- Data Files/HASMG G369a/DFA and Cluster/Pan theropod datasets/Morpho teeth whole dataset unser no ratios HASMG_G369a.dat
- __MACOSX/Data Files/HASMG G369a/DFA and Cluster/Pan theropod datasets/._Morpho teeth whole dataset unser no ratios HASMG_G369a.dat
- Data Files/HASMG G369a/DFA and Cluster/Spino only datasets/
- Data Files/HASMG G369a/DFA and Cluster/Spino only datasets/.DS_Store
- __MACOSX/Data Files/HASMG G369a/DFA and Cluster/Spino only datasets/
- __MACOSX/Data Files/HASMG G369a/DFA and Cluster/Spino only datasets/._.DS_Store
- Data Files/HASMG G369a/DFA and Cluster/Spino only datasets/All spino all variables dataset.dat
- __MACOSX/Data Files/HASMG G369a/DFA and Cluster/Spino only datasets/._All spino all variables dataset.dat
- Data Files/HASMG G369a/DFA and Cluster/Spino only datasets/All spino dataset no ratios.dat
- __MACOSX/Data Files/HASMG G369a/DFA and Cluster/Spino only datasets/._All spino dataset no ratios.dat
- Data Files/HASMG G369a/DFA and Cluster/Spino only datasets/Hendrickx et al 2020 Spino only data.xlsx
- __MACOSX/Data Files/HASMG G369a/DFA and Cluster/Spino only datasets/._Hendrickx et al 2020 Spino only data.xlsx
- Data Files/HASMG G369a/DFA and Cluster/Spino only datasets/Reduced spino all variables.dat
- __MACOSX/Data Files/HASMG G369a/DFA and Cluster/Spino only datasets/._Reduced spino all variables.dat
- Data Files/HASMG G369a/DFA and Cluster/Spino only datasets/Reduced spino dataset no ratios.dat
- __MACOSX/Data Files/HASMG G369a/DFA and Cluster/Spino only datasets/._Reduced spino dataset no ratios.dat
- Data Files/XMDFEC V10010/
- Data Files/XMDFEC V10010/.DS_Store
- __MACOSX/Data Files/XMDFEC V10010/
- __MACOSX/Data Files/XMDFEC V10010/._.DS_Store
- Data Files/XMDFEC V10010/Datasets/
- Data Files/XMDFEC V10010/Datasets/.DS_Store
- __MACOSX/Data Files/XMDFEC V10010/Datasets/
- __MACOSX/Data Files/XMDFEC V10010/Datasets/._.DS_Store
- Data Files/XMDFEC V10010/Datasets/Large Dataset/
- Data Files/XMDFEC V10010/Datasets/Large Dataset/.DS_Store
- __MACOSX/Data Files/XMDFEC V10010/Datasets/Large Dataset/
- __MACOSX/Data Files/XMDFEC V10010/Datasets/Large Dataset/._.DS_Store
- Data Files/XMDFEC V10010/Datasets/Large Dataset/My dataset/
- Data Files/XMDFEC V10010/Datasets/Large Dataset/My dataset/.DS_Store
- __MACOSX/Data Files/XMDFEC V10010/Datasets/Large Dataset/My dataset/
- __MACOSX/Data Files/XMDFEC V10010/Datasets/Large Dataset/My dataset/._.DS_Store
- Data Files/XMDFEC V10010/Datasets/Large Dataset/My dataset/Morpho large teeth My dataset no ratios.dat
- __MACOSX/Data Files/XMDFEC V10010/Datasets/Large Dataset/My dataset/._Morpho large teeth My dataset no ratios.dat
- Data Files/XMDFEC V10010/Datasets/Large Dataset/My dataset/Morpho large teeth My dataset unserra no ratios.dat
- __MACOSX/Data Files/XMDFEC V10010/Datasets/Large Dataset/My dataset/._Morpho large teeth My dataset unserra no ratios.dat
- __MACOSX/Data Files/XMDFEC V10010/Datasets/Large Dataset/._My dataset
- Data Files/XMDFEC V10010/Datasets/Large Dataset/Whole/
- Data Files/XMDFEC V10010/Datasets/Large Dataset/Whole/.DS_Store
- __MACOSX/Data Files/XMDFEC V10010/Datasets/Large Dataset/Whole/
- __MACOSX/Data Files/XMDFEC V10010/Datasets/Large Dataset/Whole/._.DS_Store
- Data Files/XMDFEC V10010/Datasets/Large Dataset/Whole/Morpho large teeth whole dataset no ratios.dat
- __MACOSX/Data Files/XMDFEC V10010/Datasets/Large Dataset/Whole/._Morpho large teeth whole dataset no ratios.dat
- Data Files/XMDFEC V10010/Datasets/Large Dataset/Whole/Morpho large teeth whole dataset unserra no ratios.dat
- __MACOSX/Data Files/XMDFEC V10010/Datasets/Large Dataset/Whole/._Morpho large teeth whole dataset unserra no ratios.dat
- __MACOSX/Data Files/XMDFEC V10010/Datasets/Large Dataset/._Whole
- __MACOSX/Data Files/XMDFEC V10010/Datasets/._Large Dataset
- Data Files/XMDFEC V10010/Datasets/Morpho teeth My dataset no ratios.dat
- __MACOSX/Data Files/XMDFEC V10010/Datasets/._Morpho teeth My dataset no ratios.dat
- Data Files/XMDFEC V10010/Datasets/Morpho teeth My dataset unser no ratios.dat
- __MACOSX/Data Files/XMDFEC V10010/Datasets/._Morpho teeth My dataset unser no ratios.dat
- Data Files/XMDFEC V10010/Datasets/Morpho teeth whole dataset no ratios.dat
- __MACOSX/Data Files/XMDFEC V10010/Datasets/._Morpho teeth whole dataset no ratios.dat
- Data Files/XMDFEC V10010/Datasets/Morpho teeth whole dataset unser no ratios.dat
- __MACOSX/Data Files/XMDFEC V10010/Datasets/._Morpho teeth whole dataset unser no ratios.dat
- Data Files/XMDFEC V10010/XMDFEC V10010 full results.xlsx
- __MACOSX/Data Files/XMDFEC V10010/._XMDFEC V10010 full results.xlsx
