# Supplementary material for: Isolated tooth reveals hidden spinosaurid dinosaur diversity in the British Wealden Supergroup (Lower Cretaceous)
Source: PeerJ. 2023 May 31;11:e15453. doi: 10.7717/peerj.15453 (PMC10239232; doi:10.7717/peerj.15453)
Supplement: Supplemental Information 1 [file peerj-11-15453-s001.zip › Data Files/HASMG G369a/Cladistics/Crown only/Crown only dataset HASMG G369a lateral.tnt]

nstates 16 ; 
xread 'Data saved from TNT' 
91 101 
&[num] 
Herrerasaurus    0?11[23]10000?0??1?0?01?0??000010?1[012][01][01]000[02]00000?00000111000[01]100000????0?10000?200???000??????? 
Daemonosaurus    0?1?[23]000011000010??110?0000000?1?[12]0000?00000000000??11000010?000000?0?0000?0?0???000?00???? 
Eodromaeus       ?????????????????????????????0?0[01]200011[01]0000100000001[01]000[01][01]000020000?00000?100???0010?????? 
Eoraptor         100[12][12]100[01][01]10001101012[12]1100000[12]00[01][01]100[13]?00000000?001[01]1[12][12]00000001??001000000?0?0???000??????? 
Dracovenator     0?1021010110000???21?020000000?10?000010000010010012100000100000?0?2?10000?100???0010????0? 
Coelophysis      0?0[01][012]1000[01]1000110?01?0?0030000?1[01][01]000[13]100000[01]000??00100[01]0[01]00000?000000000[03]00?0???0010?????? 
Liliensternus    0?01?1[01]0011000010001?00?000000?1[01]1[01]000100000000000[01][01]100[01]0[01][01]0?00?0000010000?0?0???000?001?0? 
Dilophosaurus    0?11[01]0000110001??1[12]10020000000?11100[12][34]1000001000001210000[01]100000?0?20?0000?0?0???0010001000 
Ceratosaurus     0?1[12]3[01][01]0011000010[23][23]10020[01]10000?2[01]1[012]0[12][034]10000010000[01]22100[01]01[012]001[01]0[12]0[02]001[01][012][012]0?[12]01[01][01][01]001000?000 
Genyodectes      0?2[01][012]000011000000221000?000000?2[01]1[01]0[12][234]2000001000[01]12210[01]0010001[01]?2020010[01]00?210???0010?????? 
Berberosaurus    ?????????????????????????????0?10100[12]2300000100?01221[01][01]???1001??1020?10000?200???0010?????? 
Limusaurus_juvenile 0?0??[01]???0?1?????????????00000?0??[01]0???1?1???????????????????????????????0?0?0???00??0[01]???0 
Noasaurus        ?????????????????????????????0?01[01]100010000010000001100000000000?1?2?00000?0?0???000??????? 
Masiakasaurus    210[23][01]10231[01]02112000100[02]0010000?1[01][12]0000100000100001[01][12]10[012][01]000000[01]000020000010[12]00???0010001100 
Kryptops         ?????????????????????????????0?1?1100010000010000?121[01]2[01]0000001?0?000022?0?0?0???000?0????? 
Rugops           ???1???2?11?0?010????????????0?1[01]?[12]000100000100000[12]210200000001?0?000000?0?0?0???000??????? 
Abelisaurus      0?113[12][12]231100[12]0??2210[12]00200000?1[01][01]1000100000100?00221[01][12]0010011100000000100?101010000??????? 
Aucasaurus       ?????????????????????????????0?1[01][01]1000100000100000221[01][12][01]01[01]011100?00000000?200???000?0?0?1? 
Arcovenator      ?????????????????????????????0?1[01]10000100000[01]00101[12]21[01][01]0[02][01]1000100012000000?0?0???000?0????? 
Chenanisaurus    1?1[12]2[01][12]2311002010331[01][01]00200001?1[01]110??100000200110221[01][01]00110?01000000012?0??00???000?00???0 
Indosuchus       0?1[12]3[12][12][23][23]110[01][12]010[23][23]1??0?000000?1[01]?[12]0001000001000?0221??????????0???0??0110?0?0???000??????? 
Majungasaurus    [01]01[12]3[12][12][23][23]110[01]2010[23][23]1[12]200200000?1[01][01][12]000100000100000[23]21[12]2000[01]000100000001220?201010000?00?1?? 
Skorpiovenator   0?11222?3110020??211???0000000?10[01][12]000100000100010221000011001[01]0?0?0?00000?0?2020000?00?1?0 
Chilesaurus      210?122?00?1?????????????0000110?12000?11[01][01]????200?0??0?0?2?0?0?????00?0?0?0?0???00??10??00 
Piatnitzkysaurus ?????????????????????????????0?11[12]0010100000[01]10[01]10[12][12]10[012]0[02][01]1000020002000[12][12]0?[12]1201000[01]0001100 
Marshosaurus     0?1121[01]10110000100110020100000?1[01][01]0000100000000?0[01]1[12]001[01]00[01]000000002010100?[12][12]0???001000?1?0 
Monolophosaurus  0?11[23][01]0101?000110?11?0??000000?1[01][01][01]000100000000[01]0[01][12][12]100[01][02]0[01]0000?0?00010000?10101100110??1?? 
Sciuruminus      0?0?[12][01]0??0?[01]????0?0????100000100?100???1?00???00??????[12]?0?[02]0??0??00?[01]1?000?0?0???000?1???0? 
Eustreptospondylus ??1??10?01100?00122100?0100000?11?0000100000000???[23]2100[01]0000000???00000??0?0?0???0010?????? 
Afrovenator      ?????????????????????????????0?2010001100000000110321[01][01][01]2010?00?0011001110?0?100000100?1?0? 
Dubreuillosaurus 0?11210101100000[01]221000?000000?1[01][01]0000100000000100111[01][01][01]0000000?0010000110?0?0???0010000?00 
Duriavenator     0??12??1?110??0?1[23]310000?00000?1[01]100001000000001??[23]210[01][01]00101[01]0?101[01]000110?[01]00???001000?100 
Megalosaurus     ?????????????????????????????0?2[01]100001000000001[01]0[23][23]1[01][01][01][02]010100?100[01]001[12][12]0?2110[12][01]0020?????? 
Torvosaurus      ??21???1011000000331???0?00000?2[01][12]0000100000[01]001[01]0[23][23]1[01][01][01]0110?00?101[01]0[01]1220?2[01]10100020002100 
Baryonyx         0?12[12]1000110020??0000000010000?121[01]000000000[12]001[01]000[01]00[01][01]2111000202[02]00000[12]00?10100031010111 
Suchomimus       0????1000110020??00000000[12]0000?1[12][12][01]000000000[12]001[01]0[01][01][01]00[01][01]1010002202[02]00000[12]00?10[12][01]0031?????? 
Irritator_Angaturama ?????????????????????????????0?12[12]2100001010100100???????????????????????210?101[01]000??????? 
Spinosaurus      0??[12]??1001010[12]001????????20000?2[12][12][12]100001010[01]00100???????????????????????220?0???00310101?[01] 
Erectopus        ?????????????????????????????0?10[12]001010000010000022100[01]011010000000000100?1[01]0???000??????? 
Sinraptor        0?1[123]?11[23][13]1101[12]0102210[01]00[12]02000?2[01][01][01]0[12][012][23]00000[12]00[01][01][01]221[01][01]00[12]1000000000011[12][01]0?211010000?001[01]01 
Allosaurus       0?1[23][012][01][01][23][23]110[12]10102[23]1[01][01]00[012]0[02][01]00?2[012][12][01]000[012]00000[12]11[01][01]1[12][12]1[01][01][01]011000[01]00000011[12][12]0?2[01]2[01]1[01]00[01]00[01][01][01]1[01] 
Neovenator       ?????????????????????????????0?111001[12]20000000011[01]2[12]11100110010?0000011110?2[01]2010002010211[01] 
Fukuiraptor      0?1[12]?0030110210??[01]110[01]0??00000?1[01][012]00??100000[01]00010[12][12]1[01][01]000[01]0?0000000002220?[12]020?000???????? 
Australovenator  0?1[12][23]00?3110210??1[12]1?????00000?1[01]100[23][12]?000000000?[01]221?[01]?00[01]0??0?000001???0???????0020?????? 
Megaraptor       ?????10?3100200???11?0?00000?0?1[01][01]002231?00???000[01]?11?0?0?100?0??00?01?000?100???0010100100 
Orkoraptor       ?????????????????????????????0?1??003231?00???0[01][01][01]?21?0?0?100?0??0???1?110???0???0[02]100?1??? 
Acrocanthosaurus 0?2[12][12]100011000[01]00[12]210020000000?2[01][012]0000?00000[01]0011[01][12][12][01]001[01]110111010[12][01]010[01]00?2[01][12][01]100020?????? 
Eocarcharia      ?????????????????????????????0?101[03]00020000000011[01]211[01][01]0[02][12]10110?1011001110?100???0010?????? 
Carcharodontosaurus ?????????????????????????????102[01]1[123]000100001200110[23][23]1110010011[01]00001001[01][01]0?[01]021200010001100 
Giganotosaurus   0?02?110011001000221?00?10000102[01][12][03]000100000[12]00110[23][23]1[01][01]001[01]00000000101[12]220?[12]0[12]020001000[12]100 
Mapusaurus       0?12[23]10001101?1??221??0000000102[01][01][013]000100000[12]00110[23][23]1[01][01]001100000000[01]01[12]220?0?[12][01]200010[01]0[12]100 
Bicentenaria     0??[12]???00??0??0?0?0??0??000000?0?100?0100000100000001000001000000002000000?0?0???00200000?? 
Aorun            0?0?[02]00[01]?0?1?????????????0000090[01]?000?11?[01]1???0????01?0?09[02]0??0?????10?0?0?0?0???0020?????? 
Zuolong          0?1?[23]2140110301??0010020000000??[01]?[12]0?0?00000000[01]??1[01]10000?10?01??0???1?000?1?0???001000[12]?10 
Proceratosaurus  100?[23]103[03]1102011[12]0010020000010?1[01][01]00[12]0[13]00000[01]100[01]10[01]10000000000?0002000[01][01]0?0?0???0010?????? 
Guanlong         0?1[123]3[12]13[03]11021121[12]11[01][01]0000000091[01][01]00001[01]0000[01][01]00011110[01]1[02]01000090?02010[01]?0?100???0010?????? 
Dilong           0?0[23][0123][12][01]4[03][01]11[123]012000100[02]000010091[012][012][01]0[02]0?000000000011110[01][01][02]0[012]000090002010[01]0[01]2100???00[12]011[12]10[01] 
Eotyrannus       0?1311[01]43110311??[12][12]10000100000?111[01]0001000000001001[12]10000000000?0002000110?0?0???0010??1??? 
Raptorex         0?03[01]104211031121??10020000100??[01][01]00[01]0100000[01]10[01][01]1??100[01][02]1[01]000000000000100?100???00100?1000 
Gorgosaurus      0?1[23][0123]1142110[23]1[01][12][01]1[12]1?000000[01]00?1[012][12][01]000[01]00000[01]10[01]01[12][12]100[01]01[01]00000[02]0[02]00111[01]0?1[01]0???0010001000 
Alioramus        ?????????????????????????????0??[01][01]00[12]0[13]00000[01]10[01]01??100001[01]000[01]00000000100?210???0010001000 
Daspletosaurus   0?13[01]11421[01][01][23][01][01]2[01]221[01]0[02]0100100?2[012][012][01]000[01]00000111[01]0[01][23]2111[01]01[01]00000[02]0[02]0011[12]10?[12]110000010[01][01][01][01]1[01] 
Tyrannosaurus    0?233[01]04[02]11031[01][12][01][23][23]10000000[01]00?2[12][012][01]000000000[01]11001[23][23]100001[01]0100020200122?0?2[01]112[01]00[01]0001[01]0[01] 
Compsognathus    0?0?3[012]0?00?1?????????????00000?0[01][01]0000?1?0[01]???02???01?0?[01]?20??0??00?10?000?0?0???000?10?000 
Juravenator      0?0?[012]00??0?[01]????0?0??0?1000000?0?[12]00?011?01???02???01?0?0?[02]0?????[01]0?[01]0?000?0?0???000?10??00 
Scipionyx        0???2000?0?1?????????????10000???[012][01]02011?00???0[02]??????0?0?[02]0??0???0?10?000?0?0???000??????? 
Ornitholestes    100[123]21[01][34][03][01]0111010????????00000?0[12][01]0[01]001[01]10[01]?100201?01?0?0?00??0???0?1??0?0?[01]00???00100?[01]??1 
Nqwebasaurus     ?????????????????????????????0?022210001?1???????????????????????????????0?0?0???000??????? 
Pelecanimimus    110??1[01]3?0?1?????????????0000[12]10?0[01][01]00?1?1???????????????????????????????0?0?0???000?0?0?0? 
Shenzhousaurus   0?02?22000?1?????????????00000?021210001?1???????????????????????????????0?0?0???000??????? 
Haplocheirus     000?210000?1??0?0????????00000?0[12][12]0000?[01]00000000??0[01]1000000000[01]???0?[01]10000?0?0???030??????? 
Shuvuuia         1102?22000?1?????????????00?011021210001?1???????????????????????????????0?0?0???000?0?0??? 
Mononykus        ?????????????????????????????1?021210001?1???????????????????????????????0?0?0???030?0?0?0? 
Eshanosaurus     ?????????????????????????????21021[12]000000000000200112[01][012]00[02][02]0000?[12]?20010000?0?0???0[01]0?1?0?0? 
Falcarius        1002[23]220[05]001?????????????0000210[12][01][24]00[023]0000000102000010000[01][02]0000?1?1[02]00[02][02]00?100???0[01]0?[01][01]010[01] 
Jianchangosaurus 211221004110201201?2220000?0021021[24]00[03]0000000002002222200000011?2?20010000?0?0???000?110?01 
Segnosaurus      ?????????????????????????????2112[12][12][01][02][04]0000000[01]22[02]0222[012][012]00[01]2[01]0[01][01]?0?00[01]10000?100???[03][01]1?0????? 
Erlikosaurus     1002222000?0??0?0?02?1??00000210212000000000000200??2[02][02]00020011?2?20010000?0?0???000?110??1 
Incisivosaurus   001?22[12]001010?010????????00001?0?021000[01]?[01][01]??00200??01?0?0?10??0??????0?0??0?0???00[03]0?????? 
Caudipteryx      0?0?0[02][01]??0?1?????????????0000??????????????????????????????????????????????????????0?10[12]00[01] 
Halszkaraptor    1?0??003?0?1?????????????00?00?0??000011?1???????????????????????????????0???????00??0[01]?0?0 
Buitreraptor     ?????????????????????????????0?0[01][01]003[01]31?1???????????????????????????????0?0?0???[13][12]0?1?1?00 
Microraptor      0?0?[12][01]0?[03]0?1??0?0????????00[012]0100?1[01]03131?0[01]???0[02]???0[12]?0?0?[02]0??0??1??[01]0?00[02]00?0???0[02][01]00[01]??00 
Sinornithosaurus 0?0?[23][01]0?[23]1[01][01][01][01][01]10001[01][01]?1002[012]00?[01]?1003[01]30[01]0000000??00100[01][01]0[02]000000002[01]0000210?0???0010[01]01[01]00 
Graciliraptor    ?????????????????????????????000?100[23]?[23]0000000000?00100[01][01]0[02]0?00???02000000?0?0???0010??[12]??? 
Dromaeosaurus    0?1[123][12][01]03[13]110210201111[01]00100000?1[01]100[23][01]300000[01]11001[12][12]100000[01]00010000[01]000100?100???0010?????? 
Atrociraptor     0?[01]1[23]113[13]110[12]1010[012][01]1[12][12]20[01]00000?1[01][01][01]020?00000[01]00000[01][12]102[01]00[01]0001000020001[01]0?100???001000?00[01] 
Bambiraptor      ?????????????????????????????0?0[01]1003[01]3[01]00000000000010[01]0001000[01]??002010000?0?0???0[02]10?????? 
Tsaagan          0?1?3[01][01]000?0??0?0?01?0?0000?00?1?1[01]02031?00???0000?11?0?0?10??0??00?00?000?0?0???000??????? 
Velociraptor     0?00310300?0??0?0?01?0??030?00?00[01][01]021?[01]000000000001100000[01]0000?0022000000?0?0???0[012]0??????? 
Deinonychus      0?01[23]1[01][13]3110210?0011[01]120002000?1[01][01]0020200000[01]00000[01][12]1011001000[01][02]0[02][02]20101[01]0?1[01]0???0010001100 
Saurornitholestes 0?002[01][01]331[01]021[01]200[12]1[01][12]20100000?1[01]1002[12][23]0[01]000[01]10[01]00[01][01]1[01][12]0001000000002010110?110???0010001000 
MPC_D100_1128    1102222000?1?????????????0000[12]1021[012][01]0001?1???????????????????????????????0?0?0???000?1?0?0? 
Almas            110?222000?1?????????????0000[12]10?[01][12]00001?1???????????????????????????????0?0?0???000?1???0? 
Sinusonasus      [12]10?3[12][02]??0?1?????????????0000[12]00?0[012]00??1?[01][01]???02?0?02?0?0?[02]0??0??1??0[01]?000?0?0???000??????? 
Byronosaurus     100?211010?1????1????????0000[12]00[12][12][01]0[0123][01][24]1?1???????????????????????????????0?0?0???[13][12]0??????? 
Zanabazar        110?3112?1102?010222??0??0000[12]10[12][01][01]001[13][01]1000?00000[12][12]2?2?0?000?1??1221[01]0000?0?0???200??????? 
Troodon          210221050[01][01]0010??332220000000[12]111[01][01]0[02][134]1[01][01]000100000[23][23][12]22[12]00[01]001100000010000?100???000?1[01]1101 
Epidexipteryx    0?0?0[01]0?00?1?????????????00000?0?[01]10?0?1?1???????????????????????????????0?0?0???000?00??0[01] 
Archaeopteryx    100?310?00?1?????????????0000100?[01][01]000?1?1???????????????????????????????0?0?0???000?10?00? 
HASMGG369a ?????????????????????????????0?1211100000000100100?000011?100?0??1?0?1?00200?0???00[03]00???0? 
; 

Ccode  
   +[/1  0        -[/1  1        +[/1  2        -[/1  3        -[/1  4      
   -[/1  5        -[/1  6        -[/1  7        -[/1  8        -[/1  9      
   -[/1  10       -[/1  11       +[/1  12       -[/1  13       -[/1  14     
   -[/1  15       -[/1  16       -[/1  17       -[/1  18       +[/1  19     
   -[/1  20       -[/1  21       -[/1  22       -[/1  23       -[/1  24     
   -[/1  25       -[/1  26       -[/1  27       -[/1  28       +[/1  29     
   -[/1  30       +[/1  31       -[/1  32       -[/1  33       -[/1  34     
   -[/1  35       -[/1  36       -[/1  37       -[/1  38       -[/1  39     
   -[/1  40       -[/1  41       -[/1  42       -[/1  43       -[/1  44     
   -[/1  45       -[/1  46       -[/1  47       -[/1  48       -[/1  49     
   -[/1  50       -[/1  51       +[/1  52       -[/1  53       -[/1  54     
   -[/1  55       -[/1  56       -[/1  57       -[/1  58       -[/1  59     
   -[/1  60       -[/1  61       -[/1  62       -[/1  63       -[/1  64     
   -[/1  65       -[/1  66       -[/1  67       -[/1  68       -[/1  69     
   -[/1  70       -[/1  71       -[/1  72       -[/1  73       -[/1  74     
   -[/1  75       -[/1  76       -[/1  77       -[/1  78       -[/1  79     
   -[/1  80       -[/1  81       -[/1  82       -[/1  83       -[/1  84     
   -[/1  85       -[/1  86       -[/1  87       -[/1  88       -[/1  89     
   -[/1  90    ; 
cnames 
{0 Mesial_teeth,_constriction_between_root_and_crown: absent constriction_weak,_base_of_crown_occupying_more_than_85%_of_largest_crown_width constriction_important,_base_of_crown_occupying_85%_or_less_of_largest_crown_width; 
{1 Mesial_teeth,_constriction_between_root_and_crown_along_the_tooth_row: present_in_some_teeth present_in_all_teeth; 
{2 Mesial_teeth,_height_of_the_largest_crown_(CH_in_centimetres)_in_subadult/adults: CH_?_1 1_<_CH_?_6 CH_>_6; 
{3 Mesial_teeth,_labiolingual_compression_of_the_crown_(CBR_=_CBW/CBL): CBR_<_0.5,_lenticular_and_strongly_labiolingually_compressed 0.5<CBR_?_0.75,_oval_to_lenticular weak,_0.75_<_CBR_<_1.2,_tooth_subcircular CBR_?_1.2,_teeth_labiolingually_elongated; 
{4 Mesial_teeth,_baso-apical_elongation_of_the_crown_(CHR_=_CH/CBL): strongly_elongated,_CHR_>_3 important,_2.5_<_CHR_?_3 normal,_2_<_CHR_?_2.5 weak,_CHR_?_2; 
{5 Mesial_teeth,_crown_recurvature_(lingually_or_distally): present,_strongly_recurved present,_slightly_recurved absent,_tooth_crown_straight_; 
{6 Mesial_teeth,_distal_margin_of_the_crown_in_lateral_view: mainly_concave straight mainly_convex,_apex_centrally_positioned_or_almost_centrally_positioned; 
{7 Mesial_teeth,_outline_of_basal_cross-section_of_the_crown_in_the_mesialmost_tooth: subcircular,_ovoid_or_elliptical lanceolate,_with_acute_and_well-developed_distal_carina Salinon_shape,_with_labial_margin_convex_and_lingual_margin_biconcave D-shaped_or_J-shaped,_with_lingual_margins_strongly_convex_and_labial_margin_convex_or_sigmoid U-shaped,_with_mesial_and_distal_margin_subparalell lenticular,_with_acute_and_well-developed_distal_and_mesial_carinae; 
{8 Mesial_teeth,_concave_surface_adjacent_to_the_carina: absent on_the_labial_surface_and_adjacent_to_the_distal_carina on_the_lingual_surface_and_adjacent_to_both_carinae on_the_lingual_surface_and_adjacent_to_the_mesial_carina_only on_the_lingual_surface_and_adjacent_to_the_distal_carina_only one_main_concave_surface_centrally_positioned_on_the_lingual_side_of_the_crown; 
{9 Mesial_teeth,_mesial_carina: absent present; 
{10 Mesial_teeth,_mesial_carina: non-serrated serrated; 
{11 Mesial_teeth,_distal_carina: serrated non-serrated; 
{12 Mesial_teeth,_mesial_carina: straight_and_centrally_positioned_on_the_crown slightly_twisted,_curves_onto_the_mesiolingual_surface strongly_twisted,_curves_onto_the_lingual_surface almost_straight_and_strongly_lingually_deflected; 
{13 Mesial_teeth,_mesial_carina,_and_if_serrated,_mesial_serration: terminates_well-above_the_cervix extends_to_the_cervix_or_just_above_it terminates_well_beneath_the_cervix; 
{14 Mesial_teeth,_distal_carina: centrally_positioned_or_slightly_displaced strongly_labially_deflected; 
{15 Mesial_teeth,_position_of_mesial_carina_on_the_crown_in_articulation_in_mesialmost_teeth: facing_mostly_labially facing_mostly_mesially facing_mostly_lingually; 
{16 Mesial_teeth,_position_of_distal_carina_on_the_crown_in_articulation_in_mesialmost_teeth: facing_mostly_distally_or_labiodistally facing_mostly_lingually; 
{17 Mesial_teeth,_average_number_of_denticles_per_five_millimetres_on_mesial_carina_at_thirds_height_of_the_crown_(MCA)_in_subadult/adult: ?_20 14-19 9-13 ?_8; 
{18 Mesial_teeth,_average_number_of_mid-crown_denticles_per_five_millimetres_on_distal_carina_(DC)_in_subadult/adult: ?_20 14-19 9-13 ?_8; 
{19 Mesial_teeth,_denticle_size_(except_in_embryos_and_hatchlings): minute_denticles,_more_than_250_denticles_on_the_distal_carina normal_in_height,_between_15_to_250_denticles_on_the_distal_carina very_larges_denticles,_less_than_15_denticles_on_the_distal_carina; 
{20 Mesial_teeth,_denticles_on_mesial_carina: rounded_and_symmetrically_convex_ rounded_and_asymmetrically_convex strongly_hooked/pointed,_denticles_with_a_tip_pointing_apically; 
{21 Mesial_teeth,_denticles_on_distal_carina: rounded_and_symmetrically_convex_ rounded_and_asymmetrically_convex strongly_hooked/pointed,_denticles_with_a_tip_pointing_apically; 
{22 Mesial_teeth,_size_of_mesial_denticles_relative_to_distal_denticles_(DSDI): mesial_and_distal_denticles_of_same_size,_0.8_<_DSDI_<1.2 mesial_denticles_larger_than_distal_ones,_DSDI_<_0.8 distal_denticles_larger_than_mesial_ones,_DSDI_>_1.2; 
{23 Mesial_teeth,_denticles_contiguous_over_tip_or_very_close_to_the_apex: present absent_; 
{24 Mesial_teeth,_interdenticular_sulci: absent present,_short present,_long_and_well-developed; 
{25 Mesial_teeth,_flutes_(i.e.,_subparallel_longitudinal_grooves_separated_by_acute_ridges)_on_the_crown: absent present_on_the_lingual_surface_only present_on_both_labial_and_lingual_surfaces present_on_the_labial_surface_only; 
{26 Mesial_teeth,_longitudinal_groove_on_the_labial_and/or_lingual_side_of_the_crown: absent present,_a_single_groove_centrally_positioned present,_a_single_groove_mesially_positioned; 
{27 Mesial_teeth,_longitudinal_ridge,_different_of_flutes,_on_the_lingual_side_of_the_crown: absent present,_a_single_ridge_centrally_positioned present,_more_than_one_ridge; 
{28 Mesial_teeth,_basal_striations,_different_of_flutes,_on_both_lingual_and_labial_sides_of_the_crown: absent present; 
{29 Lateral_teeth,_constriction_between_root_and_crown: absent constriction_weak,_base_of_crown_base_occupying_more_than_85%_of_largest_crown_width_mesiodistally constriction_important,_base_of_crown_base_occupying_85%_or_less_of_largest_crown_width_mesiodistally; 
{30 Lateral_teeth,_constriction_between_root_and_crown_along_the_tooth_row: present_in_some_teeth present_in_all_teeth; 
{31 Lateral_teeth,_height_of_the_largest_crown_(CH_in_centimetres)_in_subadult/adults: CH_?_1 1_<_CH_?_6 CH_>_6; 
{32 Lateral_teeth,_labiolingual_compression_of_the_crown_(CBR_=_CBW/CBL): important,_CBR_?_0.5,_tooth_strongly_flattened normal,_0.5_<_CBR_?_0.75 weak,_CBR_>_0.75,_tooth_incrassate_or_subcircular; 
{33 Lateral_teeth,_baso-apical_elongation_of_the_crown_(CHR_=_CH/CBL): weak,_CHR_?_1.5 normal,_1.5_<_CHR_?_2.5 important,_CHR_>_2.5; 
{34 Lateral_teeth,_distal_margin_of_crown_in_lateral_view: strongly_concave slightly_concave,_roughly_straight,_or_straight,_apex_positioned_at_the_same_level_as_distal_profile convex,_apex_positioned_mesial_to_mesial_profile sigmoid,_basal_half_concave_and_apical_half_convex sigmoid,_basal_half_convex_and_apical_half_concave; 
{35 Lateral_teeth,_mesial_margin_of_crown_in_lateral_view: strongly_convex slightly_convex,_almost_straight; 
{36 Lateral_teeth,_mesiodistal_curvature_of_the_labial_surface_of_the_crown_at_one_third_of_the_crown: convex surface_centrally_positioned_on_the_crown_roughly_flattened surface_centrally_positioned_on_the_crown_concave,_labial_depression_restricted_to_the_crown_base surface_centrally_positioned_on_the_crown_concave,_labial_depression_extends_along_the_basal_half_of_the_crown_or_more_apically; 
{37 Lateral_teeth,_concave_surface_adjacent_to_carinae_all_along_the_crown: absent present_on_labial_surface_and_adjacent_to_distal_carina present_on_lingual_surface_and_adjacent_to_distal_carina present_on_labial_surface_and_adjacent_to_both_mesial_and_distal_carinae present_on_lingual_surface_and_adjacent_to_both_mesial_and_distal_carinae; 
{38 Lateral_teeth,_outline_of_basal_cross-section_of_the_crown: subcircular lenticular_or_lanceolate elliptical_or_bean-shaped_(i.e.,_longitudinal_depression_centrally_positioned_on_one_side_only) 8-shaped_(i.e.,_longitudinal_depression_centrally_positioned_on_both_lingual_and_labial_margins) Subrectangular; 
{39 Lateral_teeth,_mesial_carina: present absent; 
{40 Lateral_teeth,_mesial_carina: serrated non-serrated; 
{41 Lateral_teeth,_distal_carina: present absent; 
{42 Lateral_teeth,_distal_carina: serrated non-serrated; 
{43 Lateral_teeth,_extension_of_mesial_carina_relative_to_distal_carina: mesial_carina_extends_at_the_same_level_or_terminates_more_apically_than_the_distal_carina mesial_carina_extends_more_basally_than_the_distal_carina; 
{44 Lateral_teeth,_mesial_carina,_and_if_serrated,_basalmost_serration_of_the_mesial_carina: terminates_around_mid-height_of_crown_or_more_apically extends_to_base_of_crown_or_slightly_above_the_cervix terminates_well_beneath_the_cervix; 
{45 Lateral_teeth,_twisted_mesial_carina_in_some_crowns: absent,_mesial_carina_centrally_positioned_on_mesial_margin_or_weakly_curved_lingually_towards_the_base_in_all_teeth present,_mesial_carina_strongly_twisting_onto_the_mesiolingual_surface_in_some_teeth; 
{46 Lateral_teeth,_split_carina_in_some_teeth: absent present_in_the_mesial_carina present_in_the_distal_carina; 
{47 Lateral_teeth,_distal_carina,_and_if_serrated,_basalmost_serration_of_the_distal_carina: extends_to_the_cervix_or_just_above_it terminates_well_beneath_the_cervix terminates_well_above_the_cervix; 
{48 Lateral_teeth,_profile_of_the_distal_carina_on_the_crown_in_distal_view: straight_or_very_slightly_bowed strongly_bowed_or_sigmoid; 
{49 Lateral_teeth,_position_of_distal_carina_on_the_crown_in_distal_view: centrally_positioned_or_slightly_displaced,_crown_subsymmetrical strongly_labially_deflected,_crown_asymmetrical; 
{50 Lateral_teeth,_average_number_of_denticles_per_five_millimeters_on_mesial_carina_at_two-thirds_height_of_the_crown_(MCA)_in_subadult/adult: ?_30 16-29 9-15 ?_8; 
{51 Lateral_teeth,_average_number_of_mid-crown_denticles_per_five_millimetres_on_distal_carina_(DC)_in_subadult/adult: ?_30 16-29 9-15 ?_8; 
{52 Lateral_teeth,_denticle_number_on_both_mesial_and_distal_carinae_(except_in_embryos_and_hatchlings): more_than_250_denticles_(minute_denticles_or_very_large_number_of_denticles_of_normal_size) between_15_to_250_denticles_(denticles_of_average_size)_ less_than_15_denticles_(very_large_denticles_or_very_small_number_of_small_denticles); 
{53 Lateral_teeth,_shape_of_denticles_on_mesial_carina_in_lateral_view: symmetrically_convex_ asymmetrically_convex hooked/pointed; 
{54 Lateral_teeth,_shape_of_denticles_on_distal_carina_in_lateral_view: symmetrically_convex_ asymmetrically_convex hooked/pointed; 
{55 Lateral_teeth,_shape_of_mesial_margin_of_rounded_denticles_on_mesial_carina_in_lateral_view: parabolic subrectangular,_with_flattened_surface; 
{56 Lateral_teeth,_shape_of_distal_margin_of_rounded_denticles_on_distal_carina_in_lateral_view: parabolic subrectangular,_with_flattened_surface semi-circular; 
{57 Lateral_teeth,_shape_of_denticles_at_two-thirds_height_of_the_crown_(MC-MA)_on_mesial_carina_in_lateral_view: longer_apicobasally_than_mesiodistally,_vertical_subrectangular_ as_long_mediodistally_as_apicobasally,_subquadrangular longer_mediodistally_than_apicobasally,_horizontal_subrectangular; 
{58 Lateral_teeth,_shape_of_mid-crown_denticles_(DC)_on_distal_carina_in_lateral_view: as_long_mediodistally_as_apicobasally,_subquadrangular longer_mediodistally_than_apicobasally,_horizontal_subrectangular longer_apicobasally_than_mesiodistally,_vertical_subrectangular_; 
{59 Lateral_teeth,_denticle_size_along_the_carinae: regular,_gradual_change_in_denticle_size irregular,_sporadic_change_in_denticle_size; 
{60 Lateral_teeth,_biconvex_apical_denticles_(i.e.,_biconvex_external_margin_of_denticle)_on_mesial_carina_in_lateral_view: absent present; 
{61 Lateral_teeth,_orientation_of_mesiodistal_axis_of_apical_denticles_on_mesial_carina_in_lateral_view: perpendicular_to_mesial_margin inclined_apically_from_mesial_margin; 
{62 Lateral_teeth,_orientation_of_mesiodistal_axis_of_mid-crown_denticles_on_distal_carina_in_lateral_view: perpendicular_to_distal_margin inclined_apically_from_distal_margin; 
{63 Lateral_teeth,_average_number_of_denticles_on_mesial_carina: higher_number_of_denticles_basally_than_at_the_mid-crown lower_number_of_denticles_basally_than_at_the_mid-crown subequal_number_of_denticles_basally_than_at_the_mid-crown; 
{64 Lateral_teeth,_average_number_of_denticles_on_mesial_carina: higher_number_of_denticles_apically_than_at_the_mid-crown lower_number_of_denticles_apically_than_at_the_mid-crown subequal_number_of_denticles_apically_than_at_the_mid-crown; 
{65 Lateral_teeth,_average_number_of_denticles_on_distal_carina_(except_in_embryos_and_hatchlings): higher_number_of_denticles_basally_than_at_the_mid-crown subequal_or_lower_number_of_denticles_basally_than_at_the_mid-crown; 
{66 Lateral_teeth,_average_number_of_denticles_on_distal_carina: higher_number_of_denticles_apically_than_at_the_mid-crown lower_number_of_denticles_apically_than_at_the_mid-crown subequal_number_of_denticles_apically_than_at_the_mid-crown; 
{67 Lateral_teeth,_size_of_mesial_denticles_relative_to_distal_denticles_(DSDI): mesial_and_distal_denticles_of_same_size,_0.8_<_DSDI_<1.2 mesial_denticles_larger_than_distal_ones,_DSDI_<_0.8 distal_denticles_larger_than_mesial_ones,_DSDI_>_1.2; 
{68 Lateral_teeth,_distal_denticles_on_the_apex: contiguous_over_tip,_or_very_close_to_the_apex distal_denticles_disappear_well_beneath_apex; 
{69 Lateral_teeth,_interdenticular_space_between_mid-crown_denticles_on_the_distal_carina: narrow,_less_than_one_third_of_the_denticle_width broad,_more_than_one_third_of_the_denticle_width; 
{70 Lateral_teeth,_interdenticular_sulci_between_apical_denticles_on_the_mesial_carina: absent present,_short_and_poorly_developed,_shorter_than_proximodistal_denticle_height_ present,_long_and_well-developed,_equal_or_longer_than_proximodistal_denticle_; 
{71 Lateral_teeth,_interdenticular_sulci_between_mid-crown_denticles_on_the_distal_carina: absent present,_short_and_poorly_developed,_shorter_than_proximodistal_denticle_height_ present,_long_and_well-developed,_equal_or_longer_than_proximodistal_denticle_; 
{72 Lateral_teeth,_interdenticular_sulci_between_basalmost_denticles_on_the_distal_carina: absent present,_short_and_poorly_developed,_shorter_than_proximodistal_denticle_height_ present,_long_and_well-developed,_equal_or_longer_than_proximodistal_denticle_; 
{73 Lateral_teeth,_flutes_(i.e.,_subparallel_longitudinal_grooves_separated_by_acute_ridges)_on_the_crown: absent present_on_the_lingual_surface present_on_labial_surface_or_both_labial_and_lingual_surfaces; 
{74 Lateral_teeth,_average_number_of_flutes_on_the_crown: 1-7 7-8 >8; 
{75 Lateral_teeth,_large_transversal_undulations_on_the_crown_in_some_teeth: absent present,_tenuous_and_barely_visible_with_light present,_pronounced_and_well_visible_with_light; 
{76 Lateral_teeth,_large_transversal_undulations_on_the_crown_in_some_teeth_when_present: just_a_few numerous_and_closely_packed; 
{77 Lateral_teeth,_marginal_undulations_(i.e.,_short_undulations_adjacent_to_carinae)_in_some_teeth: absent_ present_and_short,_the_mesiodistal_elongation_is_less_than_four_times_the_space_separating_each_undulations present_and_elongated,__the_mesiodistal_elongation_is_longer_than_four_times_the_space_separating_each_undulations; 
{78 Lateral_teeth,_marginal_undulations_in_some_teeth: present_and_shallow,_only_visible_with_light present_and_pronounced,_well_visible_in_lateral_view; 
{79 Lateral_teeth,_marginal_undulations_in_some_teeth: present_only_on_the_mesial_side_of_the_crown present_only_on_the_distal_side_of_the_crown present_on_both_mesial_and_distal_sides; 
{80 Lateral_teeth,_marginal_undulations_in_some_teeth: present_and_mesio-distally_oriented present_and_diagonally_oriented; 
{81 Lateral_teeth,_longitudinal_groove_on_the_labial_and/or_lingual_surface_of_the_crown: absent present,_a_single_groove_centrally_positioned present,_a_single_groove_adjacent_to_mesial_carina present,_two_grooves_or_more; 
{82 Lateral_teeth,_elongated_longitudinal_and_rounded_ridge_(differing_from_flutes)_on_the_lingual_surface_of_the_crown: absent present,_a_single_ridge_centrally_positioned present,_two_or_three_ridges present,_several_fainted_ridges; 
{83 Enamel_surface_texture: smooth_or_irregular_(non-oriented)_texture_ braided_(oriented)_texture_not_clearly_visible_with_light braided_(oriented)_texture_clearly_visible_with_or_without_light deeply_veined/anastomosed_(oriented)_texture; 
{84 Coarse_enamel_surface_texture: remains_baso-apically/diagonally_oriented_or_slightly_curved_basally_close_to_the_carinae strongly_curved_basally_close_to_the_carinae; 
{85 Root,_shape_in_lateral_view: with_subparallel_mesial_and_distal_margins with_convex_margins,_root_significantly_larger_than_base_crown; 
{86 Root,_distal_shape_in_lateral_view: broad strongly_tapered_apically; 
{87 Root,_outline_of_mid-root_in_cross_section: oval_to_subcircular 8-shape_(i.e.,_longitudinal_depression_centrally_positioned_on_both_lingual_and_labial_margins) bean-shaped_(i.e.,_longitudinal_depression_centrally_positioned_on_one_side_only); 
{88 Root,_form_of_the_resorption_pit_in_lingual_view deep_and_well-delimited_depression shallow_concavity_or_absent; 
{89 Root,__transversal_undulations_below_the_cervix_in_some_crowns: absent present; 
{90 Root,_apicobasal_height_in_lateral_view: less_than_twice_the_apicobasal_height_of_the_crown twice_or_more_the_apicobasal_height_of_the_crown; 
; 
; 
Ancstates 
 -0      -1      -2      -3      -4      -5      -6      -7      -8      -9      
 -10     -11     -12     -13     -14     -15     -16     -17     -18     -19     
 -20     -21     -22     -23     -24     -25     -26     -27     -28     -29     
 -30     -31     -32     -33     -34     -35     -36     -37     -38     -39     
 -40     -41     -42     -43     -44     -45     -46     -47     -48     -49     
 -50     -51     -52     -53     -54     -55     -56     -57     -58     -59     
 -60     -61     -62     -63     -64     -65     -66     -67     -68     -69     
 -70     -71     -72     -73     -74     -75     -76     -77     -78     -79     
 -80     -81     -82     -83     -84     -85     -86     -87     -88     -89     
 -90    ; 
 
xgroup 
 
 
 
; 
agroup 
 
 
 
; 
taxcode  
+0      +1      +2      +3      +4      +5      +6      +7       
+8      +9      +10     +11     +12     +13     +14     +15      
+16     +17     +18     +19     +20     +21     +22     +23      
+24     +25     +26     +27     +28     +29     +30     +31      
+32     +33     +34     +35     +36     +37     +38     +39      
+40     +41     +42     +43     +44     +45     +46     +47      
+48     +49     +50     +51     +52     +53     +54     +55      
+56     +57     +58     +59     +60     +61     +62     +63      
+64     +65     +66     +67     +68     +69     +70     +71      
+72     +73     +74     +75     +76     +77     +78     +79      
+80     +81     +82     +83     +84     +85     +86     +87      
+88     +89     +90     +91     +92     +93     +94     +95      
+96     +97     +98     +99     +100     
; 
 
blocks 0; 
tshrink 
; 

proc/;
