# Supplementary material for: Isolated tooth reveals hidden spinosaurid dinosaur diversity in the British Wealden Supergroup (Lower Cretaceous)
Source: PeerJ. 2023 May 31;11:e15453. doi: 10.7717/peerj.15453 (PMC10239232; doi:10.7717/peerj.15453)
Supplement: Supplemental Information 1 [file peerj-11-15453-s001.zip › Data Files/HASMG G369a/Cladistics/Whole dentition/Whole dentition HASMG G369a lateral.tnt]

nstates 16 ; 
xread 'Data saved from TNT' 
146 106 
&[num] 
Herrerasaurus    81000000000000000011000000020001000010?11[23]10000?0??1?0?01?0??000010?1[012][01][01]000[02]00000?00000111000[01]100000????0?10000?200???000????????????????????????? 
Daemonosaurus    00?000110021?00110412000?00?01010100?0?1?[23]000011000010??110?0000000?1?[12]0000?00000000000??11000010?000000?0?0000?0?0???000???????????????????00???? 
Eodromaeus       01???????????000?0410?000?030??100000?????????????????????????????0?0[01]200011[01]0000100000001[01]000[01][01]000020000?00000?100???0010???????????????????????? 
Eoraptor         010100000000?00100110000?00?????????0100[12][12]100[01][01]10001101012[12]1100000[12]00[01][01]100[13]?00000000?001[01]1[12][12]00000001??001000000?0?0???000????????????????????????? 
Dracovenator     0111100??10100200??????00???0????????0?1021010110000???21?020000000?10?000010000010010012100000100000?0?2?10000?100???0010??????????????????????0? 
Coelophysis      010?000000000011000101100000010??00010?0[01][012]1000[01]1000110?01?0?0030000?1[01][01]000[13]100000[01]000??00100[01]0[01]00000?000000000[03]00?0???001000011??1???0???????????? 
Liliensternus    ?????????????????0?????00?010010100010?01?1[01]0011000010001?00?000000?1[01]1[01]000100000000000[01][01]100[01]0[01][01]0?00?0000010000?0?0???000???????????????????001?0? 
Dilophosaurus    011100000101002200411110010201111000?0?11[01]0000110001??1[12]10020000000?11100[12][34]1000001000001210000[01]100000?0?20?0000?0?0???0010??????????????????001000 
Ceratosaurus     00111?000000000000[34]11100000[23]0011000010?1[12]3[01][01]0011000010[23][23]10020[01]10000?2[01]1[012]0[12][034]10000010000[01]22100[01]01[012]001[01]0[12]0[02]001[01][012][012]0?[12]01[01][01][01]001022021000110202000000?000 
Genyodectes      011111000000000000??11000?0300110000?0?2[01][012]000011000000221000?000000?2[01]1[01]0[12][234]2000001000[01]12210[01]0010001[01]?2020010[01]00?210???0010???????????????????????? 
Berberosaurus    ??????????????????????????????????????????????????????????????????0?10100[12]2300000100?01221[01][01]???1001??1020?10000?200???0010???????????????????????? 
Limusaurus_juvenile [12]0??????[12]???0000?[01]50100002[12]30001000010?0??[01]???0?1?????????????00000?0??[01]0???1?1???????????????????????????????0?0?0???00????????????????????0[01]???0 
Limusaurus_adult 3????????????????3????????3?????????1????????????????????????????????????????????????????????????????????????????????????????????????????????????? 
Noasaurus        ?????????????????04101000?????????????????????????????????????????0?01[01]100010000010000001100000000000?1?2?00000?0?0???000????????????????????????? 
Masiakasaurus    0?11???1?0???????0?10?000?0300000100?210[23][01]10231[01]02112000100[02]0010000?1[01][12]0000100000100001[01][12]10[012][01]000000[01]000020000010[12]00???0010??????????????????001100 
Kryptops         ?????????????????0??0?001?????????????????????????????????????????0?1?1100010000010000?121[01]2[01]0000001?0?000022?0?0?0???000???????????????????0????? 
Rugops           0100000?1?00100000?111001???????????????1???2?11?0?010????????????0?1[01]?[12]000100000100000[12]210200000001?0?000000?0?0?0???000????????????????????????? 
Abelisaurus      01?000???????00000????00?????????????0?113[12][12]231100[12]0??2210[12]00200000?1[01][01]1000100000100?00221[01][12]0010011100000000100?101010000????????????????????????? 
Aucasaurus       01?000??1?00?000004101001?????????????????????????????????????????0?1[01][01]1000100000100000221[01][12][01]01[01]011100?00000000?200???000???????????????????0?0?1? 
Arcovenator      ??????????????????????????????????????????????????????????????????0?1[01]10000100000[01]00101[12]21[01][01]0[02][01]1000100012000000?0?0???000???????????????????0????? 
Chenanisaurus    ????????????????????????????021?0????1?1[12]2[01][12]2311002010331[01][01]00200001?1[01]110??100000200110221[01][01]00110?01000000012?0??00???000???????????????????00???0 
Indosuchus       0100000110001000004001001?0?0?100000?0?1[12]3[12][12][23][23]110[01][12]010[23][23]1??0?000000?1[01]?[12]0001000001000?0221??????????0???0??0110?0?0???000????????????????????????? 
Majungasaurus    010000011[01]001000002111001102021000001[01]01[12]3[12][12][23][23]110[01]2010[23][23]1[12]200200000?1[01][01][12]000100000100000[23]21[12]2000[01]000100000001220?201010000?22021000110102000000?1?? 
Skorpiovenator   01???????????00000110?00?10??????????0?11222?3110020??211???0000000?10[01][12]000100000100010221000011001[01]0?0?0?00000?0?2020000???????????????????00?1?0 
Chilesaurus      01???????????0?01?????02??0????00110?210?122?00?1?????????????0000110?12000?11[01][01]????200?0??0?0?2?0?0?????00?0?0?0?0???00????????????????????10??00 
Piatnitzkysaurus ?????????????????01?00000?0?0???0000??????????????????????????????0?11[12]0010100000[01]10[01]10[12][12]10[012]0[02][01]1000020002000[12][12]0?[12]1201000[01]0??????????????????001100 
Marshosaurus     0111100000000000002101000?0100110000?0?1121[01]10110000100110020100000?1[01][01]0000100000000?0[01]1[12]001[01]00[01]000000002010100?[12][12]0???0010??????????????????00?1?0 
Monolophosaurus  01??000?0?00?00000410?00?2010001000010?11[23][01]0101?000110?11?0??000000?1[01][01][01]000100000000[01]0[01][12][12]100[01][02]0[01]0000?0?00010000?1010110011??????????????????0??1?? 
Sciuruminus      01?100000000?0?000?11?03?20300110100?0?0?[12][01]0??0?[01]????0?0????100000100?100???1?00???00??????[12]?0?[02]0??0??00?[01]1?000?0?0???000???????????????????1???0? 
Eustreptospondylus 011110?0000?000000????000?0300111000???1??10?01100?00122100?0100000?11?0000100000000???[23]2100[01]0000000???00000??0?0?0???0010???????????????????????? 
Afrovenator      ?????????????????041010002????????????????????????????????????????0?2010001100000000110321[01][01][01]2010?00?0011001110?0?10000010??????????????????0?1?0? 
Dubreuillosaurus 01111000000000000041010002030011000010?11210101100000[01]221000?000000?1[01][01]0000100000000100111[01][01][01]0000000?0010000110?0?0???0010??????????????????000?00 
Duriavenator     0?11???0?0??00??00?101000?0?00100000?0??12??1?110??0?1[23]310000?00000?1[01]100001000000001??[23]210[01][01]00101[01]0?101[01]000110?[01]00???0010??????????????????00?100 
Megalosaurus     0????????????????04101000?03001000001?????????????????????????????0?2[01]100001000000001[01]0[23][23]1[01][01][01][02]010100?100[01]001[12][12]0?2110[12][01]0020???????????????????????? 
Torvosaurus      00111?00000000000041010002030??100001??21???1011000000331???0?00000?2[01][12]0000100000[01]001[01]0[23][23]1[01][01][01]0110?00?101[01]0[01]1220?2[01]10100020??????????????????002100 
Baryonyx         0[34]1110110011012000?100102?000111100010?12[12]1000110020??0000000010000?121[01]000000000[12]001[01]000[01]00[01][01]2111000202[02]00000[12]00?10100031??????????????????010111 
Suchomimus       041110110011012000010010220001111?0010????1000110020??00000000[12]0000?1[12][12][01]000000000[12]001[01]0[01][01][01]00[01][01]1010002202[02]00000[12]00?10[12][01]0031???????????????????????? 
Irritator_Angaturama 0410001??021012100?????1220?0???????1?????????????????????????????0?12[12]2100001010100100???????????????????????210?101[01]000????????????????????????? 
Spinosaurus      0312[01]011012101220041001123020111[12]10010??[12]??1001010[12]001????????20000?2[12][12][12]100001010[01]00100???????????????????????220?0???0031??????????????????0101?[01] 
Erectopus        ??????????????????????000?????????????????????????????????????????0?10[12]001010000010000022100[01]011010000000000100?1[01]0???000????????????????????????? 
Sinraptor        011111000000000000[34]01000020200?1000010?1[123]?11[23][13]1101[12]0102210[01]00[12]02000?2[01][01][01]0[12][012][23]00000[12]00[01][01][01]221[01][01]00[12]1000000000011[12][01]0?211010000???????????????????001[01]01 
Allosaurus       021110011000000000[23]00100020201[01]1000010?1[23][012][01][01][23][23]110[12]10102[23]1[01][01]00[012]0[02][01]00?2[012][12][01]000[012]00000[12]11[01][01]1[12][12]1[01][01][01]011000[01]00000011[12][12]0?2[01]2[01]1[01]00[01]02202110011111200000[01][01][01]1[01] 
Neovenator       0211112011200000003100000?0?001100001?????????????????????????????0?111001[12]20000000011[01]2[12]11100110010?0000011110?2[01]20100020??????????????????10211[01] 
Fukuiraptor      ??????????????????????000?0?0?1??000?0?1[12]?0030110210??[01]110[01]0??00000?1[01][012]00??100000[01]00010[12][12]1[01][01]000[01]0?0000000002220?[12]020?000?????????????????????????? 
Australovenator  ??????????????????????????01001?0000?0?1[12][23]00?3110210??1[12]1?????00000?1[01]100[23][12]?000000000?[01]221?[01]?00[01]0??0?000001???0???????0020???????????????????????? 
Megaraptor       0?[12]11??0?0??00??0030100002????????????????10?3100200???11?0?00000?0?1[01][01]002231?00???000[01]?11?0?0?100?0??00?01?000?100???0010??????????????????100100 
Orkoraptor       ??????????????????????????????????????????????????????????????????0?1??003231?00???0[01][01][01]?21?0?0?100?0??0???1?110???0???0[02]10??????????????????0?1??? 
Acrocanthosaurus 01111100000000000031010002020011000010?2[12][12]100011000[01]00[12]210020000000?2[01][012]0000?00000[01]0011[01][12][12][01]001[01]110111010[12][01]010[01]00?2[01][12][01]100020???????????????????????? 
Eocarcharia      ?????????????????0310?000?????????????????????????????????????????0?101[03]00020000000011[01]211[01][01]0[02][12]10110?1011001110?100???0010???????????????????????? 
Carcharodontosaurus ?????????????????0400100020?0?1?0000??????????????????????????????102[01]1[123]000100001200110[23][23]1110010011[01]00001001[01][01]0?[01]021200010??????????????????001100 
Giganotosaurus   01111101111?000000??0?000?02001?000010?02?110011001000221?00?10000102[01][12][03]000100000[12]00110[23][23]1[01][01]001[01]00000000101[12]220?[12]0[12]0200010??????????????????00[12]100 
Mapusaurus       ?????????????????04101000?0?0???0000?0?12[23]10001101?1??221??0000000102[01][01][013]000100000[12]00110[23][23]1[01][01]001100000000[01]01[12]220?0?[12][01]200010??????????????????[01]0[12]100 
Bicentenaria     ???000???00?0???0??????0?????????????0??[12]???00??0??0?0?0??0??000000?0?100?0100000100000001000001000000002000000?0?0???0020??????????????????0000?? 
Aorun            011100011000?00002410?00?3000??10?0010?0?[02]00[01]?0?1?????????????0000090[01]?000?11?[01]1???0????01?0?09[02]0??0?????10?0?0?0?0???0020???????????????????????? 
Zuolong          01?0002001002000?040?1000????????????0?1?[23]2140110301??0010020000000??[01]?[12]0?0?00000000[01]??1[01]10000?10?01??0???1?000?1?0???0010??????????????????00[12]?10 
Proceratosaurus  011111000000000000011100?201021101001100?[23]103[03]1102011[12]0010020000010?1[01][01]00[12]0[13]00000[01]100[01]10[01]10000000000?0002000[01][01]0?0?0???0010???????????????????????? 
Guanlong         011111200?1??00000311100?2??????????10?1[123]3[12]13[03]11021121[12]11[01][01]0000000091[01][01]00001[01]0000[01][01]00011110[01]1[02]01000090?02010[01]?0?100???0010???????????????????????? 
Dilong           011110000002?00000410000??030[02]11010010?0[23][0123][12][01]4[03][01]11[123]012000100[02]000010091[012][012][01]0[02]0?000000000011110[01][01][02]0[012]000090002010[01]0[01]2100???00[12]0??????????????????11[12]10[01] 
Eotyrannus       01211100000000000???10001?0?02110000?0?1311[01]43110311??[12][12]10000100000?111[01]0001000000001001[12]10000000000?0002000110?0?0???0010????????????????????1??? 
Raptorex         01211100000000000040010002020211000010?03[01]104211031121??10020000100??[01][01]00[01]0100000[01]10[01][01]1??100[01][02]1[01]000000000000100?100???0010??????????????????0?1000 
Gorgosaurus      012211000000000000[34]0110002020011000010?1[23][0123]1142110[23]1[01][12][01]1[12]1?000000[01]00?1[012][12][01]000[01]00000[01]10[01]01[12][12]100[01]01[01]00000[02]0[02]00111[01]0?1[01]0???0010220310101001011112001000 
Alioramus        ?????????????????02111000201021100001?????????????????????????????0??[01][01]00[12]0[13]00000[01]10[01]01??100001[01]000[01]00000000100?210???0010??????????????????001000 
Daspletosaurus   012211000000000000[234][01]100002020011000010?13[01]11421[01][01][23][01][01]2[01]221[01]0[02]0100100?2[012][012][01]000[01]00000111[01]0[01][23]2111[01]01[01]00000[02]0[02]0011[12]10?[12]11000001022021101???1011112[01][01][01][01]1[01] 
Tyrannosaurus    01221100000000000041110002030211000010?233[01]04[02]11031[01][12][01][23][23]10000000[01]00?2[12][012][01]000000000[01]11001[23][23]100001[01]0100020200122?0?2[01]112[01]00[01]022021101???0?01112001[01]0[01] 
Compsognathus    01?100?000?1?0??00210?00?20100?1000010?0?3[012]0?00?1?????????????00000?0[01][01]0000?1?0[01]???02???01?0?[01]?20??0??00?10?000?0?0???000???????????????????10?000 
Juravenator      01??00?00?01?0?000510000?2?3?????????0?0?[012]00??0?[01]????0?0??0?1000000?0?[12]00?011?01???02???01?0?0?[02]0?????[01]0?[01]0?000?0?0???000???????????????????10??00 
Scipionyx        02?100?11122?00100510000?2030011000010???2000?0?1?????????????10000???[012][01]02011?00???0[02]??????0?0?[02]0??0???0?10?000?0?0???000????????????????????????? 
Ornitholestes    01110012[02]021?000104101000203000101001100[123]21[01][34][03][01]0111010????????00000?0[12][01]0[01]001[01]10[01]?100201?01?0?0?00??0???0?1??0?0?[01]00???0010??????????????????0?[01]??1 
Nqwebasaurus     ?????????????????2????0234????????????????????????????????????????0?022210001?1???????????????????????????????0?0?0???000????????????????????????? 
Pelecanimimus    04??????????0000020???00340011?100001110??1[01]3?0?1?????????????0000[12]10?0[01][01]00?1?1???????????????????????????????0?0?0???000???????????????????0?0?0? 
Shenzhousaurus   3????????????????3????????230???011010?02?22000?1?????????????00000?021210001?1???????????????????????????????0?0?0???000????????????????????????? 
Garudimimus      3????????????????3????????3?????????1????????????????????????????????????????????????????????????????????????????????????????????????????????????? 
Struthiomimus    3????????????????3????????3?????????1????????????????????????????????????????????????????????????????????????????????????????????????????????????? 
Haplocheirus     01??00000000000000012?00[02]2000?1?00001000?210000?1??0?0????????00000?0[12][12]0000?[01]00000000??0[01]1000000000[01]???0?[01]10000?0?0???030????????????????????????? 
Shuvuuia         ?????????????????2000100340010000000?1102?22000?1?????????????00?011021210001?1???????????????????????????????0?0?0???000???????????????????0?0??? 
Mononykus        ??????????????????????????????????????????????????????????????????1?021210001?1???????????????????????????????0?0?0???030???????????????????0?0?0? 
Eshanosaurus     ??????????????????????????0001??0?00??????????????????????????????21021[12]000000000000200112[01][012]00[02][02]0000?[12]?20010000?0?0???0[01]0???????????????????1?0?0? 
Falcarius        ?????????????????0?100002?000???000011002[23]220[05]001?????????????0000210[12][01][24]00[023]0000000102000010000[01][02]0000?1?1[02]00[02][02]00?100???0[01]0?000[01]?0?[01]00022????0[01][01]010[01] 
Jianchangosaurus 3????????????????0000?00?2?0000?0000?211221004110201201?2220000?0021021[24]00[03]0000000002002222200000011?2?20010000?0?0???000???????????????????110?01 
Segnosaurus      ??????????????????????????110???0?00??????????????????????????????2112[12][12][01][02][04]0000000[01]22[02]0222[012][012]00[01]2[01]0[01][01]?0?00[01]10000?100???[03][01]1???????????????????0????? 
Erlikosaurus     3????????????????10???00?210010?010011002222000?0??0?0?02?1??00000210212000000000000200??2[02][02]00020011?2?20010000?0?0???000???????????????????110??1 
Incisivosaurus   0100001222010000005101000213[01]00?01101001?22[12]001010?010????????00001?0?021000[01]?[01][01]??00200??01?0?0?10??0??????0?0??0?0???00[03]0???????????????????????? 
Caudipteryx      11???????????10013????????3?????????10?0?0[02][01]??0?1?????????????0000??????????????????????????????????????????????????????0???????????????????10[12]00[01] 
Chirostenotes    3????????????????3????????3?????????1????????????????????????????????????????????????????????????????????????????????????????????????????????????? 
Citipati         3????????????????3????????3?????????1????????????????????????????????????????????????????????????????????????????????????????????????????????????? 
Halszkaraptor    041111000000000000001?0001010???0???11?0??003?0?1?????????????00?00?0??000011?1???????????????????????????????0???????00????????????????????0[01]?0?0 
Buitreraptor     ?????????????????0?????0020?0??00000??????????????????????????????0?0[01][01]003[01]31?1???????????????????????????????0?0?0???[13][12]0???????????????????1?1?00 
Microraptor      011000100[01]20?00000401?00?20?0?110[01]0010?0?[12][01]0?[03]0?1??0?0????????00[012]0100?1[01]03131?0[01]???0[02]???0[12]?0?0?[02]0??0??1??[01]0?00[02]00?0???0[02][01]0??????????????????0[01]??00 
Sinornithosaurus 011000101020?00000?01000?20?0011010010?0?[23][01]0?[23]1[01][01][01][01][01]10001[01][01]?1002[012]00?[01]?1003[01]30[01]0000000??00100[01][01]0[02]000000002[01]0000210?0???0010??????????????????[01]01[01]00 
Graciliraptor    ????????????????????1000??????????????????????????????????????????000?100[23]?[23]0000000000?00100[01][01]0[02]0?00???02000000?0?0???0010????????????????????[12]??? 
Dromaeosaurus    0????00?1??000000050010002030010000010?1[123][12][01]03[13]110210201111[01]00100000?1[01]100[23][01]300000[01]11001[12][12]100000[01]00010000[01]000100?100???0010201110?000112????2?????? 
Atrociraptor     010000000?20000000400103?20300110000?0?[01]1[23]113[13]110[12]1010[012][01]1[12][12]20[01]00000?1[01][01][01]020?00000[01]00000[01][12]102[01]00[01]0001000020001[01]0?100???0010??????????????????00?00[01] 
Bambiraptor      01??00??????0000004???03?2030?100000??????????????????????????????0?0[01]1003[01]3[01]00000000000010[01]0001000[01]??002010000?0?0???0[02]1000000??1???12??????????? 
Tsaagan          011100110021?00000400?00?20[23]0010000010?1?3[01][01]000?0??0?0?01?0?0000?00?1?1[01]02031?00???0000?11?0?0?10??0??00?00?000?0?0???000????????????????????????? 
Velociraptor     011000110?21?00000[34]10?00?20[23]0011000010?00310300?0??0?0?01?0??030?00?00[01][01]021?[01]000000000001100000[01]0000?0022000000?0?0???0[012]0?100110?00000?????1?????? 
Deinonychus      01000011000100000?3?110302020000000010?01[23]1[01][13]3110210?0011[01]120002000?1[01][01]0020200000[01]00000[01][12]1011001000[01][02]0[02][02]20101[01]0?1[01]0???0010200110?000012????0001100 
Saurornitholestes 01?????????????00??101000?0200010100?0?002[01][01]331[01]021[01]200[12]1[01][12]20100000?1[01]1002[12][23]0[01]000[01]10[01]00[01][01]1[01][12]0001000000002010110?110???0010211110?00020?????1001000 
MPC_D100_1128    0???1?????0?000?020????0?3001??00?00?1102222000?1?????????????0000[12]1021[012][01]0001?1???????????????????????????????0?0?0???000???????????????????1?0?0? 
Almas            01??00000??0?00002221100?30112100001?110?222000?1?????????????0000[12]10?[01][12]00001?1???????????????????????????????0?0?0???000?00000??1???22?????1???0? 
Sinusonasus      0????0??1??0?00000121?00?20[01]?2010?01?[12]10?3[12][02]??0?1?????????????0000[12]00?0[012]00??1?[01][01]???02?0?02?0?0?[02]0??0??1??0[01]?000?0?0???000????????????????????????? 
Byronosaurus     0101000110?0000002021100?200100?0001?100?211010?1????1????????0000[12]00[12][12][01]0[0123][01][24]1?1???????????????????????????????0?0?0???[13][12]0?00000??1???22??????????? 
Zanabazar        010100000000000000[01]211000300100100011110?3112?1102?010222??0??0000[12]10[12][01][01]001[13][01]1000?00000[12][12]2?2?0?000?1??1221[01]0000?0?0???200????????????????????????? 
Troodon          01????????????????????????00100?00011210221050[01][01]0010??332220000000[12]111[01][01]0[02][134]1[01][01]000100000[23][23][12]22[12]00[01]001100000010000?100???000?110110?00020?????11[01]1101 
Epidexipteryx    01?000121020?0?0125??112??23?1200110?0?0?0[01]0?00?1?????????????00000?0?[01]10?0?1?1???????????????????????????????0?0?0???000???????????????????00??0[01] 
Archaeopteryx    01?000011000?000[01]0500100?303001000[01]01100?310?00?1?????????????0000100?[01][01]000?1?1???????????????????????????????0?0?0???000???????????????????10?00? 
HASMGG369a ??????????????????????????????????????????????????????????????????0?1211100000000100100?000011?100?0??1?0?1?00200?0???00[03]0??????????????????0???0? 
; 

Ccode  
   +[/1  0        +[/1  1        -[/1  2        +[/1  3        -[/1  4      
   -[/1  5        -[/1  6        -[/1  7        -[/1  8        -[/1  9      
   -[/1  10       -[/1  11       -[/1  12       -[/1  13       +[/1  14     
   +[/1  15       -[/1  16       -[/1  17       +[/1  18       -[/1  19     
   -[/1  20       -[/1  21       -[/1  22       -[/1  23       -[/1  24     
   +[/1  25       -[/1  26       +[/1  27       -[/1  28       -[/1  29     
   -[/1  30       -[/1  31       -[/1  32       -[/1  33       -[/1  34     
   -[/1  35       -[/1  36       +[/1  37       -[/1  38       +[/1  39     
   -[/1  40       -[/1  41       -[/1  42       -[/1  43       -[/1  44     
   -[/1  45       -[/1  46       -[/1  47       -[/1  48       +[/1  49     
   -[/1  50       -[/1  51       -[/1  52       -[/1  53       -[/1  54     
   -[/1  55       +[/1  56       -[/1  57       -[/1  58       -[/1  59     
   -[/1  60       -[/1  61       -[/1  62       -[/1  63       -[/1  64     
   -[/1  65       +[/1  66       -[/1  67       +[/1  68       -[/1  69     
   -[/1  70       -[/1  71       -[/1  72       -[/1  73       -[/1  74     
   -[/1  75       -[/1  76       -[/1  77       -[/1  78       -[/1  79     
   -[/1  80       -[/1  81       -[/1  82       -[/1  83       -[/1  84     
   -[/1  85       -[/1  86       -[/1  87       -[/1  88       +[/1  89     
   -[/1  90       -[/1  91       -[/1  92       -[/1  93       -[/1  94     
   -[/1  95       -[/1  96       -[/1  97       -[/1  98       -[/1  99     
   -[/1  100      -[/1  101      -[/1  102      -[/1  103      -[/1  104    
   -[/1  105      -[/1  106      -[/1  107      -[/1  108      -[/1  109    
   -[/1  110      -[/1  111      -[/1  112      -[/1  113      -[/1  114    
   -[/1  115      -[/1  116      -[/1  117      -[/1  118      -[/1  119    
   -[/1  120      -[/1  121      -[/1  122      -[/1  123      -[/1  124    
   -[/1  125      -[/1  126      -[/1  127      -[/1  128      -[/1  129    
   -[/1  130      -[/1  131      -[/1  132      -[/1  133      -[/1  134    
   -[/1  135      -[/1  136      -[/1  137      -[/1  138      -[/1  139    
   -[/1  140      -[/1  141      -[/1  142      -[/1  143      -[/1  144    
   -[/1  145   ; 
cnames 
{0 Premaxillary_teeth: present_in_the_anterior_and_posterior_portions_of_the_premaxilla absent_in_the_posterior_portion_of_the_premaxilla absent_in_the_anterior_portion_of_the_premaxilla absent_in_the_whole_premaxilla,_toothless_premaxilla; 
{1 Number_of_premaxillary_teeth_(or_alveoli): 3_or_less 4 5 6 7_or_more; 
{2 Premaxillary_alveoli,_direction_of_main_axis_of_elongation_in_palatal_view: all_alveoli_mesio-distally_oriented anterior_alveoli_labio-lingually_oriented,_posterior_alveoli_mesio-distally_oriented all_alveoli_labio-lingually_oriented; 
{3 Premaxillary_alveoli,_overlap_of_the_first_and_second_alveoli_in_palatal_view: absent present,_partial present,_almost_complete; 
{4 Premaxillary_alveoli,_overlap_of_the_second_and_third_alveoli_in_palatal_view: absent present; 
{5 Premaxillary_alveoli,_overlap_of_the_third_and_fourth_alveoli_in_palatal_view: absent present; 
{6 Premaxillary_teeth_(or_alveoli),_size: all_approximately_equal_in_size posterior_teeth_(or_alveoli)_smaller_than_anterior_teeth_(or_alveoli) anterior_teeth_(or_alveoli)_smaller_than_posterior_teeth_(or_alveoli); 
{7 Anterior_premaxillary_teeth_(or_alveoli),_size: significantly_smaller_than_the_first_six_anterior_maxillary_teeth_(or_alveoli) subequal_in_size_than_the_first_six_anterior_maxillary_teeth_(or_alveoli) significantly_larger_than_the_first_six_anterior_maxillary_teeth_(or_alveoli); 
{8 Posterior_premaxillary_teeth_(or_alveoli),_size: significantly_smaller_than_the_first_six_anterior_maxillary_teeth_(or_alveoli) subequal_in_size_than_the_first_six_anterior__maxillary_teeth_(or_alveoli) significantly_larger_than_the_first_six_anterior_maxillary_teeth_(or_alveoli); 
{9 First_premaxillary_tooth_(or_alveolus),_size: subequal_in_size_than_second_tooth_(or_alveolus) significantly_smaller_than_second_tooth_(or_alveolus) significantly_bigger_than_second_tooth_(or_alveolus); 
{10 Second_premaxillary_tooth_(or_alveolus),_size: subequal_in_size_than_third_(and_fourth)_premaxillary_tooth_(or_alveolus) significantly_smaller_than_third_(and_fourth)_tooth_(or_alveolus) significantly_larger_than_third_(and_fourth)_tooth_(or_alveolus); 
{11 Posteriormost_premaxillary_tooth_(or_alveolus),_mesiodistal_length_in_palatal_view: subequal_in_size_than_more_anterior_teeth_(or_alveoli) significantly_smaller_than_more_anterior_teeth_(or_alveoli) significantly_larger_than_anterior_teeth_(or_alveoli); 
{12 Distal_premaxillary_alveoli,_shape_in_palatal_view: oval_to_subcircular subrectangular polygonal; 
{13 Premaxillary_tooth_row,_posterior_extension_(position_of_posteriormost_premaxillary_tooth):_ aligned_(ventral)_to_external_naris anterior_to_external_naris_; 
{14 Premaxilla_in_palatal_view: unconstricted slightly_constricted strongly_constricted,_terminal_rosette_of_premaxilla; 
{15 Subnarial_gap/diastema_(i.e.,_posterior_part_of_premaxillary_alveolar_margin_unedentelous,_resulting_in_an_interruption_of_the_upper_tooth_row): absent_ present_and_short,_diastema_not_extensive_enough_to_host_more_than_one_tooth present_and_long,_diastema_extensive_enough_to_host_more_than_one_tooth; 
{16 First_premaxillary_alveoli_open: ventrally,_decumbent_teeth anteroventrally,_procumbent_teeth; 
{17 Maxillary_teeth: present_in_the_anterior_and_posterior_portions_of_the_maxilla_(posteriormost_portion_excluded) absent_in_the_anteriormost_portion_of_the_maxilla absent_in_the_posterior_portion_of_the_maxilla_(i.e.,_tooth_row_extending_only_on_the_anterior_75%_of_the_bone_or_less) absent_in_the_whole_maxilla,_toothless_maxilla; 
{18 Number_of_maxillary_teeth_(or_alveoli): >19 18-19 16-17 15 10-14 _1-9; 
{19 Anterior_maxillary_teeth_(or_alveoli),_size: subequal_in_size_than_posterior_teeth_(or_alveoli) significantly_larger_than_posterior_maxillary_teeth_(or_alveoli) significantly_smaller_than_posterior_maxillary_teeth_(or_alveoli); 
{20 Mid-maxillary_teeth_(or_alveoli),_mesiodistal_length: subequal_in_size_than_anteriormost_maxillary_teeth_(or_alveoli) significantly_larger_than_anteriormost_maxillary_teeth_(or_alveoli) significantly_smaller_than_anteriormost_maxillary_teeth_(or_alveoli); 
{21 First_maxillary_tooth_(or_alveolus),_size: significantly_smaller_than_second_tooth_(or_alveolus) subequal_in_size_than_second_tooth_(or_alveolus); 
{22 First_maxillary_teeth_(or_alveoli)_open: ventrally,_decumbent_teeth anteroventrally,_procumbent_teeth; 
{23 Mid-maxillary_teeth,_inclination: pointing_ventrally_(decumbent) pointing_labioventrally_(laterocumbent) pointing_anteroventrally_(procumbent) pointing_posteroventrally_(retrocumbent); 
{24 Maxillary_alveoli,_shape_in_palatal_view: oval_to_lenticular subrectangular circular merged_to_form_an_open_alveolar__groove_(interdental_septa_absent); 
{25 Maxillary_tooth_row,_posterior_extension_(position_of_posteriormost_tooth): posterior_to_the_anteriormost_rim_of_orbit anterior_or_aligned_to_the_anteriormost_rim_of_orbit,_posterior_to_the_posteriormost_rim_of_antorbital_fenestra anterior_or_aligned_to_the_posteriormost_rim_of_antorbital_fenestra,_posterior_to_the_anteriormost_rim_of_antorbital_fenestra aligned_to_the_anteriormost_rim_of_antorbital_fenestra anterior_to_the_anteriormost_rim_of_the_antorbital_fenestra; 
{26 Dentary_teeth present_in_the_anterior_and_posterior_portions_of_the_dentary absent_in_the_anteriormost_portion_of_the_dentary absent_in_the_posterior_portion_of_the_dentary_(i.e.,_tooth_row_extending_only_on_the_anterior_75%_of_the_bone_or_less) absent_in_the_whole_dentary,_toothless_dentary; 
{27 Number_of_dentary_teeth_(or_alveoli): >_25 18-25 15-17 <_15; 
{28 Dentary_alveoli_in_dorsal_view: in_separate_alveoli merged_to_form_an_open_alveolar_groove_(interdental_septa_absent); 
{29 Anteriormost_dentary_teeth_(or_alveoli),_size: subequal_in_size_than_mid-_and_posterior_dentary_teeth_(or_alveoli) significantly_larger_than_mid-_and_posterior_dentary_teeth_(or_alveoli) significantly_smaller_than_mid-_and_posterior_dentary_teeth_(or_alveoli); 
{30 First_dentary_tooth_(or_alveolus),_size_in_comparison_to_second_and_third_dentary_alveoli: subequal_in_size first_tooth_(or_alveolus)_substantially_smaller_ first_tooth_(or_alveolus)_substantially_larger; 
{31 Mid-dentary_teeth_(or_alveoli),_size: subequal_in_size_than_anterior_maxillary_teeth_(or_alveoli) significantly_smaller_than_anterior_maxillary_teeth_(or_alveoli) significantly_larger_than_anterior_maxillary_teeth_(or_alveoli); 
{32 Terminal_rosette_of_dentary,_number_of_teeth_(or_alveoli): terminal_rosette_absent four_teeth_(or_alveoli) five_teeth_(or_alveoli); 
{33 First_dentary_alveoli_open: dorsally,_recumbent_teeth anterodorsally,_procumbent_teeth; 
{34 Mid-dentary_teeth,_inclination: pointing_dorsally,_decumbent pointing_anterodorsally,_procumbent; 
{35 Dentary_teeth,_spacing: evenly_spaced anterior_dentary_teeth_more_closely_appressed_than_those_in_middle_and_posterior_parts_of_the_tooth_row; 
{36 Palatal_teeth_on_the_pterygoid: present absent; 
{37 Mesial_teeth,_constriction_between_root_and_crown: absent constriction_weak,_base_of_crown_occupying_more_than_85%_of_largest_crown_width constriction_important,_base_of_crown_occupying_85%_or_less_of_largest_crown_width; 
{38 Mesial_teeth,_constriction_between_root_and_crown_along_the_tooth_row: present_in_some_teeth present_in_all_teeth; 
{39 Mesial_teeth,_height_of_the_largest_crown_(CH_in_centimetres)_in_subadult/adults: CH_?_1 1_<_CH_?_6 CH_>_6; 
{40 Mesial_teeth,_labiolingual_compression_of_the_crown_(CBR_=_CBW/CBL): CBR_<_0.5,_lenticular_and_strongly_labiolingually_compressed 0.5<CBR_?_0.75,_oval_to_lenticular weak,_0.75_<_CBR_<_1.2,_tooth_subcircular CBR_?_1.2,_teeth_labiolingually_elongated; 
{41 Mesial_teeth,_baso-apical_elongation_of_the_crown_(CHR_=_CH/CBL): strongly_elongated,_CHR_>_3 important,_2.5_<_CHR_?_3 normal,_2_<_CHR_?_2.5 weak,_CHR_?_2; 
{42 Mesial_teeth,_crown_recurvature_(lingually_or_distally): present,_strongly_recurved present,_slightly_recurved absent,_tooth_crown_straight_; 
{43 Mesial_teeth,_distal_margin_of_the_crown_in_lateral_view: mainly_concave straight mainly_convex,_apex_centrally_positioned_or_almost_centrally_positioned; 
{44 Mesial_teeth,_outline_of_basal_cross-section_of_the_crown_in_the_mesialmost_tooth: subcircular,_ovoid_or_elliptical lanceolate,_with_acute_and_well-developed_distal_carina Salinon_shape,_with_labial_margin_convex_and_lingual_margin_biconcave D-shaped_or_J-shaped,_with_lingual_margins_strongly_convex_and_labial_margin_convex_or_sigmoid U-shaped,_with_mesial_and_distal_margin_subparalell lenticular,_with_acute_and_well-developed_distal_and_mesial_carinae; 
{45 Mesial_teeth,_concave_surface_adjacent_to_the_carina: absent on_the_labial_surface_and_adjacent_to_the_distal_carina on_the_lingual_surface_and_adjacent_to_both_carinae on_the_lingual_surface_and_adjacent_to_the_mesial_carina_only on_the_lingual_surface_and_adjacent_to_the_distal_carina_only one_main_concave_surface_centrally_positioned_on_the_lingual_side_of_the_crown; 
{46 Mesial_teeth,_mesial_carina: absent present; 
{47 Mesial_teeth,_mesial_carina: non-serrated serrated; 
{48 Mesial_teeth,_distal_carina: serrated non-serrated; 
{49 Mesial_teeth,_mesial_carina: straight_and_centrally_positioned_on_the_crown slightly_twisted,_curves_onto_the_mesiolingual_surface strongly_twisted,_curves_onto_the_lingual_surface almost_straight_and_strongly_lingually_deflected; 
{50 Mesial_teeth,_mesial_carina,_and_if_serrated,_mesial_serration: terminates_well-above_the_cervix extends_to_the_cervix_or_just_above_it terminates_well_beneath_the_cervix; 
{51 Mesial_teeth,_distal_carina: centrally_positioned_or_slightly_displaced strongly_labially_deflected; 
{52 Mesial_teeth,_position_of_mesial_carina_on_the_crown_in_articulation_in_mesialmost_teeth: facing_mostly_labially facing_mostly_mesially facing_mostly_lingually; 
{53 Mesial_teeth,_position_of_distal_carina_on_the_crown_in_articulation_in_mesialmost_teeth: facing_mostly_distally_or_labiodistally facing_mostly_lingually; 
{54 Mesial_teeth,_average_number_of_denticles_per_five_millimetres_on_mesial_carina_at_thirds_height_of_the_crown_(MCA)_in_subadult/adult: ?_20 14-19 9-13 ?_8; 
{55 Mesial_teeth,_average_number_of_mid-crown_denticles_per_five_millimetres_on_distal_carina_(DC)_in_subadult/adult: ?_20 14-19 9-13 ?_8; 
{56 Mesial_teeth,_denticle_size_(except_in_embryos_and_hatchlings): minute_denticles,_more_than_250_denticles_on_the_distal_carina normal_in_height,_between_15_to_250_denticles_on_the_distal_carina very_larges_denticles,_less_than_15_denticles_on_the_distal_carina; 
{57 Mesial_teeth,_denticles_on_mesial_carina: rounded_and_symmetrically_convex_ rounded_and_asymmetrically_convex strongly_hooked/pointed,_denticles_with_a_tip_pointing_apically; 
{58 Mesial_teeth,_denticles_on_distal_carina: rounded_and_symmetrically_convex_ rounded_and_asymmetrically_convex strongly_hooked/pointed,_denticles_with_a_tip_pointing_apically; 
{59 Mesial_teeth,_size_of_mesial_denticles_relative_to_distal_denticles_(DSDI): mesial_and_distal_denticles_of_same_size,_0.8_<_DSDI_<1.2 mesial_denticles_larger_than_distal_ones,_DSDI_<_0.8 distal_denticles_larger_than_mesial_ones,_DSDI_>_1.2; 
{60 Mesial_teeth,_denticles_contiguous_over_tip_or_very_close_to_the_apex: present absent_; 
{61 Mesial_teeth,_interdenticular_sulci: absent present,_short present,_long_and_well-developed; 
{62 Mesial_teeth,_flutes_(i.e.,_subparallel_longitudinal_grooves_separated_by_acute_ridges)_on_the_crown: absent present_on_the_lingual_surface_only present_on_both_labial_and_lingual_surfaces present_on_the_labial_surface_only; 
{63 Mesial_teeth,_longitudinal_groove_on_the_labial_and/or_lingual_side_of_the_crown: absent present,_a_single_groove_centrally_positioned present,_a_single_groove_mesially_positioned; 
{64 Mesial_teeth,_longitudinal_ridge,_different_of_flutes,_on_the_lingual_side_of_the_crown: absent present,_a_single_ridge_centrally_positioned present,_more_than_one_ridge; 
{65 Mesial_teeth,_basal_striations,_different_of_flutes,_on_both_lingual_and_labial_sides_of_the_crown: absent present; 
{66 Lateral_teeth,_constriction_between_root_and_crown: absent constriction_weak,_base_of_crown_base_occupying_more_than_85%_of_largest_crown_width_mesiodistally constriction_important,_base_of_crown_base_occupying_85%_or_less_of_largest_crown_width_mesiodistally; 
{67 Lateral_teeth,_constriction_between_root_and_crown_along_the_tooth_row: present_in_some_teeth present_in_all_teeth; 
{68 Lateral_teeth,_height_of_the_largest_crown_(CH_in_centimetres)_in_subadult/adults: CH_?_1 1_<_CH_?_6 CH_>_6; 
{69 Lateral_teeth,_labiolingual_compression_of_the_crown_(CBR_=_CBW/CBL): important,_CBR_?_0.5,_tooth_strongly_flattened normal,_0.5_<_CBR_?_0.75 weak,_CBR_>_0.75,_tooth_incrassate_or_subcircular; 
{70 Lateral_teeth,_baso-apical_elongation_of_the_crown_(CHR_=_CH/CBL): weak,_CHR_?_1.5 normal,_1.5_<_CHR_?_2.5 important,_CHR_>_2.5; 
{71 Lateral_teeth,_distal_margin_of_crown_in_lateral_view: strongly_concave slightly_concave,_roughly_straight,_or_straight,_apex_positioned_at_the_same_level_as_distal_profile convex,_apex_positioned_mesial_to_mesial_profile sigmoid,_basal_half_concave_and_apical_half_convex sigmoid,_basal_half_convex_and_apical_half_concave; 
{72 Lateral_teeth,_mesial_margin_of_crown_in_lateral_view: strongly_convex slightly_convex,_almost_straight; 
{73 Lateral_teeth,_mesiodistal_curvature_of_the_labial_surface_of_the_crown_at_one_third_of_the_crown: convex surface_centrally_positioned_on_the_crown_roughly_flattened surface_centrally_positioned_on_the_crown_concave,_labial_depression_restricted_to_the_crown_base surface_centrally_positioned_on_the_crown_concave,_labial_depression_extends_along_the_basal_half_of_the_crown_or_more_apically; 
{74 Lateral_teeth,_concave_surface_adjacent_to_carinae_all_along_the_crown: absent present_on_labial_surface_and_adjacent_to_distal_carina present_on_lingual_surface_and_adjacent_to_distal_carina present_on_labial_surface_and_adjacent_to_both_mesial_and_distal_carinae present_on_lingual_surface_and_adjacent_to_both_mesial_and_distal_carinae; 
{75 Lateral_teeth,_outline_of_basal_cross-section_of_the_crown: subcircular lenticular_or_lanceolate elliptical_or_bean-shaped_(i.e.,_longitudinal_depression_centrally_positioned_on_one_side_only) 8-shaped_(i.e.,_longitudinal_depression_centrally_positioned_on_both_lingual_and_labial_margins) Subrectangular; 
{76 Lateral_teeth,_mesial_carina: present absent; 
{77 Lateral_teeth,_mesial_carina: serrated non-serrated; 
{78 Lateral_teeth,_distal_carina: present absent; 
{79 Lateral_teeth,_distal_carina: serrated non-serrated; 
{80 Lateral_teeth,_extension_of_mesial_carina_relative_to_distal_carina: mesial_carina_extends_at_the_same_level_or_terminates_more_apically_than_the_distal_carina mesial_carina_extends_more_basally_than_the_distal_carina; 
{81 Lateral_teeth,_mesial_carina,_and_if_serrated,_basalmost_serration_of_the_mesial_carina: terminates_around_mid-height_of_crown_or_more_apically extends_to_base_of_crown_or_slightly_above_the_cervix terminates_well_beneath_the_cervix; 
{82 Lateral_teeth,_twisted_mesial_carina_in_some_crowns: absent,_mesial_carina_centrally_positioned_on_mesial_margin_or_weakly_curved_lingually_towards_the_base_in_all_teeth present,_mesial_carina_strongly_twisting_onto_the_mesiolingual_surface_in_some_teeth; 
{83 Lateral_teeth,_split_carina_in_some_teeth: absent present_in_the_mesial_carina present_in_the_distal_carina; 
{84 Lateral_teeth,_distal_carina,_and_if_serrated,_basalmost_serration_of_the_distal_carina: extends_to_the_cervix_or_just_above_it terminates_well_beneath_the_cervix terminates_well_above_the_cervix; 
{85 Lateral_teeth,_profile_of_the_distal_carina_on_the_crown_in_distal_view: straight_or_very_slightly_bowed strongly_bowed_or_sigmoid; 
{86 Lateral_teeth,_position_of_distal_carina_on_the_crown_in_distal_view: centrally_positioned_or_slightly_displaced,_crown_subsymmetrical strongly_labially_deflected,_crown_asymmetrical; 
{87 Lateral_teeth,_average_number_of_denticles_per_five_millimeters_on_mesial_carina_at_two-thirds_height_of_the_crown_(MCA)_in_subadult/adult: ?_30 16-29 9-15 ?_8; 
{88 Lateral_teeth,_average_number_of_mid-crown_denticles_per_five_millimetres_on_distal_carina_(DC)_in_subadult/adult: ?_30 16-29 9-15 ?_8; 
{89 Lateral_teeth,_denticle_number_on_both_mesial_and_distal_carinae_(except_in_embryos_and_hatchlings): more_than_250_denticles_(minute_denticles_or_very_large_number_of_denticles_of_normal_size) between_15_to_250_denticles_(denticles_of_average_size)_ less_than_15_denticles_(very_large_denticles_or_very_small_number_of_small_denticles); 
{90 Lateral_teeth,_shape_of_denticles_on_mesial_carina_in_lateral_view: symmetrically_convex_ asymmetrically_convex hooked/pointed; 
{91 Lateral_teeth,_shape_of_denticles_on_distal_carina_in_lateral_view: symmetrically_convex_ asymmetrically_convex hooked/pointed; 
{92 Lateral_teeth,_shape_of_mesial_margin_of_rounded_denticles_on_mesial_carina_in_lateral_view: parabolic subrectangular,_with_flattened_surface; 
{93 Lateral_teeth,_shape_of_distal_margin_of_rounded_denticles_on_distal_carina_in_lateral_view: parabolic subrectangular,_with_flattened_surface semi-circular; 
{94 Lateral_teeth,_shape_of_denticles_at_two-thirds_height_of_the_crown_(MC-MA)_on_mesial_carina_in_lateral_view: longer_apicobasally_than_mesiodistally,_vertical_subrectangular_ as_long_mediodistally_as_apicobasally,_subquadrangular longer_mediodistally_than_apicobasally,_horizontal_subrectangular; 
{95 Lateral_teeth,_shape_of_mid-crown_denticles_(DC)_on_distal_carina_in_lateral_view: as_long_mediodistally_as_apicobasally,_subquadrangular longer_mediodistally_than_apicobasally,_horizontal_subrectangular longer_apicobasally_than_mesiodistally,_vertical_subrectangular_; 
{96 Lateral_teeth,_denticle_size_along_the_carinae: regular,_gradual_change_in_denticle_size irregular,_sporadic_change_in_denticle_size; 
{97 Lateral_teeth,_biconvex_apical_denticles_(i.e.,_biconvex_external_margin_of_denticle)_on_mesial_carina_in_lateral_view: absent present; 
{98 Lateral_teeth,_orientation_of_mesiodistal_axis_of_apical_denticles_on_mesial_carina_in_lateral_view: perpendicular_to_mesial_margin inclined_apically_from_mesial_margin; 
{99 Lateral_teeth,_orientation_of_mesiodistal_axis_of_mid-crown_denticles_on_distal_carina_in_lateral_view: perpendicular_to_distal_margin inclined_apically_from_distal_margin; 
{100 Lateral_teeth,_average_number_of_denticles_on_mesial_carina: higher_number_of_denticles_basally_than_at_the_mid-crown lower_number_of_denticles_basally_than_at_the_mid-crown subequal_number_of_denticles_basally_than_at_the_mid-crown; 
{101 Lateral_teeth,_average_number_of_denticles_on_mesial_carina: higher_number_of_denticles_apically_than_at_the_mid-crown lower_number_of_denticles_apically_than_at_the_mid-crown subequal_number_of_denticles_apically_than_at_the_mid-crown; 
{102 Lateral_teeth,_average_number_of_denticles_on_distal_carina_(except_in_embryos_and_hatchlings): higher_number_of_denticles_basally_than_at_the_mid-crown subequal_or_lower_number_of_denticles_basally_than_at_the_mid-crown; 
{103 Lateral_teeth,_average_number_of_denticles_on_distal_carina: higher_number_of_denticles_apically_than_at_the_mid-crown lower_number_of_denticles_apically_than_at_the_mid-crown subequal_number_of_denticles_apically_than_at_the_mid-crown; 
{104 Lateral_teeth,_size_of_mesial_denticles_relative_to_distal_denticles_(DSDI): mesial_and_distal_denticles_of_same_size,_0.8_<_DSDI_<1.2 mesial_denticles_larger_than_distal_ones,_DSDI_<_0.8 distal_denticles_larger_than_mesial_ones,_DSDI_>_1.2; 
{105 Lateral_teeth,_distal_denticles_on_the_apex: contiguous_over_tip,_or_very_close_to_the_apex distal_denticles_disappear_well_beneath_apex; 
{106 Lateral_teeth,_interdenticular_space_between_mid-crown_denticles_on_the_distal_carina: narrow,_less_than_one_third_of_the_denticle_width broad,_more_than_one_third_of_the_denticle_width; 
{107 Lateral_teeth,_interdenticular_sulci_between_apical_denticles_on_the_mesial_carina: absent present,_short_and_poorly_developed,_shorter_than_proximodistal_denticle_height_ present,_long_and_well-developed,_equal_or_longer_than_proximodistal_denticle_; 
{108 Lateral_teeth,_interdenticular_sulci_between_mid-crown_denticles_on_the_distal_carina: absent present,_short_and_poorly_developed,_shorter_than_proximodistal_denticle_height_ present,_long_and_well-developed,_equal_or_longer_than_proximodistal_denticle_; 
{109 Lateral_teeth,_interdenticular_sulci_between_basalmost_denticles_on_the_distal_carina: absent present,_short_and_poorly_developed,_shorter_than_proximodistal_denticle_height_ present,_long_and_well-developed,_equal_or_longer_than_proximodistal_denticle_; 
{110 Lateral_teeth,_flutes_(i.e.,_subparallel_longitudinal_grooves_separated_by_acute_ridges)_on_the_crown: absent present_on_the_lingual_surface present_on_labial_surface_or_both_labial_and_lingual_surfaces; 
{111 Lateral_teeth,_average_number_of_flutes_on_the_crown: 1-7 7-8 >8; 
{112 Lateral_teeth,_large_transversal_undulations_on_the_crown_in_some_teeth: absent present,_tenuous_and_barely_visible_with_light present,_pronounced_and_well_visible_with_light; 
{113 Lateral_teeth,_large_transversal_undulations_on_the_crown_in_some_teeth_when_present: just_a_few numerous_and_closely_packed; 
{114 Lateral_teeth,_marginal_undulations_(i.e.,_short_undulations_adjacent_to_carinae)_in_some_teeth: absent_ present_and_short,_the_mesiodistal_elongation_is_less_than_four_times_the_space_separating_each_undulations present_and_elongated,__the_mesiodistal_elongation_is_longer_than_four_times_the_space_separating_each_undulations; 
{115 Lateral_teeth,_marginal_undulations_in_some_teeth: present_and_shallow,_only_visible_with_light present_and_pronounced,_well_visible_in_lateral_view; 
{116 Lateral_teeth,_marginal_undulations_in_some_teeth: present_only_on_the_mesial_side_of_the_crown present_only_on_the_distal_side_of_the_crown present_on_both_mesial_and_distal_sides; 
{117 Lateral_teeth,_marginal_undulations_in_some_teeth: present_and_mesio-distally_oriented present_and_diagonally_oriented; 
{118 Lateral_teeth,_longitudinal_groove_on_the_labial_and/or_lingual_surface_of_the_crown: absent present,_a_single_groove_centrally_positioned present,_a_single_groove_adjacent_to_mesial_carina present,_two_grooves_or_more; 
{119 Lateral_teeth,_elongated_longitudinal_and_rounded_ridge_(differing_from_flutes)_on_the_lingual_surface_of_the_crown: absent present,_a_single_ridge_centrally_positioned present,_two_or_three_ridges present,_several_fainted_ridges; 
{120 Enamel_surface_texture: smooth_or_irregular_(non-oriented)_texture_ braided_(oriented)_texture_not_clearly_visible_with_light braided_(oriented)_texture_clearly_visible_with_or_without_light deeply_veined/anastomosed_(oriented)_texture; 
{121 Coarse_enamel_surface_texture: remains_baso-apically/diagonally_oriented_or_slightly_curved_basally_close_to_the_carinae strongly_curved_basally_close_to_the_carinae; 
{122 Enamel_microstructure,_enamel_tubules: absent_or_rare common_only_in_basal_unit_layer_(BUL)_and/or_inner_potion_of_enamel common_and_extend_throughout_entire_enamel_thickness extremely_common_and_forming_an_integral_structural_component_of_enamel; 
{123 Enamel_microstructure,_predominant_enamel_type: parallel_crystallites basal_unit_layer_(BUL) columnar; 
{124 Enamel_microstructure,_predominant_enamel_type,_percentage_of_enamel_thickness: ?_75% <_75%; 
{125 Enamel_microstructure,_number_of_enamel_types_present_in_schmelzmuster: one two three four; 
{126 Enamel_microstructure,_number_of_different_module_types_present_in_schmelzmuster: one two; 
{127 Enamel_microstructure,_boundary_between_first_and_second_enamel_types_from_the_enamel-dentine_junction_(EDJ): parallel_to_EDJ jagged,_varies_in_distance_from_EDJ; 
{128 Enamel_microstructure,_boundary_between_second_and_third_enamel_types_from_the_enamel-dentine_junction_(EDJ): parallel_to_EDJ jagged,_varies_in_distance_from_EDJ; 
{129 Enamel_microstructure,_basal_unit_layer_(BUL): present absent; 
{130 Enamel_microstructure,_basal_unit_layer_(BUL): poorly_developed well-developed,_with_distinct_planes_of_separation_between_adjacent_units; 
{131 Enamel_microstructure,_basal_unit_layer_(BUL),_maximum_unit_diameter: <_10_�m ?_10_�m; 
{132 Enamel_microstructure,_basal_unit_layer_(BUL): <_25%_of_total_enamel_thickness 25-50%_of_total_enamel_thickness ?_50%_of_enamel_thickness; 
{133 Enamel_microstructure,_incremental_lines: absent faint,_poorly_defined well-defined; 
{134 Enamel_microstructure,_incremental_lines: present_in_one_section_of_the_schmelzmuster_only present_in_more_than_one_section_of_the_schmelzmuster_but_not_throughout_entire_schmelzmuster present_throughout_entire_schmelzmuster; 
{135 Enamel_microstructure,_columnar_units_closest_to_the_enamel-dentine_junction_(EDJ),_shape_of_units_in_cross-sections: polygons_with_sharp_corners_and_more_than_4_sides subcircular_or_polygons_with_rounded_corners_and_more_than_4_sides triangles_and/or_rectangles_with_sharp_corners; 
{136 Enamel_microstructure,_columnar_units_closest_to_the_enamel-dentine_junction_(EDJ): extend_straight_and_unbroken_to_the_OES_or_to_within_20_�m_below_the_OES end,_split,_or_are_interrupter_less_than_two-thirds_of_the_distance_from_the_EDJ_to_OES; 
{137 Enamel_microstructure,_columnar_units_closest_to_the_enamel-dentine_junction_(EDJ),_maximum_unit_diameter: <_15_�m ?_15�m; 
{138 Enamel_microstructure,_columnar_units_closest_to_the_outer_enamel_surface_(OES): no_dominant_direction_of_orientation,_planes_of_separations_equally_well-developed_in_all_directions distinct_longitudinal_orientation,_planes_of_separation_better_developed_in_an_apicobasal_(longitudinal)_direction; 
{139 Enamel_microstructure,_ratio_of_thickest_enamel_type_in_schmelzmuster_divided_by_second_thickest_enamel_type: >_7 1.3_to_7 1_to_1.3; 
{140 Root,_shape_in_lateral_view: with_subparallel_mesial_and_distal_margins with_convex_margins,_root_significantly_larger_than_base_crown; 
{141 Root,_distal_shape_in_lateral_view: broad strongly_tapered_apically; 
{142 Root,_outline_of_mid-root_in_cross_section: oval_to_subcircular 8-shape_(i.e.,_longitudinal_depression_centrally_positioned_on_both_lingual_and_labial_margins) bean-shaped_(i.e.,_longitudinal_depression_centrally_positioned_on_one_side_only); 
{143 Root,_form_of_the_resorption_pit_in_lingual_view deep_and_well-delimited_depression shallow_concavity_or_absent; 
{144 Root,__transversal_undulations_below_the_cervix_in_some_crowns: absent present; 
{145 Root,_apicobasal_height_in_lateral_view: less_than_twice_the_apicobasal_height_of_the_crown twice_or_more_the_apicobasal_height_of_the_crown; 
; 
; 
Ancstates 
 -0      -1      -2      -3      -4      -5      -6      -7      -8      -9      
 -10     -11     -12     -13     -14     -15     -16     -17     -18     -19     
 -20     -21     -22     -23     -24     -25     -26     -27     -28     -29     
 -30     -31     -32     -33     -34     -35     -36     -37     -38     -39     
 -40     -41     -42     -43     -44     -45     -46     -47     -48     -49     
 -50     -51     -52     -53     -54     -55     -56     -57     -58     -59     
 -60     -61     -62     -63     -64     -65     -66     -67     -68     -69     
 -70     -71     -72     -73     -74     -75     -76     -77     -78     -79     
 -80     -81     -82     -83     -84     -85     -86     -87     -88     -89     
 -90     -91     -92     -93     -94     -95     -96     -97     -98     -99     
 -100    -101    -102    -103    -104    -105    -106    -107    -108    -109    
 -110    -111    -112    -113    -114    -115    -116    -117    -118    -119    
 -120    -121    -122    -123    -124    -125    -126    -127    -128    -129    
 -130    -131    -132    -133    -134    -135    -136    -137    -138    -139    
 -140    -141    -142    -143    -144    -145   ; 
 
xgroup 
 
 
 
; 
agroup 
 
 
 
; 
taxcode  
+0      +1      +2      +3      +4      +5      +6      +7       
+8      +9      +10     +11     +12     +13     +14     +15      
+16     +17     +18     +19     +20     +21     +22     +23      
+24     +25     +26     +27     +28     +29     +30     +31      
+32     +33     +34     +35     +36     +37     +38     +39      
+40     +41     +42     +43     +44     +45     +46     +47      
+48     +49     +50     +51     +52     +53     +54     +55      
+56     +57     +58     +59     +60     +61     +62     +63      
+64     +65     +66     +67     +68     +69     +70     +71      
+72     +73     +74     +75     +76     +77     +78     +79      
+80     +81     +82     +83     +84     +85     +86     +87      
+88     +89     +90     +91     +92     +93     +94     +95      
+96     +97     +98     +99     +100    +101    +102    +103     
+104    +105     
; 
 
blocks 0; 
tshrink 
; 
force  
 
+ 
[0 1 2 3 4 5 6 7 8 9 10 11 12 13 14 15 16 17 18 19 20 21 22 23 24 25 26 27 28 29 30 31 32 33 34 35 36 37 38 39 40 41 42 43 44 45 46 47 48 49 50 51 52 53 54 55 56 57 58 59 60 61 62 63 64 65 66 67 68 69 70 71 72 73 74 75 76 77 78 79 80 81 82 83 84 85 86 87 88 89 90 91 92 93 94 95 96 97 98 99 100 101 102 103 104  (105 )] 
[1 2 3 4 5 6 7 8 9 10 11 12 13 14 15 16 17 18 19 20 21 22 23 24 25 26 27 28 29 30 31 32 33 34 35 36 37 38 39 40 41 42 43 44 45 46 47 48 49 50 51 52 53 54 55 56 57 58 59 60 61 62 63 64 65 66 67 68 69 70 71 72 73 74 75 76 77 78 79 80 81 82 83 84 85 86 87 88 89 90 91 92 93 94 95 96 97 98 99 100 101 102 103 104  (105 )] 
[2 3 4 5 6 7 8 9 10 11 12 13 14 15 16 17 18 19 20 21 22 23 24 25 26 27 28 29 30 31 32 33 34 35 36 37 38 39 40 41 42 43 44 45 46 47 48 49 50 51 52 53 54 55 56 57 58 59 60 61 62 63 64 65 66 67 68 69 70 71 72 73 74 75 76 77 78 79 80 81 82 83 84 85 86 87 88 89 90 91 92 93 94 95 96 97 98 99 100 101 102 103 104  (105 )] 
[2 4 5 6 7 8 9 10 11 12 13 14 15 16 17 18 19 20 21 22 23 24 25 26 27 28 29 30 31 32 33 34 35 36 37 38 39 40 41 42 43 44 45 46 47 48 49 50 51 52 53 54 55 56 57 58 59 60 61 62 63 64 65 66 67 68 69 70 71 72 73 74 75 76 77 78 79 80 81 82 83 84 85 86 87 88 89 90 91 92 93 94 95 96 97 98 99 100 101 102 103 104  (105 )] 
[4 5 6 7 8 9 10 11 12 13 14 15 16 17 18 19 20 21 22 23 24 25 26 27 28 29 30 31 32 33 34 35 36 37 38 39 40 41 42 43 44 45 46 47 48 49 50 51 52 53 54 55 56 57 58 59 60 61 62 63 64 65 66 67 68 69 70 71 72 73 74 75 76 77 78 79 80 81 82 83 84 85 86 87 88 89 90 91 92 93 94 95 96 97 98 99 100 101 102 103 104  (105 )] 
[5 6 7 8 9 10 11 12 13 14 15 16 17 18 19 20 21 22 23 24 25 26 27 28 29 30 31 32 33 34 35 36 37 38 39 40 41 42 43 44 45 46 47 48 49 50 51 52 53 54 55 56 57 58 59 60 61 62 63 64 65 66 67 68 69 70 71 72 73 74 75 76 77 78 79 80 81 82 83 84 85 86 87 88 89 90 91 92 93 94 95 96 97 98 99 100 101 102 103 104  (105 )] 
[6 7 8 9 10 11 12 13 14 15 16 17 18 19 20 21 22 23 24 25 26 27 28 29 30 31 32 33 34 35 36 37 38 39 40 41 42 43 44 45 46 47 48 49 50 51 52 53 54 55 56 57 58 59 60 61 62 63 64 65 66 67 68 69 70 71 72 73 74 75 76 77 78 79 80 81 82 83 84 85 86 87 88 89 90 91 92 93 94 95 96 97 98 99 100 101 102 103 104  (105 )] 
[6 8 9 10 11 12 13 14 15 16 17 18 19 20 21 22 23 24 25 26 27 28 29 30 31 32 33 34 35 36 37 38 39 40 41 42 43 44 45 46 47 48 49 50 51 52 53 54 55 56 57 58 59 60 61 62 63 64 65 66 67 68 69 70 71 72 73 74 75 76 77 78 79 80 81 82 83 84 85 86 87 88 89 90 91 92 93 94 95 96 97 98 99 100 101 102 103 104  (105 )] 
[8 9 10 11 12 13 14 15 16 17 18 19 20 21 22 23 24 25 26 27 28 29 30 31 32 33 34 35 36 37 38 39 40 41 42 43 44 45 46 47 48 49 50 51 52 53 54 55 56 57 58 59 60 61 62 63 64 65 66 67 68 69 70 71 72 73 74 75 76 77 78 79 80 81 82 83 84 85 86 87 88 89 90 91 92 93 94 95 96 97 98 99 100 101 102 103 104  (105 )] 
[8 9 10 11 12 13 14 15 16 17 18 19 20 21 22 23  (105 )] 
[8 9 11 12 13 14 15 16 17 18 19 20 21 22 23  (105 )] 
[8 9  (105 )] 
[11 12 13 14 15 16 17 18 19 20 21 22 23  (105 )] 
[11 12 13 14  (105 )] 
[11 12  (105 )] 
[13 14  (105 )] 
[15 16 17 18 19 20 21 22 23  (105 )] 
[16 17 18 19 20 21 22 23  (105 )] 
[17 18 19 20 21 22 23  (105 )] 
[18 19 20 21 22 23  (105 )] 
[19 21 22  (105 )] 
[21 22  (105 )] 
[18 23  (105 )] 
[24 25 26 27 28 29 30 31 32 33 34 35 36 37 38 39 40 41 42 43 44 45 46 47 48 49 50 51 52 53 54 55 56 57 58 59 60 61 62 63 64 65 66 67 68 69 70 71 72 73 74 75 76 77 78 79 80 81 82 83 84 85 86 87 88 89 90 91 92 93 94 95 96 97 98 99 100 101 102 103 104  (105 )] 
[25 26 27 28 29 30 31 32 33 34 35 36 37 38 39 40 41 42 43 44 45 46 47 48 49 50 51 52 53 54 55 56 57 58 59 60 61 62 63 64 65 66 67 68 69 70 71 72 73 74 75 76 77 78 79 80 81 82 83 84 85 86 87 88 89 90 91 92 93 94 95 96 97 98 99 100 101 102 103 104  (105 )] 
[25 26 27 28 29 30 31 32 33 34 35 36 37 38  (105 )] 
[26 27  (105 )] 
[25 28 29 30 31 32 33 34 35 36 37 38  (105 )] 
[28 29 30 31 32 33 34 35 36 37 38  (105 )] 
[29 30 31 32 33 34 35 36 37 38  (105 )] 
[29 30 31 32 33 34  (105 )] 
[29 30 31  (105 )] 
[30 31  (105 )] 
[32 33 34  (105 )] 
[33 34  (105 )] 
[35 36 37 38  (105 )] 
[37 38  (105 )] 
[35 36  (105 )] 
[39 40 41 42 43 44 45 46 47 48 49 50 51 52 53 54 55 56 57 58 59 60 61 62 63 64 65 66 67 68 69 70 71 72 73 74 75 76 77 78 79 80 81 82 83 84 85 86 87 88 89 90 91 92 93 94 95 96 97 98 99 100 101 102 103 104  (105 )] 
[39 40 41 42 43 44 45 46 47 48 49 50 51  (105 )] 
[39 40  (105 )] 
[41 42 43 44 45 46 47 48 49 50 51  (105 )] 
[42 43 44 45 46 47 48 49 50 51  (105 )] 
[42 43 44 45 46  (105 )] 
[43 44 45 46  (105 )] 
[45 46  (105 )] 
[43 44  (105 )] 
[47 48 49 50 51  (105 )] 
[48 49 50 51  (105 )] 
[49 50 51  (105 )] 
[50 51  (105 )] 
[52 53 54 55 56 57 58 59 60 61 62 63 64 65 66 67 68 69 70 71 72 73 74 75 76 77 78 79 80 81 82 83 84 85 86 87 88 89 90 91 92 93 94 95 96 97 98 99 100 101 102 103 104  (105 )] 
[53 54 55 56 57 58 59 60 61 62 63 64 65 66 67 68 69 70 71 72 73 74 75 76 77 78 79 80 81 82 83 84 85 86 87 88 89 90 91 92 93 94 95 96 97 98 99 100 101 102 103 104  (105 )] 
[54 55 56 57 58 59 60 61 62 63 64 65 66 67 68 69 70 71 72 73 74 75 76 77 78 79 80 81 82 83 84 85 86 87 88 89 90 91 92 93 94 95 96 97 98 99 100 101 102 103 104  (105 )] 
[55 56 57 58 59 60 61 62 63 64 65 66 67 68 69 70 71 72 73 74 75 76 77 78 79 80 81 82 83 84 85 86 87 88 89 90 91 92 93 94 95 96 97 98 99 100 101 102 103 104  (105 )] 
[55 56 57 58 59 60 61 62 63  (105 )] 
[55 56  (105 )] 
[57 58 59 60 61 62 63  (105 )] 
[58 59 60 61 62 63  (105 )] 
[59 60 61 62 63  (105 )] 
[60 61 62 63  (105 )] 
[61 62 63  (105 )] 
[62 63  (105 )] 
[64 65 66 67 68 69 70 71 72 73 74 75 76 77 78 79 80 81 82 83 84 85 86 87 88 89 90 91 92 93 94 95 96 97 98 99 100 101 102 103 104  (105 )] 
[64 65 66 68 69 70 71 72 73 74 75 76 77 78 79 80 81 82 83 84 85 86 87 88 89 90 91 92 93 94 95 96 97 98 99 100 101 102 103 104  (105 )] 
[64 65 66  (105 )] 
[68 69 70 71 72 73 74 75 76 77 78 79 80 81 82 83 84 85 86 87 88 89 90 91 92 93 94 95 96 97 98 99 100 101 102 103 104  (105 )] 
[68 69 70 71 72  (105 )] 
[69 70 71 72  (105 )] 
[70 71 72  (105 )] 
[71 72  (105 )] 
[73 74 75 76 77 78 79 80 81 82 83 84 85 86 87 88 89 90 91 92 93 94 95 96 97 98 99 100 101 102 103 104  (105 )] 
[73 74 75  (105 )] 
[74 75  (105 )] 
[76 77 78 79 80 81 82 83 84 85 86 87 88 89 90 91 92 93 94 95 96 97 98 99 100 101 102 103 104  (105 )] 
[76 77 78 79 80  (105 )] 
[77 78 79 80  (105 )] 
[78 79 80  (105 )] 
[79 80  (105 )] 
[81 82 83 84 85 86 87 88 89 90 91 92 93 94 95 96 97 98 99 100 101 102 103 104  (105 )] 
[81 82 83 84  (105 )] 
[82 83 84  (105 )] 
[83 84  (105 )] 
[85 86 87 88 89 90 91 92 93 94 95 96 97 98 99 100 101 102 103 104  (105 )] 
[85 86 87 88 89 90 91 92 93 94 95 96  (105 )] 
[86 87 88 89 90 91 92 93 94 95 96  (105 )] 
[87 88 89 90 91 92 93 94 95 96  (105 )] 
[87 88  (105 )] 
[89 90 91 92 93 94 95 96  (105 )] 
[90 91 92 93 94 95 96  (105 )] 
[90 92 93 94 95 96  (105 )] 
[92 96  (105 )] 
[93 94 95  (105 )] 
[93 94  (105 )] 
[97 98 99 100 101 102 103 104  (105 )] 
[97 98 99 100 101 102  (105 )] 
[97 98  (105 )] 
[99 100 101 102  (105 )] 
[100 101 102  (105 )] 
[101 102  (105 )] 
[103 104  (105 )] 
; 

proc/;
