# Supplementary material for: Isolated tooth reveals hidden spinosaurid dinosaur diversity in the British Wealden Supergroup (Lower Cretaceous)
Source: PeerJ. 2023 May 31;11:e15453. doi: 10.7717/peerj.15453 (PMC10239232; doi:10.7717/peerj.15453)
Supplement: Supplemental Information 1 [file peerj-11-15453-s001.zip › Data Files/HASMG G369a/DFA and Cluster/Pan theropod datasets/Morpho teeth whole dataset no ratios HASMG_G369a.dat]

:	-		Group	Group	Group	Group	Group	-	-	-	-	-	-	-	-	-	-	-	-
Black	Dot	2	Taxa (Genus)	Source	Taxon + Tooth type	Clade	Clade + Tooth type	CBL	CBW	CH	AL	MCL	MCW	MSL	LAF+1	LIF+1	CA	MDL	DDL
Khaki	Dot	Eoraptor	Eoraptor	Hendrickx et al., 2015	Eoraptor mesial	Basalmost Theropoda	Basalmost Theropoda	0,397940008672038	0,209515014542631	0,82865989653532	0,845098040014257	?	?	?	0	0	?	?	-0,698970004336019
Khaki	Dot	Eoraptor	Eoraptor	Hendrickx et al., 2015	Eoraptor mesial	Basalmost Theropoda	Basalmost Theropoda	0,294466226161593	0,371067862271736	0,77232170672292	0,804820678721162	?	?	?	0	0	?	?	?
Khaki	Dot	Eoraptor	Eoraptor	Hendrickx et al., 2015	Eoraptor mesial	Basalmost Theropoda	Basalmost Theropoda	0,340444114840118	0,2405492482826	0,81424759573192	0,783903579272735	?	?	?	0	0	?	?	?
Khaki	Dot	Eoraptor	Eoraptor	Hendrickx et al., 2015	Eoraptor mesial	Basalmost Theropoda	Basalmost Theropoda	0,336459733848529	0,193124598354462	0,699837725867246	0,732393759822969	?	?	?	0	0	?	?	-0,778151249515055
Khaki	Dot	Eoraptor	Eoraptor	Hendrickx et al., 2015	Eoraptor mesial	Basalmost Theropoda	Basalmost Theropoda	0,318063334962762	0,20682587603185	0,620136054973758	0,688419822002711	?	?	?	0	0	?	?	-0,740362689059949
Khaki	Dot	Eoraptor	Eoraptor	Hendrickx et al., 2015	Eoraptor lateral	Basalmost Theropoda	Basalmost Theropoda	0,429752280002408	0,260071387985075	0,744292983122676	0,753583058892907	?	?	?	0	0	?	?	-0,778151249515055
Khaki	Dot	Eoraptor	Eoraptor	Hendrickx et al., 2015	Eoraptor lateral	Basalmost Theropoda	Basalmost Theropoda	0,481442628502305	0,170261715394957	0,752048447819439	0,815577748324267	?	?	?	0	0	?	?	-0,740362689059949
Khaki	Dot	Eoraptor	Eoraptor	Hendrickx et al., 2015	Eoraptor lateral	Basalmost Theropoda	Basalmost Theropoda	0,551449997972875	0,227886704613674	0,738780558484369	0,838219221907626	?	?	?	0	0	?	-0,698970004336019	-0,698970004336019
Khaki	Dot	Eoraptor	Eoraptor	Hendrickx et al., 2015	Eoraptor lateral	Basalmost Theropoda	Basalmost Theropoda	0,396199347095736	0,243038048686294	0,708420900134713	0,808210972924222	?	?	?	0	0	?	-0,653212514209638	-0,698970004336019
Khaki	Dot	Eoraptor	Eoraptor	Hendrickx et al., 2015	Eoraptor lateral	Basalmost Theropoda	Basalmost Theropoda	0,431363764158987	0,0863598306747482	0,660865478003869	0,779596491257825	?	?	?	0	0	?	-0,698970004336019	-0,778151249515055
Khaki	Dot	Eoraptor	Eoraptor	Hendrickx et al., 2015	Eoraptor lateral	Basalmost Theropoda	Basalmost Theropoda	0,3654879848909	0,152288344383056	0,369215857410143	0,544068044350276	?	?	?	0	0	?	-0,602059991327962	-0,812913356208561
Khaki	Dot	Eoraptor	Eoraptor	This study	Eoraptor lateral	Basalmost Theropoda	Basalmost Theropoda	0,247973266361807	0,143014800254095	0,204119982655925	0,409933123331295	?	?	?	0	0	?	?	-0,740362689059949
Khaki	Dot	Eoraptor	Eoraptor	Smith & Lamanna, 2006	Eoraptor mesial	Basalmost Theropoda	Basalmost Theropoda	0,459392487759231	0,267171728403014	0,854306041801081	0,868644438394826	?	?	?	?	?	1,75747194776567	?	-0,875061264477436
Khaki	Dot	Eoraptor	Eoraptor	Smith & Lamanna, 2006	Eoraptor mesial	Basalmost Theropoda	Basalmost Theropoda	0,296665190261531	0,170261715394957	0,75815462196739	0,767897616018091	?	?	?	?	?	1,67933703052079	?	-0,778151249515055
Khaki	Dot	Eoraptor	Eoraptor	Smith & Lamanna, 2006	Eoraptor mesial	Basalmost Theropoda	Basalmost Theropoda	0,276461804173244	0,190331698170291	0,786751422145561	0,792391689498254	?	?	?	?	?	1,71264970162721	-1,30102999566398	?
Khaki	Dot	Eoraptor	Eoraptor	Smith & Lamanna, 2006	Eoraptor mesial	Basalmost Theropoda	Basalmost Theropoda	0,3654879848909	0,255272505103306	0,715167357848458	0,73559889969818	?	?	?	?	?	1,61500261452459	?	-0,845098039579962
Khaki	Dot	Eoraptor	Eoraptor	Smith & Lamanna, 2006	Eoraptor mesial	Basalmost Theropoda	Basalmost Theropoda	0,324282455297693	0,178976947293169	0,756636108245848	0,771587480881255	?	?	?	?	?	1,67033864112744	-1,30102999566398	?
Khaki	Dot	Eoraptor	Eoraptor	Smith & Lamanna, 2006	Eoraptor lateral	Basalmost Theropoda	Basalmost Theropoda	0,482873583608754	0,294466226161593	0,818225893613955	0,881384656770573	?	?	?	?	?	1,69425411202528	?	-0,778151249515055
Khaki	Dot	Eoraptor	Eoraptor	Smith & Lamanna, 2006	Eoraptor lateral	Basalmost Theropoda	Basalmost Theropoda	0,462397997898956	0,2405492482826	0,73559889969818	0,804820678721162	?	?	?	?	?	1,60129931019434	?	-0,778151249515055
Khaki	Dot	Eoraptor	Eoraptor	Smith & Lamanna, 2006	Eoraptor lateral	Basalmost Theropoda	Basalmost Theropoda	0,432969290874406	0,198657086954423	0,790285164033242	0,829303772831025	?	?	?	?	?	1,68448629218873	?	-0,698970004336019
Khaki	Dot	Eoraptor	Eoraptor	Smith & Lamanna, 2006	Eoraptor lateral	Basalmost Theropoda	Basalmost Theropoda	0,426511261364575	0,260071387985075	0,69810054562339	0,786751422145561	?	?	?	?	?	1,48826861549546	?	-0,778151249515055
Khaki	Dot	Eoraptor	Eoraptor	Smith & Lamanna, 2006	Eoraptor lateral	Basalmost Theropoda	Basalmost Theropoda	0,40823996531185	0,227886704613674	0,673941998634088	0,761175813155731	?	?	?	?	?	1,40585839931764	?	-0,778151249515055
Khaki	Dot	Eoraptor	Eoraptor	Smith & Lamanna, 2006	Eoraptor lateral	Basalmost Theropoda	Basalmost Theropoda	0,468347330412157	0,271841606536499	0,725911632295048	0,792391689498254	?	?	?	?	?	1,59395029526399	?	-0,778151249515055
Khaki	Dot	Eoraptor	Eoraptor	Smith & Lamanna, 2006	Eoraptor lateral	Basalmost Theropoda	Basalmost Theropoda	0,404833716619938	0,190331698170291	0,812913356642856	0,870988813760575	?	?	?	?	?	1,67403400043125	?	-0,812913356208561
Khaki	Dot	Eoraptor	Eoraptor	Smith & Lamanna, 2006	Eoraptor lateral	Basalmost Theropoda	Basalmost Theropoda	0,52244423350632	0,260071387985075	0,829946695941636	0,845718017966659	?	?	?	?	?	1,74421472481417	?	-0,903089986991944
Khaki	Dot	Eoraptor	Eoraptor	Smith & Lamanna, 2006	Eoraptor lateral	Basalmost Theropoda	Basalmost Theropoda	0,456366033129043	0,204119982655925	0,683947130751512	0,812913356642856	?	?	?	?	?	1,41178800454387	?	-0,812913356208561
Khaki	Dot	Eoraptor	Eoraptor	Smith & Lamanna, 2006	Eoraptor lateral	Basalmost Theropoda	Basalmost Theropoda	0,447158031342219	0,176091259055681	0,673020907128896	0,775974331129369	?	?	?	?	?	1,41813549842523	-1,30102999566398	?
Khaki	Plus	Ischisaurus	Ischisaurus	Hendrickx et al., 2015	Ischisaurus	Basalmost Theropoda	Basalmost Theropoda	0,911690158753861	0,672097857935717	1,16494737262184	1,23070431361257	0,741151598851785	0,53655844257153		0	0	?	-1,30102999566398	?
Khaki	Plus	Ischisaurus	Ischisaurus	Hendrickx et al., 2015	Ischisaurus	Basalmost Theropoda	Basalmost Theropoda	0,873901597864461	0,64640372622307	1,16136800223497	1,23401081758718	0,742725131304698	0,618048096712093		0	0	?	-1,30102999566398	-0,602059991327962
Khaki	Square	Eodromaeus	Eodromaeus	Hendrickx et al., 2015	Eodromaeus	Basalmost Theropoda	Basalmost Theropoda	0,557507201905658	0,201397124320452	0,985426474083002	1,03702787975577	0,423245873936808	0,15836249209525		0	0	?	?	-0,929418925062851
Sandybrown	Fill square	Coelophysis	Coelophysis	Hendrickx et al., 2015	Coelophysis mesial	Non-averostran Neotheropoda	Non-averostran Neotheropoda Mesial	0,230448921378274	-0,267606240177031	0,602059991327962	0,681241237375587	0,0791812460476248	?		0	0	?	-1,30102999566398	-1,30102999566398
Sandybrown	Fill square	Coelophysis	Coelophysis	Hendrickx et al., 2015	Coelophysis mesial	Non-averostran Neotheropoda	Non-averostran Neotheropoda Mesial	0,255272505103306	0,0128372247051722	0,832508912706236	0,832508912706236	0,204119982655925	?		0	0	?	-1,30102999566398	?
Sandybrown	Fill square	Coelophysis	Coelophysis	Hendrickx et al., 2015	Coelophysis lateral	Non-averostran Neotheropoda	Non-averostran Neotheropoda Lateral	0,477121254719662	0,173186268412274	0,913813852383717	0,939519252618618	0,380211241711606	?		0	0	?	-1,30102999566398	-1
Sandybrown	Fill square	Coelophysis	Coelophysis	Hendrickx et al., 2015	Coelophysis lateral	Non-averostran Neotheropoda	Non-averostran Neotheropoda Lateral	0,612783856719735	0,136720567156407	0,949390006644913	0,982271233039568	0,361727836017593	?	?	0	0	?	-1	-0,973127852470533
Sandybrown	Fill square	Coelophysis	Coelophysis	Hendrickx et al., 2015	Coelophysis lateral	Non-averostran Neotheropoda	Non-averostran Neotheropoda Lateral	0,643452676486187	0,212187604403958	1,06445798922692	1,0899051114394	0,612783856719735	?	?	0	0	?	-0,903089986991944	-0,903089986991944
Sandybrown	Fill square	Coelophysis	Coelophysis	Hendrickx et al., 2015	Coelophysis lateral	Non-averostran Neotheropoda	Non-averostran Neotheropoda Lateral	0,740362689494244	0,232996110392154	0,986771734266245	1,03342375548695	0,491361693834273	?	?	0	0	?	-0,903089986991944	-0,903089986991944
Sandybrown	Fill square	Coelophysis	Coelophysis	Hendrickx et al., 2015	Coelophysis lateral	Non-averostran Neotheropoda	Non-averostran Neotheropoda Lateral	0,770852011642144	0,252853030979893	0,968482948553935	1,12057393120585	0,447158031342219	?	?	0	0	?	-0,903089986991944	-0,903089986991944
Sandybrown	Fill square	Coelophysis	Coelophysis	Hendrickx et al., 2015	Coelophysis lateral	Non-averostran Neotheropoda	Non-averostran Neotheropoda Lateral	0,732393759822969	0,2405492482826	0,934498451243568	1,06445798922692	0,462397997898956	?	?	0	0	?	-0,903089986991944	?
Sandybrown	Fill square	Coelophysis	Coelophysis	Hendrickx et al., 2015	Coelophysis lateral	Non-averostran Neotheropoda	Non-averostran Neotheropoda Lateral	0,732393759822969	0,267171728403014	0,8750612633917	1,00432137378264	0,568201724066995	?	?	0	0	?	-0,903089986991944	-0,845098039579962
Sandybrown	Fill square	Coelophysis	Coelophysis	Hendrickx et al., 2015	Coelophysis lateral	Non-averostran Neotheropoda	Non-averostran Neotheropoda Lateral	0,672097857935717	0,198657086954423	0,740362689494244	0,89209460269048	0,477121254719662	?	?	0	0	?	-0,869231720165271	-0,845098039579962
Sandybrown	Fill square	Coelophysis	Coelophysis	Hendrickx et al., 2015	Coelophysis lateral	Non-averostran Neotheropoda	Non-averostran Neotheropoda Lateral	0,716003343634799	0,230448921378274	0,792391689498254	0,939519252618618	0,462397997898956	?	?	0	0	?	-0,903089986991944	-0,903089986991944
Sandybrown	Fill square	Coelophysis	Coelophysis	Hendrickx et al., 2015	Coelophysis lateral	Non-averostran Neotheropoda	Non-averostran Neotheropoda Lateral	0,591064607026499	0,173186268412274	0,732393759822969	0,851258348719075	0,342422680822206	?	?	0	0	?	-0,903089986991944	-0,845098039579962
Sandybrown	Fill square	Coelophysis	Coelophysis	Hendrickx et al., 2015	Coelophysis lateral	Non-averostran Neotheropoda	Non-averostran Neotheropoda Lateral	0,518513939877887	0,0569048513364726	0,698970004336019	0,792391689498254	0,301029995663981	?	?	0	0	?	?	-0,903089986991944
Sandybrown	Fill square	Coelophysis	Coelophysis	Hendrickx et al., 2015	Coelophysis lateral	Non-averostran Neotheropoda	Non-averostran Neotheropoda Lateral	0,544068044350276	0,212187604403958	0,612783856719735	0,819543935541869	0,322219294733919	?	?	0	0	?	-0,819543934152126	-0,845098039579962
Sandybrown	Fill square	Coelophysis	Coelophysis	Hendrickx et al., 2015	Coelophysis lateral	Non-averostran Neotheropoda	Non-averostran Neotheropoda Lateral	0,525044807036845	0,269512944217916	0,518513939877887	0,568201724066995	0,255272505103306	?	?	0	0	?	?	-0,903089986991944
Sandybrown	Fill square	Coelophysis	Coelophysis	Hendrickx et al., 2015	Coelophysis lateral	Non-averostran Neotheropoda	Non-averostran Neotheropoda Lateral	0,549003262025788	-0,0315170514460649	0,537819095073274	0,716837723299524	0,146128035678238	?	?	0	0	?	-0,845098039579962	-0,903089986991944
Sandybrown	Fill square	Coelophysis	Coelophysis	Hendrickx et al., 2015	Coelophysis lateral	Non-averostran Neotheropoda	Non-averostran Neotheropoda Lateral	0,513217600067939	-0,0655015487564323	0,57978359661681	0,691081492122968	0,146128035678238	?	?	0	0	?	?	-0,903089986991944
Sandybrown	Fill square	Coelophysis	Coelophysis	Hendrickx et al., 2015	Coelophysis mesial	Non-averostran Neotheropoda	Non-averostran Neotheropoda Mesial	0,278753600952829	0,0644579892269184	0,707570176097936	0,707570176097936	0,146128035678238	?	?	0	0	?	?	?
Sandybrown	Fill square	Coelophysis	Coelophysis	Hendrickx et al., 2015	Coelophysis lateral	Non-averostran Neotheropoda	Non-averostran Neotheropoda Lateral	0,414973347970818	-0,0222763947111523	0,826074802700826	0,869231719730976	0,380211241711606	?	?	0	0	?	-0,845098039579962	-0,954242509873619
Sandybrown	Fill square	Coelophysis	Coelophysis	Hendrickx et al., 2015	Coelophysis lateral	Non-averostran Neotheropoda	Non-averostran Neotheropoda Lateral	0,491361693834273	0,195899652409234	0,792391689498254	0,863322860120456	0,361727836017593	?	?	0	0	?	?	-0,903089986991944
Sandybrown	O	Dilophosaurus	Dilophosaurus	Smith et al., 2005	Dilophosaurus lateral	Non-averostran Neotheropoda	Non-averostran Neotheropoda Lateral	1,21298618473667	0,994317152669637	1,39181692361325	1,47712125471966	?	?	?	?	?	1,90628115577215	?	-0,477121255153957
Sandybrown	O	Dilophosaurus	Dilophosaurus	Smith et al., 2005	Dilophosaurus lateral	Non-averostran Neotheropoda	Non-averostran Neotheropoda Lateral	1,2135177569963	1,00860017176192	1,44715803134222	1,51851393987789	?	?	?	?	?	1,91163693312944	?	-0,447158031515937
Sandybrown	O	Dilophosaurus	Dilophosaurus	Smith et al., 2005	Dilophosaurus lateral	Non-averostran Neotheropoda	Non-averostran Neotheropoda Lateral	1,28126068705501	1,01703333929878	1,54703589974001	1,67669360962487	?	?	?	?	?	1,91729540094569	?	-0,477121255153957
Sandybrown	O	Dilophosaurus	Dilophosaurus	Smith et al., 2005	Dilophosaurus lateral	Non-averostran Neotheropoda	Non-averostran Neotheropoda Lateral	1,23879856271392	1,00603795499732	1,40925665203891	1,49136169383427	?	?	?	?	?	1,90864583890711	?	-0,447158031515937
Sandybrown	Plus	Dracovenator	Dracovenator	This study	Dracovenator mesial	Non-averostran Neotheropoda	Non-averostran Neotheropoda Mesial	1,17897694729317	0,8555191556678	1,50051091052634	1,40277706961035	1,06892761168207	0,82020145948564	1,20167017964658	0	0	?	?	-0,414973347536524
Sandybrown	Dot	Dracovenator	Dracovenator	This study	Dracovenator lateral	Non-averostran Neotheropoda	Non-averostran Neotheropoda Lateral	1,24919835739111	0,888179493918325	?	?	1,15533603746506	0,89209460269048	?	0	0	?	-0,49136169405142	-0,414973347536524
Sandybrown	X	Liliensternus	Liliensternus	Smith et al., 2005	Liliensternus lateral	Non-averostran Neotheropoda	Non-averostran Neotheropoda Lateral	0,8208579894397	0,397940008672038	0,945960703577569	1,09342168516224	?	?	?	?	?	1,79726754083072	-0,845098039579962	-0,602059991327962
Sandybrown	X	Liliensternus	Liliensternus	Smith et al., 2005	Liliensternus lateral	Non-averostran Neotheropoda	Non-averostran Neotheropoda Lateral	0,871572935545879	0,477121254719662	1,0111473607758	1,09760432887441	?	?	?	?	?	1,82846654735268	-0,778151249515055	-0,698970004336019
Sandybrown	X	Liliensternus	Liliensternus	Smith et al., 2005	Liliensternus mesial	Non-averostran Neotheropoda	Non-averostran Neotheropoda Mesial	0,706717782336759	0,544068044350276	0,904174368284163	0,964259630196849	?	?	?	?	?	1,78060530583897	-0,778151249515055	-0,698970004336019
Sandybrown	X	Liliensternus	Liliensternus	Smith et al., 2005	Liliensternus mesial	Non-averostran Neotheropoda	Non-averostran Neotheropoda Mesial	0,843232778098009	0,544068044350276	1,02571538390134	1,07261747654524	?	?	?	?	?	1,8355637516691	-0,698970004336019	-0,602059991327962
Sandybrown	X	Liliensternus	Liliensternus	Smith et al., 2005	Liliensternus lateral	Non-averostran Neotheropoda	Non-averostran Neotheropoda Lateral	0,921166050637739	0,544068044350276	1,02242837118549	1,10105935490812	?	?	?	?	?	1,83581735429347	-0,698970004336019	-0,602059991327962
Sandybrown	X	Liliensternus	Liliensternus	Smith et al., 2005	Liliensternus lateral	Non-averostran Neotheropoda	Non-averostran Neotheropoda Lateral	0,76715586608218	0,477121254719662	0,946452265013073	1,00518051250378	?	?	?	?	?	1,80332052357875	-0,778151249515055	-0,698970004336019
Sandybrown	X	Liliensternus	Liliensternus	Smith et al., 2005	Liliensternus lateral	Non-averostran Neotheropoda	Non-averostran Neotheropoda Lateral	0,821513528404773	0,397940008672038	1,05037975626146	1,11126251365907	?	?	?	?	?	1,83866022598894	-0,845098039579962	-0,778151249515055
Goldenrod	Dot	Genyodectes	Genyodectes	Hendrickx et al., 2015	Genyodectes lateral	Non-abelisauroid Ceratosauria	Non-abelisauroid Ceratosauria Lateral	1,36229393796423	1,0696680969116	1,78204241662055	1,81597600097199	?	?	?	0	0	?	-0,322219294907637	-0,361727835713587
Goldenrod	Dot	Genyodectes	Genyodectes	Hendrickx et al., 2015	Genyodectes lateral	Non-abelisauroid Ceratosauria	Non-abelisauroid Ceratosauria Lateral	1,43949059038968	0,961421094066448	1,7052648623174	1,79323144705652	1,36772854608698	0,957128197676813	?	0	0	?	?	-0,397940008672038
Goldenrod	Dot	Genyodectes	Genyodectes	Hendrickx et al., 2015	Genyodectes mesial	Non-abelisauroid Ceratosauria	Non-abelisauroid Ceratosauria Mesial	1,23552844690755	1,05307844348342	1,63998424804159	1,64473392744719	1,21590181320403	0,939519252618618	?	0	0	?	?	-0,342422680387912
Goldenrod	Dot	Genyodectes	Genyodectes	Hendrickx et al., 2015	Genyodectes lateral	Non-abelisauroid Ceratosauria	Non-abelisauroid Ceratosauria Lateral	1,34772021703404	0,854913022307856	1,72296280894249	1,76730431745327	?	?	?	0	0	?	-0,477121255153957	?
Goldenrod	Dot	Genyodectes	Genyodectes	Hendrickx et al., 2015	Genyodectes mesial	Non-abelisauroid Ceratosauria	Non-abelisauroid Ceratosauria Mesial	1,14113609012074	0,956648579205203	1,45863784902565	1,55448916000382	?	?	?	0	0	?	?	-0,431363764593282
Goldenrod	Dot	Genyodectes	Genyodectes	Hendrickx et al., 2015	Genyodectes mesial	Non-abelisauroid Ceratosauria	Non-abelisauroid Ceratosauria Mesial	1,22036963245139	1,04960561259497	1,53567380342575	1,59692681434297	1,16046853111904	0,974511692737328	1,4970679363985	0	0	?	-0,477121255153957	-0,414973347536524
Goldenrod	Dot	Genyodectes	Genyodectes	Hendrickx et al., 2015	Genyodectes lateral	Non-abelisauroid Ceratosauria	Non-abelisauroid Ceratosauria Lateral	1,33203427702752	1,09933527768596	1,66294661433262	1,6652056284346	1,27392678010053	1,00560944536028	1,59439255037543	0	0	?	-0,367728545633573	-0,361727835713587
Goldenrod	Dot	Genyodectes	Genyodectes	Hendrickx et al., 2015	Genyodectes lateral	Non-abelisauroid Ceratosauria	Non-abelisauroid Ceratosauria Lateral	1,27600198996205	1,02407498730743	1,57772152450902	1,65734273681463	1,22659990520736	0,956168430475363	?	0	0	?	-0,322219294907637	-0,414973347536524
Goldenrod	Dot	Genyodectes	Genyodectes	Hendrickx et al., 2015	Genyodectes lateral	Non-abelisauroid Ceratosauria	Non-abelisauroid Ceratosauria Lateral	1,29907126002741	1,01367969729119	1,6200318951263	1,63124078023551	1,25911584418507	0,993876914941211	1,53693702270467	0	0	?	-0,397940008672038	-0,38021124136417
Goldenrod	Fill triang	Ceratosaurus	Ceratosaurus	Hendrickx et al., 2015	Ceratosaurus lateral	Non-abelisauroid Ceratosauria	Non-abelisauroid Ceratosauria Lateral	1,27875360095283	0,812913356642856	1,54157924394658	1,61172330800734	1,17026171539496	0,806179973983887	1,61172330800734	0	0	?	-0,397940008672038	-0,414973347536524
Goldenrod	Fill triang	Ceratosaurus	Ceratosaurus	Hendrickx et al., 2015	Ceratosaurus lateral	Non-abelisauroid Ceratosauria	Non-abelisauroid Ceratosauria Lateral	1,26481782300954	0,863322860120456	1,5092025223311	1,59769518592551	1,19312459835446	0,8750612633917	?	0	0	?	-0,397940008672038	-0,425860145591176
Goldenrod	Fill triang	Ceratosaurus	Ceratosaurus	Hendrickx et al., 2015	Ceratosaurus lateral	Non-abelisauroid Ceratosauria	Non-abelisauroid Ceratosauria Lateral	1,25767857486918	0,8750612633917	1,53781909507327	1,58319877396862	1,17609125905568	0,806179973983887	?	0	0	?	?	?
Goldenrod	Fill triang	Ceratosaurus	Ceratosaurus	Hendrickx et al., 2015	Ceratosaurus lateral	Non-abelisauroid Ceratosauria	Non-abelisauroid Ceratosauria Lateral	1,2405492482826	0,944482672150169	1,53907609879278	1,58883172559421	1,15533603746506	0,90848501887865	1,58883172559421	0	0	?	-0,301029995663981	-0,361727835713587
Goldenrod	Fill triang	Ceratosaurus	Ceratosaurus	Hendrickx et al., 2015	Ceratosaurus lateral	Non-abelisauroid Ceratosauria	Non-abelisauroid Ceratosauria Lateral	1,17609125905568	0,903089986991944	1,45178643552429	1,46834733041216	1,10380372095596	0,755874855672491	?	0	0	?	-0,352182518545657	-0,397940008672038
Goldenrod	Fill triang	Ceratosaurus	Ceratosaurus	Hendrickx et al., 2015	Ceratosaurus lateral	Non-abelisauroid Ceratosauria	Non-abelisauroid Ceratosauria Lateral	1,17318626841227	0,826074802700826	1,40483371661994	1,42975228000241	0,832508912706236	0,698970004336019	1,42975228000241	0	0	?	-0,38021124136417	?
Goldenrod	Fill triang	Ceratosaurus	Ceratosaurus	This study	Ceratosaurus lateral	Non-abelisauroid Ceratosauria	Non-abelisauroid Ceratosauria Lateral	1,47755533219898	1,05766610390983	1,79567150594602	1,88677264305444	1,38453261549425	1,00389116623691	?	0	0	?	-0,243038049012015	-0,255272504755871
Goldenrod	Fill triang	Ceratosaurus	Ceratosaurus	This study	Ceratosaurus lateral	Non-abelisauroid Ceratosauria	Non-abelisauroid Ceratosauria Lateral	1,43964842956347	0,989004615698537	1,77786162417624	1,82164451754222	1,34654855854847	0,930949031167523	?	0	0	?	-0,301029995663981	-0,315130316751044
Goldenrod	Fill triang	Ceratosaurus	Ceratosaurus	This study	Ceratosaurus mesial	Non-abelisauroid Ceratosauria	Non-abelisauroid Ceratosauria Mesial	1,38381536598043	1,16226561429802	1,53186194909581	1,59516541479023	1,14581771449183	1,07114529045108	0,802089257881733	0	0,698970004336019	?	-1,30102999566398	-0,204119982655925
Goldenrod	Fill triang	Ceratosaurus	Ceratosaurus	This study	Ceratosaurus mesial	Non-abelisauroid Ceratosauria	Non-abelisauroid Ceratosauria Mesial	1,34869419026554	1,24204423936955	1,60411800619203	1,64718729789599	1,2169572073611	1,18155777386279	1,26552533521907	0	?	?	-0,397940008672038	-0,230448921465133
Goldenrod	Fill triang	Ceratosaurus	Ceratosaurus	This study	Ceratosaurus mesial	Non-abelisauroid Ceratosauria	Non-abelisauroid Ceratosauria Mesial	1,37106786227174	1,15624619039734	1,64434009882632	1,68421679513888	1,24104815067164	1,09131515969722	1,44153803870216	0	?	?	-0,477121255153957	-0,221674997098564
Goldenrod	Fill triang	Ceratosaurus	Ceratosaurus	This study	Ceratosaurus mesial	Non-abelisauroid Ceratosauria	Non-abelisauroid Ceratosauria Mesial	1,29512708525219	1,15259407792747	1,55545721720465	1,57726195358581	1,15624619039734	1,08242630086077	0,987666264926275	0	0,698970004336019	?	-0,352182518545657	-0,221674997098564
Goldenrod	Fill triang	Ceratosaurus	Ceratosaurus	This study	Ceratosaurus mesial	Non-abelisauroid Ceratosauria	Non-abelisauroid Ceratosauria Mesial	1,34163233577805	1,16046853111904	1,61172330800734	1,65417654187796	1,23146959043068	1,05994188806195	1,42160392686983	0	0,845098040014257	?	-0,367728545633573	-0,204119982655925
Goldenrod	Fill triang	Ceratosaurus	Ceratosaurus	This study	Ceratosaurus lateral	Non-abelisauroid Ceratosauria	Non-abelisauroid Ceratosauria Lateral	1,4929000111087	1,12287092286444	1,82256033694269	1,87552426394931	1,39672227850377	1,07298474462793	?	0	0	?	-0,361727835713587	-0,352182518545657
Goldenrod	Fill triang	Ceratosaurus	Ceratosaurus	This study	Ceratosaurus lateral	Non-abelisauroid Ceratosauria	Non-abelisauroid Ceratosauria Lateral	1,52891670027765	1,07736790528416	1,86236993712288	1,91046431599561	1,4661258704182	1,10687054447865	?	0	0	?	-0,335658452366606	-0,342422680387912
Goldenrod	Fill triang	Ceratosaurus	Ceratosaurus	This study	Ceratosaurus lateral	Non-abelisauroid Ceratosauria	Non-abelisauroid Ceratosauria Lateral	1,43870053290074	0,938519725176492	1,73343802709106	1,75906318816049	1,37217528611506	0,957128197676813	1,75906318816049	0	0	?	-0,361727835713587	-0,342422680387912
Goldenrod	Fill triang	Ceratosaurus	Ceratosaurus	This study	Ceratosaurus lateral	Non-abelisauroid Ceratosauria	Non-abelisauroid Ceratosauria Lateral	1,32180548385754	0,988112840268352	1,61721009455743	1,63648789635337	1,2559957267224	0,909020854211156	?	0	0	?	-0,414973347536524	-0,367728545633573
Goldenrod	Fill triang	Ceratosaurus	Ceratosaurus	This study	Ceratosaurus mesial	Non-abelisauroid Ceratosauria	Non-abelisauroid Ceratosauria Mesial	1,26974637313077	1,15472820744016	1,50866436305294	1,43854234878611	1,14921911265538	0,997823080745725	1,0733517023869	0	0,698970004336019	?	-0,414973347536524	-0,301029995663981
Goldenrod	Fill triang	Ceratosaurus	Ceratosaurus	This study	Ceratosaurus lateral	Non-abelisauroid Ceratosauria	Non-abelisauroid Ceratosauria Lateral	1,34222522936079	0,964259630196849	1,5928426831311	1,60648885044265	1,26834391395106	0,921686475483602	?	0	0	?	-0,38021124136417	-0,38021124136417
Goldenrod	Fill triang	Ceratosaurus	Ceratosaurus	This study	Ceratosaurus lateral	Non-abelisauroid Ceratosauria	Non-abelisauroid Ceratosauria Lateral	1,24600590407603	0,868056361823042	1,48129927333286	1,47856649559384	1,16494737262184	0,839478047374198	?	0	0	?	-0,397940008672038	-0,367728545633573
Goldenrod	Fill triang	Ceratosaurus	Ceratosaurus	Smith et al., 2005	Ceratosaurus mesial	Non-abelisauroid Ceratosauria	Non-abelisauroid Ceratosauria Mesial	1,41262852054438	1,16996817399689	1,50009919191572	1,61573968861915	?	?	?	?	?	1,918764031028	?	-0,204119982655925
Goldenrod	Fill triang	Ceratosaurus	Ceratosaurus	Smith et al., 2005	Ceratosaurus mesial	Non-abelisauroid Ceratosauria	Non-abelisauroid Ceratosauria Mesial	1,36172783601759	1,22556771343947	1,62211036036122	1,64087877870162	?	?	?	?	?	1,92819094803876	?	-0,204119982655925
Goldenrod	Fill triang	Ceratosaurus	Ceratosaurus	Smith et al., 2005	Ceratosaurus mesial	Non-abelisauroid Ceratosauria	Non-abelisauroid Ceratosauria Mesial	1,3809344633307	1,17260293120986	1,61971926561173	1,68663626926229	?	?	?	?	?	1,92623952104586	-0,204119982655925	-0,255272504755871
Goldenrod	Fill triang	Ceratosaurus	Ceratosaurus	Smith et al., 2005	Ceratosaurus mesial	Non-abelisauroid Ceratosauria	Non-abelisauroid Ceratosauria Mesial	1,30663944102426	1,15563963375978	1,58759872972124	1,61658053008589	?	?	?	?	?	1,92531209149965	?	-0,204119982655925
Goldenrod	Fill triang	Ceratosaurus	Ceratosaurus	Smith et al., 2005	Ceratosaurus mesial	Non-abelisauroid Ceratosauria	Non-abelisauroid Ceratosauria Mesial	1,35487642251623	1,1430148002541	1,59824319165362	1,68223535690256	?	?	?	?	?	1,92396896487547	-0,255272504755871	-0,146128035851956
Goldenrod	Fill triang	Ceratosaurus	Ceratosaurus	Smith et al., 2005	Ceratosaurus lateral	Non-abelisauroid Ceratosauria	Non-abelisauroid Ceratosauria Lateral	1,40602894496362	1,17897694729317	1,71028664770289	1,74904026870346	?	?	?	?	?	1,9320169064342	-0,255272504755871	-0,255272504755871
Goldenrod	Fill triang	Ceratosaurus	Ceratosaurus	Smith et al., 2005	Ceratosaurus lateral	Non-abelisauroid Ceratosauria	Non-abelisauroid Ceratosauria Lateral	1,4714384073893	1,10991586302379	1,79035554641439	1,8624891669059	?	?	?	?	?	1,93449845124357	-0,342422680387912	-0,301029995663981
Goldenrod	Fill triang	Ceratosaurus	Ceratosaurus	Smith et al., 2005	Ceratosaurus lateral	Non-abelisauroid Ceratosauria	Non-abelisauroid Ceratosauria Lateral	1,51785541893003	1,14612803567824	1,8750612633917	1,92665107708889	?	?	?	?	?	1,93836959745181	-0,40823996531185	-0,342422680387912
Goldenrod	Fill triang	Ceratosaurus	Ceratosaurus	Smith et al., 2005	Ceratosaurus lateral	Non-abelisauroid Ceratosauria	Non-abelisauroid Ceratosauria Lateral	1,43964842956347	1,02242837118549	1,71916549408921	1,78915749191144	?	?	?	?	?	1,93150872186662	-0,447158031515937	-0,38021124136417
Goldenrod	Fill triang	Ceratosaurus	Ceratosaurus	Smith et al., 2005	Ceratosaurus lateral	Non-abelisauroid Ceratosauria	Non-abelisauroid Ceratosauria Lateral	1,31785448933147	0,959994838328416	1,58103894877217	1,63032615480395	?	?	?	?	?	1,92396896487547	-0,38021124136417	-0,322219294907637
Goldenrod	Star	Ceratosauridae	Ceratosauridae	Soto & Perea, 2008	Ceratosauridae mesial	Non-abelisauroid Ceratosauria	Non-abelisauroid Ceratosauria Mesial	0,8109042806687	0,723455672035186	1,18098558078673	?	?	?	?	?	?	?	-0,778151249515055	-0,447158031515937
Goldenrod	Star	Ceratosauridae	Ceratosauridae	Soto & Perea, 2008	Ceratosauridae mesial	Non-abelisauroid Ceratosauria	Non-abelisauroid Ceratosauria Mesial	0,771587480881255	0,614897216033135	1	?	?	?	?	?	?	?	?	?
Goldenrod	Dash	Berberosaurus	Berberosaurus	Hendrickx et al., 2015	Berberosaurus lateral	Non-abelisauroid Ceratosauria	Non-abelisauroid Ceratosauria Lateral	1,25042000230889	0,806179973983887	1,5092025223311	1,58433122436753	1,06818586174616	0,724275869600789	1,46389298898591	0	0	?	-0,556302500419852	-0,477121255153957
Goldenrod	Dash	Berberosaurus	Berberosaurus	Hendrickx et al., 2015	Berberosaurus lateral	Non-abelisauroid Ceratosauria	Non-abelisauroid Ceratosauria Lateral	1,26951294421792	0,959041392321094	1,62117628177504	1,67024585307412	1,15228834438306	0,845098040014257	?	0	0	?	-0,424881636196772	-0,431363764593282
Orange	Triangle	Noasaurus	Noasaurus	Hendrickx et al., 2015	Noasaurus lateral	Noasauridae	Noasauridae Lateral	0,492760389026837	0,264817823009536	0,52244423350632	0,627365856592733	?	?	?	0	0	?	?	-0,602059991327962
Orange	Triangle	Noasaurus	Noasaurus	Hendrickx et al., 2015	Noasaurus lateral	Noasauridae	Noasauridae Lateral	0,482873583608754	0,257678574869185	0,697229342759718	0,771587480881255	0,350248018334163	0,12057393120585	0,771587480881255	0	0	?	-0,812913356208561	-0,698970004336019
Orange	Dot	Masiakasaurus	Masiakasaurus	Hendrickx et al., 2015	Masiakasaurus mesial	Noasauridae	Noasauridae Mesial	0,387389826338729	0,419955748489758	0,887054378050957	0,800717078282385	0,440909082065218	0,357934847000454	0,613841821876069	0	0	?	-1,30102999566398	-1,30102999566398
Orange	Dot	Masiakasaurus	Masiakasaurus	Hendrickx et al., 2015	Masiakasaurus mesial	Noasauridae	Noasauridae Mesial	0,350248018334163	0,404833716619938	0,822168079368017	0,812244696800369	0,399673721481038	0,290034611362518	0,657055852857104	0	0,778151250383644	?	-1,30102999566398	-0,845098039579962
Orange	Dot	Masiakasaurus	Masiakasaurus	Hendrickx et al., 2015	Masiakasaurus mesial	Noasauridae	Noasauridae Mesial	0,3654879848909	0,344392273685111	0,785329835010767	0,812244696800369	0,330413773349191	0,195899652409234	0,812244696800369	0	0,477121254719662	?	-0,903089986991944	-0,903089986991944
Orange	Dot	Masiakasaurus	Masiakasaurus	Hendrickx et al., 2015	Masiakasaurus mesial	Noasauridae	Noasauridae Mesial	0,445604203273598	0,541579243946581	0,886490725172482	0,899820502427096	0,491361693834273	0,383815365980431	0,765668554759014	0	0,602059991327962	?	-0,845098039579962	-0,778151249515055
Orange	Dot	Masiakasaurus	Masiakasaurus	Hendrickx et al., 2015	Masiakasaurus lateral	Noasauridae	Noasauridae Lateral	0,456366033129043	0,309630167425899	0,79448804665917	0,775246259740236	0,309630167425899	0,390935107103379	0,775246259740236	0	0,778151250383644	?	-0,845098039579962	-0,903089986991944
Orange	Dot	Masiakasaurus	Masiakasaurus	Hendrickx et al., 2015	Masiakasaurus lateral	Noasauridae	Noasauridae Lateral	0,482873583608754	0,267171728403014	0,677606952720493	0,633468455579587	0,269512944217916	0,146128035678238	0,633468455579587	0	0,301029995663981	?	?	-0,903089986991944
Orange	Dot	Masiakasaurus	Masiakasaurus	Hendrickx et al., 2015	Masiakasaurus lateral	Noasauridae	Noasauridae Lateral	0,704150516839799	0,309630167425899	0,940018155007663	1,00259798071991	0,595496221825574	0,247973266361807	1,00259798071991	0	0	?	-0,740362689059949	-0,564192459864445
Orange	Dot	Masiakasaurus	Masiakasaurus	Hendrickx et al., 2015	Masiakasaurus lateral	Noasauridae	Noasauridae Lateral	0,382017042574868	0,110589710299249	0,660865478003869	0,678518379040114	0,361727836017593	0,113943352306837		0	0	?	-1,30102999566398	-0,903089986991944
Orange	Dot	Masiakasaurus	Masiakasaurus	Hendrickx et al., 2015	Masiakasaurus lateral	Noasauridae	Noasauridae Lateral	0,797267540830716	0,496929648073215	1,0565237240791	1,13798673272353	0,658011396657112	0,372912002970107	1,13798673272353	0	0	?	-0,602059991327962	-0,477121255153957
Orange	Dot	Masiakasaurus	Masiakasaurus	Hendrickx et al., 2015	Masiakasaurus lateral	Noasauridae	Noasauridae Lateral	0,440909082065218	0,136720567156407	0,637489729512511	0,736396502276642	0,361727836017593	0,0453229787866575	?	0	0	?	-1	-0,845098039579962
Orange	Dot	Masiakasaurus	Masiakasaurus	Hendrickx et al., 2015	Masiakasaurus lateral	Noasauridae	Noasauridae Lateral	0,666517980554881	0,389166084364532	1,0733517023869	1,055378331375	0,565847818673518	0,330413773349191	1,055378331375	0	0	?	-0,602059991327962	-0,477121255153957
Orange	Dot	Masiakasaurus	Masiakasaurus	Smith et al., 2005	Masiakasaurus mesial	Noasauridae	Noasauridae Mesial	0,650307523131936	0,594392550375427	0,872738827472669	0,933993163831242	?	?	?	?	?	1,75891189239797	-0,531478917129114	-0,462397998159533
Orange	Dot	Masiakasaurus	Masiakasaurus	Smith et al., 2005	Masiakasaurus lateral	Noasauridae	Noasauridae Lateral	0,724275869600789	0,357934847000454	0,842609239610562	0,912753303671323	?	?	?	?	?	1,7501225267834	-0,778151249515055	-0,698970004336019
Orange	Dot	Masiakasaurus	Masiakasaurus	Smith et al., 2005	Masiakasaurus lateral	Noasauridae	Noasauridae Lateral	0,788875115775417	0,480006942957151	1,15381486434453	1,13065534902203	?	?	?	?	?	1,88127050392936	-0,698970004336019	-0,653212514209638
Orange	Dot	Masiakasaurus	Masiakasaurus	Smith et al., 2005	Masiakasaurus lateral	Noasauridae	Noasauridae Lateral	0,44870631990508	0,342422680822206	0,768638101247614	0,778151250383644	?	?	?	?	?	1,69801350393918	?	?
Orange	Dot	Masiakasaurus	Masiakasaurus	Smith et al., 2005	Masiakasaurus lateral	Noasauridae	Noasauridae Lateral	0,514547752660286	0,285557309007774	0,81424759573192	0,834420703681533	?	?	?	?	?	1,72989340396324	?	?
Orange	Dot	Masiakasaurus	Masiakasaurus	Smith et al., 2005	Masiakasaurus lateral	Noasauridae	Noasauridae Lateral	0,850646235183067	0,541579243946581	1,01870049866624	1,06707085604537	?	?	?	?	?	1,83372069044463	-0,544068043915981	-0,56820172450129
Orange	Dot	Masiakasaurus	Masiakasaurus	Smith et al., 2005	Masiakasaurus lateral	Noasauridae	Noasauridae Lateral	0,664641975556126	0,397940008672038	1,06595298031387	1,08421868673924	?	?	?	?	?	1,84689354331663	-0,778151249515055	-0,477121255153957
Orange	Dot	Masiakasaurus	Masiakasaurus	Smith et al., 2005	Masiakasaurus lateral	Noasauridae	Noasauridae Lateral	0,693726948923647	0,383815365980431	0,933487287848705	0,977266212427293	?	?	?	?	?	1,79622731402944	-1,30102999566398	-0,602059991327962
Orange	Dot	Masiakasaurus	Masiakasaurus	Smith et al., 2005	Masiakasaurus lateral	Noasauridae	Noasauridae Lateral	0,693726948923647	0,383815365980431	0,832508912706236	0,913813852383717	?	?	?	?	?	1,73774907389156	-0,653212514209638	-0,602059991327962
Orange	Dot	Masiakasaurus	Masiakasaurus	Smith et al., 2005	Masiakasaurus lateral	Noasauridae	Noasauridae Lateral	0,737987326333431	0,346352974450639	0,947433721887051	1,00646604224923	?	?	?	?	?	1,80119783445915	-0,720985745161302	-0,523746466238296
Orange	Dot	Masiakasaurus	Masiakasaurus	Fanti & Therrien, 2007	Masiakasaurus lateral	Noasauridae	Noasauridae Lateral	0,711807229041191	0,481442628502305	1,12515582958053	?	?	?	?	?	?	?	-0,698970004336019	-0,477121255153957
Yellow	X	Arcovenator	Arcovenator	This study	Arcovenator lateral	Abelisauridae	Abelisauridae Lateral	1,17926446433903	0,943988875073772	1,54381980514266	1,53198955141255	1,1156105116743	0,913283901760418	?	0	0	?	-0,477121255153957	-0,38021124136417
Yellow	X	Arcovenator	Arcovenator	This study	Arcovenator lateral	Abelisauridae	Abelisauridae Lateral	1,29710365014926	0,980003371583746	1,6662370958958	1,6898414091375	1,21005084987514	0,9304395947667	?	0	0	?	-0,51188336054458	-0,397940008672038
Yellow	Dot	Abelisaurus	Abelisaurus	Hendrickx et al., 2015	Abelisaurus mesial	Abelisauridae	Abelisauridae Mesial	0,959518376972998	0,748962861256161	1,15167623084705	1,18977095634687	0,886490725172482	0,627365856592733	1,18977095634687	0	0	?	-0,342422680387912	-0,38021124136417
Yellow	Dot	Abelisaurus	Abelisaurus	Hendrickx et al., 2015	Abelisaurus mesial	Abelisauridae	Abelisauridae Mesial	1,06370855939142	0,837588438235511	1,35430056234536	1,36940141369662	1,02201573981772	0,716003343634799	1,36940141369662	0	0	?	-0,322219294907637	-0,301029995663981
Yellow	Dot	Abelisaurus	Abelisaurus	Hendrickx et al., 2015	Abelisaurus mesial	Abelisauridae	Abelisauridae Mesial	0,963787827345555	0,682145076373832	1,04960561259497	1,10991586302379	0,862727528317975	0,575187844927661	1,10991586302379	0	0	?	-0,301029995663981	-0,301029995663981
Yellow	Dot	Abelisaurus	Abelisaurus	Hendrickx et al., 2015	Abelisaurus lateral	Abelisauridae	Abelisauridae Lateral	1,29114676173189	0,972202838379064	1,38524868240322	1,42504487455139	1,10687054447865	0,941511432634403	1,42504487455139	0	0	?	-0,322219294907637	-0,301029995663981
Yellow	Dot	Abelisaurus	Abelisaurus	Hendrickx et al., 2015	Abelisaurus lateral	Abelisauridae	Abelisauridae Lateral	1,2319790268315	0,99211148778695	1,38165648258579	1,44824241263444	1,15503222879097	0,905795880367869	1,44824241263444	0	0	?	-0,477121255153957	-0,414973347536524
Yellow	Oval	Rugops	Rugops	Smith & Lamanna, 2006	Rugops lateral	Abelisauridae	Abelisauridae Lateral	1,06557971472845	0,658964842664435	1,1215598441875	1,23653726148869	?	?	?	?	?	1,85913829729453	?	-0,38021124136417
Yellow	Fill triang	Indosuchus	Indosuchus	Hendrickx et al., 2015	Indosuchus mesial	Abelisauridae	Abelisauridae Mesial	1,11058971029925	1,11058971029925	1,30102999566398	1,38201704257487	1,07554696139253	1,01703333929878	1,38201704257487	0	0	?	-0,176091258838534	-0,124504224690096
Yellow	Fill triang	Indosuchus	Indosuchus	Hendrickx et al., 2015	Indosuchus mesial	Abelisauridae	Abelisauridae Mesial	1,20411998265592	1,12057393120585	1,47712125471966	1,49136169383427	1,14612803567824	0,991226075692495	1,49136169383427	0	0	?	-0,255272504755871	-0,255272504755871
Yellow	Fill triang	Indosuchus	Indosuchus	Hendrickx et al., 2015	Indosuchus mesial	Abelisauridae	Abelisauridae Mesial	1,20411998265592	1	1,43136376415899	1,46239799789896	1,14921911265538	0,939519252618618	1,46239799789896	0	0	?	-0,230448921465133	-0,301029995663981
Yellow	Fill triang	Indosuchus	Indosuchus	Hendrickx et al., 2015	Indosuchus mesial	Abelisauridae	Abelisauridae Mesial	1,22010808804006	1,12385164096709	1,46389298898591	1,55630250076729	1,17897694729317	0,991226075692495	1,55630250076729	0	0	?	-0,243038049012015	-0,230448921465133
Yellow	Fill triang	Indosuchus	Indosuchus	Smith et al., 2005	Indosuchus lateral	Abelisauridae	Abelisauridae Lateral	1,28936595152003	0,959041392321094	1,46834733041216	1,4983105537896	?	?	?	?	?	1,91661184510935	-0,301029995663981	-0,38021124136417
Yellow	Fill triang	Indosuchus	Indosuchus	Smith et al., 2005	Indosuchus mesial	Abelisauridae	Abelisauridae Mesial	1,2380461031288	1,11360915107303	1,42975228000241	1,45484486000851	?	?	?	?	?	1,91307174030925	-0,361727835713587	-0,342422680387912
Yellow	Fill triang	Indosuchus	Indosuchus	Smith et al., 2005	Indosuchus mesial	Abelisauridae	Abelisauridae Mesial	1,21984638602436	1,02775720469055	1,43552585149865	1,46952747918701	?	?	?	?	?	1,9129125511761	-0,301029995663981	-1,30102999566398
Yellow	Fill triang	Indosuchus	Indosuchus	Smith et al., 2005	Indosuchus mesial	Abelisauridae	Abelisauridae Mesial	1,23879856271392	1,10890312766731	1,44746813094976	1,50582803385484	?	?	?	?	?	1,9129125511761	-1,30102999566398	-1,30102999566398
Yellow	Fill triang	Indosuchus	Indosuchus	Smith et al., 2005	Indosuchus mesial	Abelisauridae	Abelisauridae Mesial	1,13193929521042	1,02284061087653	1,41497334797082	1,46239799789896	?	?	?	?	?	1,90875301918453	-0,204119982655925	-1,30102999566398
Yellow	Fill triang	Indosuchus	Indosuchus	Smith et al., 2005	Indosuchus mesial	Abelisauridae	Abelisauridae Mesial	1,20384846374623	1,07773117965239	1,50324577146511	1,50528567414413	?	?	?	?	?	1,92069713446992	-0,204119982655925	-0,301029995663981
Yellow	O	Chenanisaurus	Chenanisaurus	Longrich et al., 2017	Chenanisaurus mesial	Abelisauridae	Abelisauridae Mesial	1,31386722036915	1,15533603746506	1,64443858946784	1,67394199863409	?	?	?	?	?	1,84509804001426	-0,204119982655925	-0,204119982655925
Yellow	O	Chenanisaurus	Chenanisaurus	Longrich et al., 2017	Chenanisaurus mesial	Abelisauridae	Abelisauridae Mesial	1,30102999566398	1,18184358794477	1,62940959910272	1,63144376901317	?	?	?	?	?	1,8750612633917	?	?
Yellow	O	Chenanisaurus	Chenanisaurus	Buffetaut et al., 2005	Chenanisaurus lateral	Abelisauridae	Abelisauridae Lateral	1,27875360095283	1	1,5910646070265	1,61804809671209	?	?	?	?	?	?	-0,301029995663981	-0,301029995663981
Yellow	Fill diamond	Majungasaurus	Majungasaurus	This study	Majungasaurus mesial	Abelisauridae	Abelisauridae Mesial	1,08493357493672	1,03901732199741	1,29314148345093	1,33061666729444	0,959518376972998	0,828015064223977	1,33061666729444	0	0	?	-0,146128035851956	-0,230448921465133
Yellow	Fill diamond	Majungasaurus	Majungasaurus	This study	Majungasaurus mesial	Abelisauridae	Abelisauridae Mesial	1,17638069224327	1,09516935143176	1,44482519950975	1,42569721336259	1,07954300740291	0,902002891350729	1,42569721336259	0	0	?	-0,176091258838534	-0,230448921465133
Yellow	Fill diamond	Majungasaurus	Majungasaurus	This study	Majungasaurus mesial	Abelisauridae	Abelisauridae Mesial	1,1846914308176	0,943988875073772	1,37748838337613	1,36642295722597	1,01283722470517	0,841359470454855	1,36642295722597	0	0	?	-0,176091258838534	-0,176091258838534
Yellow	Fill diamond	Majungasaurus	Majungasaurus	This study	Majungasaurus mesial	Abelisauridae	Abelisauridae Mesial	1,17318626841227	0,920123326290724	1,50242711998443	1,32097667734282	1,08564728829686	0,89707700320942	1,32097667734282	0	0	?	-0,146128035851956	-0,204119982655925
Yellow	Fill diamond	Majungasaurus	Majungasaurus	This study	Majungasaurus lateral	Abelisauridae	Abelisauridae Lateral	1,25358028956218	0,96189547366785	1,52387647563813	1,57089303621839	1,19395897801919	0,912222056532415	1,57089303621839	0	0	?	-0,267171728033863	-0,278753601343694
Yellow	Fill diamond	Majungasaurus	Majungasaurus	This study	Majungasaurus lateral	Abelisauridae	Abelisauridae Lateral	1,25839780409551	0,972665592266111	1,545059584694	1,57680189582891	1,1914510144649	0,880813592280791	1,57680189582891	0	0	?	-0,278753601343694	-0,255272504755871
Yellow	Fill diamond	Majungasaurus	Majungasaurus	This study	Majungasaurus lateral	Abelisauridae	Abelisauridae Lateral	1,2718416065365	0,924279286061882	1,49108141342319	1,57829530512083	1,17231096852195	0,871572935545879	1,57829530512083	0	0	?	-0,230448921465133	-0,204119982655925
Yellow	Fill diamond	Majungasaurus	Majungasaurus	This study	Majungasaurus lateral	Abelisauridae	Abelisauridae Lateral	1,26646689544024	0,949390006644913	1,54232738277397	1,59028440371816	1,17840134153376	0,858537197569639	1,59028440371816	0	0	?	-0,255272504755871	-0,230448921465133
Yellow	Fill diamond	Majungasaurus	Majungasaurus	This study	Majungasaurus mesial	Abelisauridae	Abelisauridae Mesial	0,932473764677153	0,865696059916071	1,17026171539496	1,18695633546541	0,829303772831025	0,701567985055927	1,18695633546541	0	0	?	-0,204119982655925	-0,230448921465133
Yellow	Fill diamond	Majungasaurus	Majungasaurus	This study	Majungasaurus lateral	Abelisauridae	Abelisauridae Lateral	1,11727129565576	0,949877704036875	1,43360984332372	1,48172919696002	1,08813608870055	0,835690571492426	1,48172919696002	0	0	?	-0,262925469637575	-0,278753601343694
Yellow	Fill diamond	Majungasaurus	Majungasaurus	This study	Majungasaurus lateral	Abelisauridae	Abelisauridae Lateral	1,1430148002541	0,879669205632054	1,38738982633873	1,44684771015581	1,07518185461869	0,788168371141168	1,44684771015581	0	0	?	-0,278753601343694	-0,301029995663981
Yellow	Fill diamond	Majungasaurus	Majungasaurus	This study	Majungasaurus lateral	Abelisauridae	Abelisauridae Lateral	1,09898963940118	0,830588668685144	1,32118402730231	1,40363518979055	1,055378331375	0,746634198937579	1,40363518979055	0	0	?	-0,301029995663981	-0,301029995663981
Yellow	Fill diamond	Majungasaurus	Majungasaurus	This study	Majungasaurus lateral	Abelisauridae	Abelisauridae Lateral	1,088844562727	0,809559714635268	1,29754166781816	1,37309598707873	1,05269394192497	0,733999286538387	1,37309598707873	0	0	?	-0,367728545633573	-0,301029995663981
Yellow	Fill diamond	Majungasaurus	Majungasaurus	This study	Majungasaurus lateral	Abelisauridae	Abelisauridae Lateral	1,06929801211553	0,777426822389311	1,25719842613934	1,41161970596323	1,06295783408451	0,737192642704737	1,41161970596323	0	0	?	?	-0,327154512265246
Yellow	Fill diamond	Majungasaurus	Majungasaurus	This study	Majungasaurus lateral	Abelisauridae	Abelisauridae Lateral	1,06032002868829	0,770115294787102	1,26881190373978	1,31931430409051	1,0265332645233	0,707570176097936	1,31931430409051	0	0	?	-0,367728545633573	-0,352182518545657
Yellow	Fill diamond	Majungasaurus	Majungasaurus	This study	Majungasaurus lateral	Abelisauridae	Abelisauridae Lateral	1,03302144468291	0,91487181754005	1,3600250891894	1,34556975605639	0,972202838379064	0,802773725291976	1,34556975605639	0	0	?	-0,204119982655925	-0,204119982655925
Yellow	Fill diamond	Majungasaurus	Majungasaurus	This study	Majungasaurus lateral	Abelisauridae	Abelisauridae Lateral	1,11461098423217	0,923244018630277	1,35907622605926	1,3807537708039	1,03261876085072	0,786041210242554	1,3807537708039	0	0	?	-0,255272504755871	-0,255272504755871
Yellow	Fill diamond	Majungasaurus	Majungasaurus	This study	Majungasaurus lateral	Abelisauridae	Abelisauridae Lateral	1,16524432612531	0,894869656745253	1,36229393796423	1,37748838337613	1,04960561259497	0,760422483423212	1,37748838337613	0	0	?	-0,273001272335172	-0,255272504755871
Yellow	Fill diamond	Majungasaurus	Majungasaurus	This study	Majungasaurus lateral	Abelisauridae	Abelisauridae Lateral	1,15289959639375	0,895974732359065	1,33304402982349	1,38952046584638	1,03221570329798	0,745855195173729	1,38952046584638	0	0	?	-0,221674997098564	-0,278753601343694
Yellow	Fill diamond	Majungasaurus	Majungasaurus	This study	Majungasaurus lateral	Abelisauridae	Abelisauridae Lateral	1,13576851456782	0,893206753059848	1,39776625612645	1,43312951758049	1,05115252244738	0,760422483423212	1,43312951758049	0	0	?	-0,278753601343694	-0,301029995663981
Yellow	Fill diamond	Majungasaurus	Majungasaurus	This study	Majungasaurus lateral	Abelisauridae	Abelisauridae Lateral	1,11260500153457	0,926856708949692	1,39040515648008	1,44870631990508	1,0920184707528	0,832508912706236	1,44870631990508	0	0	?	-0,335658452366606	-0,301029995663981
Yellow	Fill diamond	Majungasaurus	Majungasaurus	This study	Majungasaurus lateral	Abelisauridae	Abelisauridae Lateral	1,1078880251828	0,841359470454855	1,35717225772303	1,44963265047007	1,08386080086657	0,798650645445269	1,44963265047007	0	0	?	-0,342422680387912	-0,322219294907637
Yellow	Fill diamond	Majungasaurus	Majungasaurus	This study	Majungasaurus lateral	Abelisauridae	Abelisauridae Lateral	1,04414762087872	0,783188691075258	1,27369558793009	1,3163897510732	1,01452053875792	0,69810054562339	1,3163897510732	0	0	?	-0,367728545633573	-0,367728545633573
Yellow	Fill diamond	Majungasaurus	Majungasaurus	Smith et al., 2005	Majungasaurus mesial	Abelisauridae	Abelisauridae Mesial	1,11360915107303	0,975891136401793	1,47871075551276	1,50406288267869	?	?	?	?	?	1,91603261018857	-0,342422680387912	-0,38021124136417
Yellow	Fill diamond	Majungasaurus	Majungasaurus	Smith et al., 2005	Majungasaurus mesial	Abelisauridae	Abelisauridae Mesial	1,09377178149873	0,966610986681934	1,43216726944259	1,44466923093852	?	?	?	?	?	1,91323087111356	-0,301029995663981	-0,301029995663981
Yellow	Fill diamond	Majungasaurus	Majungasaurus	Smith et al., 2005	Majungasaurus mesial	Abelisauridae	Abelisauridae Mesial	1,09725730969342	0,919078092376074	1,44232295574557	1,48756256025638	?	?	?	?	?	1,91067775474271	-0,301029995663981	-0,342422680387912
Yellow	Fill diamond	Majungasaurus	Majungasaurus	Smith et al., 2005	Majungasaurus mesial	Abelisauridae	Abelisauridae Mesial	1,08206693428511	1,04493154614916	1,49858620881752	1,52724311638809	?	?	?	?	?	1,91682228459591	-0,230448921465133	-0,255272504755871
Yellow	Fill diamond	Majungasaurus	Majungasaurus	Smith et al., 2005	Majungasaurus mesial	Abelisauridae	Abelisauridae Mesial	1,17055505852121	1,06892761168207	1,51027684441735	?	?	?	?	?	?	0,929418925714293	-0,255272504755871	-0,230448921465133
Yellow	Fill diamond	Majungasaurus	Majungasaurus	Smith et al., 2005	Majungasaurus mesial	Abelisauridae	Abelisauridae Mesial	1,16435285578444	0,960470777534299	1,50078517291746	?	?	?	?	?	?	?	-0,278753601343694	-0,292256071043784
Yellow	Fill diamond	Majungasaurus	Majungasaurus	Smith et al., 2005	Majungasaurus mesial	Abelisauridae	Abelisauridae Mesial	1,22427401429426	0,993436230497612	?	1,52087638168834	?	?	?	?	?	?	-0,230448921465133	-0,255272504755871
Yellow	Fill diamond	Majungasaurus	Majungasaurus	Smith et al., 2005	Majungasaurus lateral	Abelisauridae	Abelisauridae Lateral	1,26245108973043	0,935507265824713	1,56702636615906	1,59472394640975	?	?	?	?	?	1,92371019439656	-0,230448921465133	-0,255272504755871
Yellow	Fill diamond	Majungasaurus	Majungasaurus	Smith et al., 2005	Majungasaurus lateral	Abelisauridae	Abelisauridae Lateral	1,26410915630581	0,964259630196849	1,58069693971244	1,60064623566239	?	?	?	?	?	1,92510572680966	-0,278753601343694	-0,255272504755871
Yellow	Fill diamond	Majungasaurus	Majungasaurus	Smith et al., 2005	Majungasaurus lateral	Abelisauridae	Abelisauridae Lateral	1,16345955176999	0,822168079368017	?	1,50160692241883	?	?	?	?	?	?	-0,230448921465133	-0,255272504755871
Yellow	Fill diamond	Majungasaurus	Majungasaurus	Smith et al., 2005	Majungasaurus lateral	Abelisauridae	Abelisauridae Lateral	1,25503116334555	0,928907690243953	1,47712125471966	?	?	?	?	?	?	?	-0,204119982655925	-0,176091258838534
Yellow	Fill diamond	Majungasaurus	Majungasaurus	Smith et al., 2005	Majungasaurus lateral	Abelisauridae	Abelisauridae Lateral	1,2771506139638	0,947433721887051	1,55071742346928	1,6200318951263	?	?	?	?	?	1,92043640655076	-0,301029995663981	-0,301029995663981
Yellow	Fill diamond	Majungasaurus	Majungasaurus	Smith et al., 2005	Majungasaurus lateral	Abelisauridae	Abelisauridae Lateral	1,25935492730803	0,959041392321094	1,58748646541096	1,64532400156229	?	?	?	?	?	1,92303666867079	-0,287801729530675	-0,255272504755871
Yellow	Fill diamond	Majungasaurus	Majungasaurus	Smith et al., 2005	Majungasaurus lateral	Abelisauridae	Abelisauridae Lateral	1,2132520521964	0,815577748324267	1,46775605124403	1,50201721482715	?	?	?	?	?	1,91555811541152	-0,301029995663981	-0,278753601343694
Yellow	Fill diamond	Majungasaurus	Majungasaurus	Smith et al., 2005	Majungasaurus lateral	Abelisauridae	Abelisauridae Lateral	0,896526217489555	0,540329474790874	1,09516935143176	1,13987908640124	?	?	?	?	?	1,85564028089015	-0,38021124136417	-0,447158031515937
Yellow	Fill diamond	Majungasaurus	Majungasaurus	Smith et al., 2005	Majungasaurus mesial	Abelisauridae	Abelisauridae Mesial	0,944975908412048	0,857332496431268	1,29841638006129	1,29841638006129	?	?	?	?	?	1,89921841785137	-0,255272504755871	-0,255272504755871
Yellow	Fill diamond	Majungasaurus	Majungasaurus	Smith et al., 2005	Majungasaurus lateral	Abelisauridae	Abelisauridae Lateral	1,12385164096709	0,932473764677153	1,40432046722173	1,46908529912312	?	?	?	?	?	1,90617336364405	-0,342422680387912	-0,278753601343694
Yellow	Fill diamond	Majungasaurus	Majungasaurus	Smith et al., 2005	Majungasaurus lateral	Abelisauridae	Abelisauridae Lateral	1,15350998930084	0,887617300335736	1,40019248859258	1,44498111208794	?	?	?	?	?	1,90800220117255	-0,342422680387912	-0,342422680387912
Yellow	Fill diamond	Majungasaurus	Majungasaurus	Smith et al., 2005	Majungasaurus lateral	Abelisauridae	Abelisauridae Lateral	1,10243370568134	0,852479993636856	1,29950729870049	1,37639444203727	?	?	?	?	?	1,89381722396746	-0,38021124136417	-0,301029995663981
Yellow	Fill diamond	Majungasaurus	Majungasaurus	Smith et al., 2005	Majungasaurus lateral	Abelisauridae	Abelisauridae Lateral	1,09795107099415	0,825426117767823	1,28352736486169	1,38578495884334	?	?	?	?	?	1,89014146006458	-0,38021124136417	-0,342422680387912
Yellow	Fill diamond	Majungasaurus	Majungasaurus	Smith et al., 2005	Majungasaurus lateral	Abelisauridae	Abelisauridae Lateral	1,08919836680515	0,826074802700826	1,25212455250564	1,36940141369662	?	?	?	?	?	1,88519154060685	-0,38021124136417	-0,342422680387912
Yellow	Fill diamond	Majungasaurus	Majungasaurus	Smith et al., 2005	Majungasaurus lateral	Abelisauridae	Abelisauridae Lateral	1,06892761168207	0,798650645445269	1,20924684875337	1,33203427702752	?	?	?	?	?	1,87823446867504	-0,414973347536524	-0,342422680387912
Yellow	Inv. triang	Majungasaurus	Majungasaurus	Smith et al., 2005	Majungasaurus lateral	Abelisauridae	Abelisauridae Lateral	0,9698816437465	0,72916478969277	1,16076856186113	1,25358028956218	?	?	?	?	?	1,8668778143375	-0,477121255153957	-0,342422680387912
Yellow	Inv. triang	Majungasaurus	Majungasaurus	Smith et al., 2005	Majungasaurus mesial	Abelisauridae	Abelisauridae Mesial	1,03782475058834	0,928395852256714	1,35945602012099	1,31848072517452	?	?	?	?	?	1,91232835796041	-0,204119982655925	-0,230448921465133
Yellow	Oval	Majungasaurus	Majungasaurus	Smith et al., 2005	Majungasaurus mesial	Abelisauridae	Abelisauridae Mesial	1,13129779659762	0,917505509552547	1,35926616460675	1,41463914673701	?	?	?	?	?	1,90270981296988	-0,278753601343694	-0,255272504755871
Yellow	Oval	Majungasaurus	Majungasaurus	Smith et al., 2005	Majungasaurus lateral	Abelisauridae	Abelisauridae Lateral	1,1430148002541	0,886490725172482	1,38165648258579	1,41697317260304	?	?	?	?	?	1,90671205694296	-0,278753601343694	-0,301029995663981
Yellow	Star	Majungasaurus	Majungasaurus	Smith et al., 2005	Majungasaurus lateral	Abelisauridae	Abelisauridae Lateral	1,13033376849501	0,890421018800914	1,41077723337721	1,4399639359209	?	?	?	?	?	1,90987681799039	-0,278753601343694	-0,342422680387912
Yellow	Star	Majungasaurus	Majungasaurus	Smith et al., 2005	Majungasaurus lateral	Abelisauridae	Abelisauridae Lateral	1,1078880251828	0,933993163831242	1,37584643630916	1,44169513564072	?	?	?	?	?	1,90292709601726	-0,342422680387912	-0,301029995663981
Yellow	Star	Majungasaurus	Majungasaurus	Smith et al., 2005	Majungasaurus lateral	Abelisauridae	Abelisauridae Lateral	1,11958577496178	0,848189116991399	1,36172783601759	1,41530729222557	?	?	?	?	?	1,90276414392409	-0,342422680387912	-0,278753601343694
Yellow	Star	Majungasaurus	Majungasaurus	Smith et al., 2005	Majungasaurus lateral	Abelisauridae	Abelisauridae Lateral	1,05153839051533	0,762678563727436	1,27253777737524	1,35198945543563	?	?	?	?	?	1,88840416773705	-0,38021124136417	-0,38021124136417
Yellow	Dash	Majungasaurus	Majungasaurus	Smith et al., 2005	Majungasaurus lateral	Abelisauridae	Abelisauridae Lateral	1,10991586302379	0,720159303405957	1,27207378750001	1,36285930295868	?	?	?	?	?	1,889973638404	-0,38021124136417	-0,38021124136417
Yellow	Star	Majungasaurus	Majungasaurus	Smith et al., 2005	Majungasaurus lateral	Abelisauridae	Abelisauridae Lateral	1,22788670461367	0,93801909747621	1,57553421831986	1,60379370413696	?	?	?	?	?	1,92391722311311	-0,301029995663981	-0,269512943896538
Yellow	Star	Majungasaurus	Majungasaurus	Smith et al., 2005	Majungasaurus lateral	Abelisauridae	Abelisauridae Lateral	1,23299611039215	0,944975908412048	1,54419211076503	1,61310151696691	?	?	?	?	?	1,91913041386061	-0,38021124136417	-0,301029995663981
Yellow	Inv. triang	Aucasaurus	Aucasaurus	Hendrickx et al., 2015	Aucasaurus mesial	Abelisauridae	Abelisauridae Mesial	1,25478968739721	1,05269394192497	1,56074330105471	1,57714698482753	1,12613140726198	0,859738566197147	1,57714698482753	0	0	?	-0,414973347536524	-0,477121255153957
Yellow	Inv. triang	Aucasaurus	Aucasaurus	Hendrickx et al., 2015	Aucasaurus lateral	Abelisauridae	Abelisauridae Lateral	1,16524432612531	0,648360010980932	1,26505378850401	1,37419825792908	1,03901732199741	0,678518379040114	1,37419825792908	0	0	?	-0,431363764593282	-0,397940008672038
Yellow	Oval	Skorpiovenator	Skorpiovenator	Hendrickx et al., 2015	Skorpiovenator mesial	Abelisauridae	Abelisauridae Mesial	1,13193929521042	0,927370363039024	1,44932409309873	1,44232295574557	1,07445071895459	0,800029359244134	1,44232295574557	0	0	?	-0,437750562403465	?
Yellow	Oval	Skorpiovenator	Skorpiovenator	Hendrickx et al., 2015	Skorpiovenator lateral	Abelisauridae	Abelisauridae Lateral	1,27323283404305	0,824776462475546	1,61278385671974	1,63346845557959	1,15381486434453	0,833784374656479	1,63346845557959	0	0	?	-0,447158031515937	-0,414973347536524
Yellow	Star	Carnotaurus	Carnotaurus	Hendrickx et al., 2015	Carnotaurus mesial	Abelisauridae	Abelisauridae Mesial	1,14395111642396	0,997386384397313	1,47899913167336	1,48529543872609	?	?	?	0	0	?	?	?
Yellow	Star	Carnotaurus	Carnotaurus	Hendrickx et al., 2015	Carnotaurus lateral	Abelisauridae	Abelisauridae Lateral	1,17666993266815	0,949390006644913	1,52048353274079	1,47943133719774	?	?	?	0	0	?	?	?
Yellow	Star	Carnotaurus	Carnotaurus	Hendrickx et al., 2015	Carnotaurus lateral	Abelisauridae	Abelisauridae Lateral	1,13129779659762	0,943494515906103	1,43184604569873	1,4661258704182	?	?	?	0	0	?	?	?
Yellow	Star	Carnotaurus	Carnotaurus	Hendrickx et al., 2015	Carnotaurus lateral	Abelisauridae	Abelisauridae Lateral	1,07261747654524	0,88930170250631	1,34576569311449	1,4437322414016	?	?	?	0	0	?	?	?
Yellow	Dash	Abelisauridae	Abelisauridae	Hendrickx et al., 2015	Abelisauridae lateral	Abelisauridae	Abelisauridae Lateral	1,03941411917614	0,662757831681574	1,28443073384452	1,3533390953113	0,953759691733229	0,621176281775035	1,3533390953113	0	0	?	-0,38021124136417	-0,361727835713587
Yellow	Dash	Abelisauridae	Abelisauridae	Hendrickx et al., 2015	Abelisauridae lateral	Abelisauridae	Abelisauridae Lateral	1,02118929906994	0,621176281775035	1,29114676173189	1,27415784926368	0,958085848521085	0,598790506763115	1,27415784926368	0	0	?	-0,477121255153957	-0,419129307687689
Yellow	Dash	Abelisauridae	Abelisauridae	This study	Abelisauridae mesial	Abelisauridae	Abelisauridae Mesial	1,12417805547468	0,944975908412048	1,56561172490206	1,57030938543588	1,1102529173534	0,819543935541869	1,57030938543588	0	0	?	-0,477121255153957	?
Yellow	Dash	Abelisauridae	Abelisauridae	This study	Abelisauridae lateral	Abelisauridae	Abelisauridae Lateral	1,12807601266872	0,860338006570994	1,53491410442987	1,50852971897129	1,10380372095596	0,783903579272735	1,50852971897129	0	0	?	?	-0,352182518545657
Yellow	Dash	Abelisauridae	Abelisauridae	This study	Abelisauridae lateral	Abelisauridae	Abelisauridae Lateral	1,18639121569549	0,866287339084195	1,39216914948974	1,43854234878611	1,11394335230684	0,77887447200274	1,43854234878611	0	0	?	-0,230448921465133	-0,301029995663981
Yellow	Dash	Abelisauridae	Abelisauridae	This study	Abelisauridae lateral	Abelisauridae	Abelisauridae Lateral	1,08386080086657	0,754348335711019	1,4320066872696	1,4605971888976	0,943988875073772	0,59659709562646	1,4605971888976	0	0	?	?	?
Yellow	Dash	Abelisauridae	Abelisauridae	Hendrickx et al., 2015	Abelisauridae lateral	Abelisauridae	Abelisauridae Lateral	1,05690485133647	0,785329835010767	1,34242268082221	1,41497334797082	0,939519252618618	0,690196080028514	1,41497334797082	0	0	?	-0,397940008672038	-0,414973347536524
Yellow	Dash	Abelisauridae	Abelisauridae	Smith & Lamanna, 2006	Abelisauridae lateral	Abelisauridae	Abelisauridae Lateral	1,12807601266872	0,814913181275074	1,37657695705651	1,41128291301738	?	?	?	?	?	1,90633504180509	-0,38021124136417	?
Yellow	Dash	Abelisauridae	Abelisauridae	Smith & Lamanna, 2006	Abelisauridae lateral	Abelisauridae	Abelisauridae Lateral	1,11427729656159	0,825426117767823	1,22089224921952	1,32159843046534	?	?	?	?	?	1,88309335857569	-0,301029995663981	-0,414973347536524
Yellow	Dash	Abelisauridae	Abelisauridae	Smith & Vechia, 2006	Abelisauridae lateral	Abelisauridae	Abelisauridae Lateral	1,20951501454263	0,991226075692495	1,43933269383026	1,46982201597816	?	?	?	?	?	1,91328390176042	?	?
Slategrey	O	Monolophosaurus	Monolophosaurus	This study	Monolophosaurus mesial	Non-megalosauran Megalosauroidea	Non-spinosaurid Megalosauroidea Mesial	1,18639121569549	1,04178731897175	1,52762990087134	1,52126887559839	1,06744284277638	0,921686475483602	1,18098558078673	0	0	?	?	-0,544068043915981
Slategrey	O	Monolophosaurus	Monolophosaurus	This study	Monolophosaurus lateral	Non-megalosauran Megalosauroidea	Non-spinosaurid Megalosauroidea Lateral	1,28690535297237	0,995196291597179	1,61815273337852	1,67024585307412	1,14798532068381	0,90687353472207	1,19865708695442	0	0	?	-0,477121255153957	-0,505149978319906
Slategrey	O	Monolophosaurus	Monolophosaurus	This study	Monolophosaurus lateral	Non-megalosauran Megalosauroidea	Non-spinosaurid Megalosauroidea Lateral	1,2027606873932	0,760422483423212	1,24821856119007	1,46014581749175	?	?	?	0	0	?	-0,477121255153957	-0,477121255153957
Slategrey	O	Monolophosaurus	Monolophosaurus	This study	Monolophosaurus lateral	Non-megalosauran Megalosauroidea	Non-spinosaurid Megalosauroidea Lateral	1,13545069934551	0,790285164033242	1,39880773020326	1,45392959205773	?	?	?	0	0	?	-0,544068043915981	-0,544068043915981
Slategrey	O	Monolophosaurus	Monolophosaurus	This study	Monolophosaurus lateral	Non-megalosauran Megalosauroidea	Non-spinosaurid Megalosauroidea Lateral	1,11627558758054	0,853089529851866	1,31868926994775	1,39794000867204	?	?	?	0	0	?	?	-0,556302500419852
Slategrey	O	Monolophosaurus	Monolophosaurus	This study	Monolophosaurus lateral	Non-megalosauran Megalosauroidea	Non-spinosaurid Megalosauroidea Lateral	1,12936759572299	0,830588668685144	1,30728204703335	1,3336487565147	?	?	?	0	0	?	?	?
Slategrey	O	Monolophosaurus	Monolophosaurus	This study	Monolophosaurus lateral	Non-megalosauran Megalosauroidea	Non-spinosaurid Megalosauroidea Lateral	1,05076631123304	0,642464520242121	1,10720996964787	1,30813737863804	?	?	?	0	0	?	?	?
Slategray	O	Monolophosaurus	Monolophosaurus	This study	Monolophosaurus lateral	Non-megalosauran Megalosauroidea	Non-spinosaurid Megalosauroidea Lateral	1,06520612805431	0,888179493918325	1,26292546933183	1,35237549500052	?	?	?	0	0	?	?	?
Slategrey	O	Monolophosaurus	Monolophosaurus	This study	Monolophosaurus mesial	Non-megalosauran Megalosauroidea	Non-spinosaurid Megalosauroidea Mesial	1,03019478535675	0,823474229170301	1,31618009889345	?	0,966141732739033	0,77232170672292	?	0	0	?	?	-0,544068043915981
Slategrey	O	Monolophosaurus	Monolophosaurus	This study	Monolophosaurus lateral	Non-megalosauran Megalosauroidea	Non-spinosaurid Megalosauroidea Lateral	1,07954300740291	0,818225893613955	1,33405144034689	1,37785241900675	0,951337518795918	0,688419822002711	1,182129214053	0	0	?	-0,602059991327962	-0,544068043915981
Slategrey	O	Monolophosaurus	Monolophosaurus	This study	Monolophosaurus lateral	Non-megalosauran Megalosauroidea	Non-spinosaurid Megalosauroidea Lateral	1,09025805293132	0,752816431188271	1,29776051109913	1,35044185653506	0,94546858513182	0,68304703823885	1,15775888604686	0	0	?	?	-0,505149978319906
Slategrey	O	Monolophosaurus	Monolophosaurus	This study	Monolophosaurus lateral	Non-megalosauran Megalosauroidea	Non-spinosaurid Megalosauroidea Lateral	1,11159852488039	0,693726948923647	1,32428245529769	1,33041377334919	1,00603795499732	0,691081492122968	0,878521795501207	0	0	?	-0,602059991327962	-0,602059991327962
Slategrey	O	Monolophosaurus	Monolophosaurus	This study	Monolophosaurus lateral	Non-megalosauran Megalosauroidea	Non-spinosaurid Megalosauroidea Lateral	0,993876914941211	0,736396502276642	1,22737244228964	1,26974637313077	0,924795995797912	0,666517980554881	?	0	0	?	?	-0,583425500455148
Slategrey	Plus	Condorraptor	Condorraptor	Rauhut, 2005	Condorraptor lateral	Non-megalosauran Megalosauroidea	Non-spinosaurid Megalosauroidea Lateral	1,02118929906994	0,812913356642856	1,41497334797082	?	?	?	?	0	0	?	-0,477121255153957	-0,518513939921317
Slategrey	X	Piatnitzkysaurus	Piatnitzkysaurus	Hendrickx et al., 2015	Piatnitzkysaurus lateral	Non-megalosauran Megalosauroidea	Non-spinosaurid Megalosauroidea Lateral	1,03582982525283	0,829303772831025	1,4379090355395	1,40277706961035	0,997823080745725	0,709269960975831	1,40277706961035	0	0	?	-0,544068043915981	-0,452093248566065
Slategrey	X	Piatnitzkysaurus	Piatnitzkysaurus	Hendrickx et al., 2015	Piatnitzkysaurus lateral	Non-megalosauran Megalosauroidea	Non-spinosaurid Megalosauroidea Lateral	0,953276336667304	0,719331286983727	1,27461961909124	1,29047981333067	0,913283901760418	0,618048096712093	1,11327469246435	0	0	?	?	-0,522704992762545
Slategrey	X	Piatnitzkysaurus	Piatnitzkysaurus	This study	Piatnitzkysaurus lateral	Non-megalosauran Megalosauroidea	Non-spinosaurid Megalosauroidea Lateral	1,36660971039243	1,15075643986031	1,71825250009775	1,75404238678544	1,2895889525426	1,05576046468773	1,36940141369662	0	0	?	-0,477121255153957	-0,38021124136417
Slategrey	X	Piatnitzkysaurus	Piatnitzkysaurus	This study	Piatnitzkysaurus lateral	Non-megalosauran Megalosauroidea	Non-spinosaurid Megalosauroidea Lateral	1,23704079137919	0,953276336667304	1,54802069490553	1,59791447120253	1,13830269816628	0,90687353472207	1,37548071461857	0	0	?	-0,477121255153957	-0,38021124136417
Slategrey	Fill triang	Marshosaurus	Marshosaurus	This study	Marshosaurus lateral	Non-megalosauran Megalosauroidea	Non-spinosaurid Megalosauroidea Lateral	1,01367969729119	0,760422483423212	1,32035403281767	1,37694175714676	0,874481817699466	0,635483746814912	1,17464119266045	0	0	?	-0,602059991327962	-0,477121255153957
Slategrey	Fill triang	Marshosaurus	Marshosaurus	This study	Marshosaurus lateral	Non-megalosauran Megalosauroidea	Non-spinosaurid Megalosauroidea Lateral	0,919601023784111	0,694605198933569	1,11925588927794	1,21616590228599	0,828015064223977	0,549003262025788	0,671172842715083	0	0	?	?	-0,544068043915981
Slategrey	Fill triang	Marshosaurus	Marshosaurus	This study	Marshosaurus lateral	Non-megalosauran Megalosauroidea	Non-spinosaurid Megalosauroidea Lateral	1,19173039336286	0,740362689494244	1,49568306761692	1,46952747918701	1,07990446766672	0,767897616018091	?	0	0	?	-0,602059991327962	-0,477121255153957
Slategrey	Fill triang	Marshosaurus	Marshosaurus	This study	Marshosaurus lateral	Non-megalosauran Megalosauroidea	Non-spinosaurid Megalosauroidea Lateral	1,21879799811174	0,734799829588847	1,61172330800734	1,62634036737504	1,17811325231463	0,795880017344075	?	0	0	?	?	-0,477121255153957
Slategrey	Fill triang	Marshosaurus	Marshosaurus	This study	Marshosaurus lateral	Non-megalosauran Megalosauroidea	Non-spinosaurid Megalosauroidea Lateral	1,19256745333655	0,64738297011462	1,37876117531637	1,4661258704182	1,07371835034612	0,717670503002262	?	0	0	?	?	-0,522704992762545
Slategrey	Fill triang	Marshosaurus	Marshosaurus	This study	Marshosaurus lateral	Non-megalosauran Megalosauroidea	Non-spinosaurid Megalosauroidea Lateral	1,09725730969342	0,671172842715083	1,29025726939452	1,41077723337721	1,00732095292274	0,634477270160732	?	0	0	?	-0,574031267184851	-0,51188336054458
Slategrey	Fill triang	Marshosaurus	Marshosaurus	This study	Marshosaurus lateral	Non-megalosauran Megalosauroidea	Non-spinosaurid Megalosauroidea Lateral	1,07188200730613	0,564666064252089	1,25527250510331	1,3151303171836	1,00389116623691	0,660865478003869	?	0	0	?	-0,623249290571618	-0,544068043915981
Slategrey	Fill triang	Marshosaurus	Marshosaurus	This study	Marshosaurus lateral	Non-megalosauran Megalosauroidea	Non-spinosaurid Megalosauroidea Lateral	0,863322860120456	0,496929648073215	0,890421018800914	0,988112840268352	0,742725131304698	0,494154594018443	0,754348335711019	0	0	?	-0,875061264477436	-0,602059991327962
Slategrey	Plus	Afrovenator	Afrovenator	Hendrickx et al., 2015	Afrovenator lateral	Megalosauridae	Non-spinosaurid Megalosauroidea Lateral	1,44090908206522	1,06818586174616	1,78604121024255	1,81023251799508	1,3384564936046	1,06445798922692	1,72015930340596	0	0	?	-0,204119982655925	-0,301029995663981
Slategrey	Fill square	Duriavenator	Duriavenator	Hendrickx et al., 2015	Duriavenator lateral	Megalosauridae	Non-spinosaurid Megalosauroidea Lateral	1,38578495884334	1,10516942799933	1,71374247840908	1,75739602879302	1,28035069304601	1,00302947055362	1,52698506856	0	0	?	-0,38021124136417	-0,342422680387912
Slategrey	Fill square	Duriavenator	Duriavenator	Hendrickx et al., 2015	Duriavenator lateral	Megalosauridae	Non-spinosaurid Megalosauroidea Lateral	1,32159843046534	0,903632516084238	1,59571661994342	1,69152352216815	1,26007138798507	0,928395852256714	1,58410497039945	0	0	?	-0,414973347536524	-0,397940008672038
Slategrey	Fill square	Duriavenator	Duriavenator	This study	Duriavenator lateral	Megalosauridae	Non-spinosaurid Megalosauroidea Lateral	1,26552533521907	0,963787827345555	1,47668674294564	1,48101242095657	1,15926633109349	0,872738827472669	1,24303804868629	0	0	?	-0,262925469637575	-0,38021124136417
Slategrey	Fill square	Duriavenator	Duriavenator	This study	Duriavenator lateral	Megalosauridae	Non-spinosaurid Megalosauroidea Lateral	1,23552844690755	0,904174368284163	1,45530177165708	1,43870053290074	1,13353890837022	0,843855422623161	1,26552533521907	0	0	?	-0,301029995663981	-0,322219294907637
Slategrey	Fill square	Duriavenator	Duriavenator	Smith et al., 2005	Duriavenator lateral	Megalosauridae	Non-spinosaurid Megalosauroidea Lateral	1,38560627359831	1,10720996964787	1,70833590268226	1,76230336328777	?	?	?	?	?	1,93105084677739	-0,230448921465133	-0,342422680387912
Slategrey	Fill square	Duriavenator	Duriavenator	Smith et al., 2005	Duriavenator lateral	Megalosauridae	Non-spinosaurid Megalosauroidea Lateral	1,32014628611105	1,07188200730613	1,59017283159631	1,65858371540706	?	?	?	?	?	1,92360664301746	-0,322219294907637	-0,342422680387912
Slategrey	Fill square	Duriavenator	Duriavenator	Smith et al., 2005	Duriavenator lateral	Megalosauridae	Non-spinosaurid Megalosauroidea Lateral	1,26007138798507	0,920123326290724	1,4667193716816	1,53224464362658	?	?	?	?	?	1,92360664301746	-0,255272504755871	-0,38021124136417
Seagreen	Dot	Megalosaurus	Megalosaurus	Hendrickx et al., 2015	Megalosaurus lateral	Megalosauridae	Non-spinosaurid Megalosauroidea Lateral	1,2626883443017	1,004751155591	1,54961623951909	1,58916739054605	1,19865708695442	0,903089986991944	1,36995760734605	0	0	?	?	-0,462397998159533
Seagreen	Dot	Megalosaurus	Megalosaurus	Hendrickx et al., 2015	Megalosaurus lateral	Megalosauridae	Non-spinosaurid Megalosauroidea Lateral	1,05115252244738	0,80413943233535	1,35218251811136	1,38471174293828	0,959041392321094	0,732393759822969	?	0	0	?	-0,615423953645959	-0,602059991327962
Seagreen	Dot	Megalosaurus	Megalosaurus	Hendrickx et al., 2015	Megalosaurus lateral	Megalosauridae	Non-spinosaurid Megalosauroidea Lateral	1,38524868240322	1,11859536522376	1,71875073473967	1,73391915101239	1,25695815256093	1,01283722470517	1,40671045860979	0	0	?	-0,278753601343694	-0,38021124136417
Seagreen	Dot	Megalosaurus	Megalosaurus	Hendrickx et al., 2015	Megalosaurus lateral	Megalosauridae	Non-spinosaurid Megalosauroidea Lateral	1,24797326636181	0,835056101720116	1,45697301363582	1,52348633234323	1,11859536522376	0,823474229170301	1,28194193344082	0	0	?	-0,38021124136417	-0,447158031515937
Seagreen	Dot	Megalosaurus	Megalosaurus	Hendrickx et al., 2015	Megalosaurus lateral	Megalosauridae	Non-spinosaurid Megalosauroidea Lateral	1,37876117531637	1,08134730780413	1,71382642438052	1,68886456805479	1,2678754193189	0,987666264926275	1,39932753215868	0	0	?	-0,342422680387912	-0,414973347536524
Seagreen	Dot	Megalosaurus	Megalosaurus	Hendrickx et al., 2015	Megalosaurus lateral	Megalosauridae	Non-spinosaurid Megalosauroidea Lateral	1,33000770087276	1,13545069934551	1,67550338472796	1,65253641859303	1,23678909940929	1,06632592536204	1,50718097726024	0	0	?	-0,230448921465133	-0,243038049012015
Seagreen	Dot	Megalosaurus	Megalosaurus	Hendrickx et al., 2015	Megalosaurus lateral	Megalosauridae	Non-spinosaurid Megalosauroidea Lateral	1,4224256763712	1,14395111642396	1,73575853744374	1,77298145034496	1,31470969295517	1,04610478724604	1,37930551775058	0	0	?	-0,352182518545657	-0,342422680387912
Seagreen	Dot	Megalosaurus	Megalosaurus	Hendrickx et al., 2015	Megalosaurus mesial	Megalosauridae	Non-spinosaurid Megalosauroidea Mesial	1,055378331375	0,887617300335736	1,42537116643894	1,47348697006457	0,93601079571521	0,750508394851346	?	0	0	?	?	-0,414973347536524
Seagreen	Dot	Megalosaurus	Megalosaurus	Hendrickx et al., 2015	Megalosaurus lateral	Megalosauridae	Non-spinosaurid Megalosauroidea Lateral	1,38237730346811	1,10720996964787	1,66782637895071	1,74671202251666	1,28510702956681	1,00860017176192	1,53402610605614	0	0	?	?	-0,301029995663981
Seagreen	Dot	Megalosaurus	Megalosaurus	Hendrickx et al., 2015	Megalosaurus lateral	Megalosauridae	Non-spinosaurid Megalosauroidea Lateral	1,39480177716271	1,17172645365323	1,79740604967638	1,8326366275967	?	?	1,49609899213257	0	0	?	?	?
Seagreen	X	Dubreuillosaurus	Dubreuillosaurus	Hendrickx et al., 2015	Dubreuillosaurus mesial	Megalosauridae	Non-spinosaurid Megalosauroidea Mesial	0,919078092376074	0,778151250383644	1,25527250510331	1,23044892137827	0,778151250383644	0,653212513775344	0,977723605288848	0	0	?	-1,30102999566398	-0,361727835713587
Seagreen	X	Dubreuillosaurus	Dubreuillosaurus	Hendrickx et al., 2015	Dubreuillosaurus mesial	Megalosauridae	Non-spinosaurid Megalosauroidea Mesial	1,02118929906994	0,886490725172482	1,34242268082221	1,37291200297011	0,886490725172482	0,716003343634799	1,16820274684263	0	0	?	-0,397940008672038	-0,397940008672038
Seagreen	X	Dubreuillosaurus	Dubreuillosaurus	Hendrickx et al., 2015	Dubreuillosaurus lateral	Megalosauridae	Non-spinosaurid Megalosauroidea Lateral	1,24353410183206	0,802089257881733	1,44200915914095	1,5066403055665	1,05269394192497	0,69196510276736	?	0	0	?	?	?
Seagreen	X	Dubreuillosaurus	Dubreuillosaurus	Hendrickx et al., 2015	Dubreuillosaurus lateral	Megalosauridae	Non-spinosaurid Megalosauroidea Lateral	1,24551266781415	0,848804701051804	1,59184341122478	1,57691695596521	1,14488541828714	0,737192642704737	?	0	0	?	?	?
Seagreen	X	Dubreuillosaurus	Dubreuillosaurus	Hendrickx et al., 2015	Dubreuillosaurus lateral	Megalosauridae	Non-spinosaurid Megalosauroidea Lateral	1,16938049531195	0,779596491257825	1,32817566143832	1,45331834004704	1,02448566769917	0,699837725867246	?	0	0	?	?	?
Seagreen	X	Dubreuillosaurus	Dubreuillosaurus	Hendrickx et al., 2015	Dubreuillosaurus lateral	Megalosauridae	Non-spinosaurid Megalosauroidea Lateral	1,19617618503997	0,809559714635268	1,44279322593977	1,55654370848351	1,08671566394488	0,745855195173729	?	0	0	?	?	?
Seagreen	X	Dubreuillosaurus	Dubreuillosaurus	Hendrickx et al., 2015	Dubreuillosaurus lateral	Megalosauridae	Non-spinosaurid Megalosauroidea Lateral	1,01661554755718	0,754348335711019	1,22608411597582	1,34713478291002	1,00346053210951	0,658011396657112	?	0	0	?	?	?
Seagreen	X	Dubreuillosaurus	Dubreuillosaurus	Hendrickx et al., 2015	Dubreuillosaurus lateral	Megalosauridae	Non-spinosaurid Megalosauroidea Lateral	1,02938377768521	0,732393759822969	1,25527250510331	1,24551266781415	0,832508912706236	0,57978359661681	1,06445798922692	0	0	?	?	-0,505149978319906
Seagreen	X	Dubreuillosaurus	Dubreuillosaurus	Hendrickx et al., 2015	Dubreuillosaurus lateral	Megalosauridae	Non-spinosaurid Megalosauroidea Lateral	1,02118929906994	0,716003343634799	1,20411998265592	1,20139712432045	0,806179973983887	0,531478917042255	?	0	0	?	?	-0,505149978319906
Seagreen	X	Dubreuillosaurus	Dubreuillosaurus	Hendrickx et al., 2015	Dubreuillosaurus lateral	Megalosauridae	Non-spinosaurid Megalosauroidea Lateral	0,99563519459755	0,633468455579587	1,14921911265538	1,10720996964787	0,799340549453582	0,505149978319906	0,944482672150169	0	0	?	-0,505149978319906	-0,505149978319906
Seagreen	Fill triang	Torvosaurus	Torvosaurus	This study	Torvosaurus lateral	Megalosauridae	Non-spinosaurid Megalosauroidea Lateral	1,62767303176662	1,32407657973949	2,02234587626988	2,02168535221571	1,4491697321652	1,19506899646859	2,02168535221571	0	0	?	-0,0791812462213426	-0,146128035851956
Seagreen	Fill triang	Torvosaurus	Torvosaurus	This study	Torvosaurus lateral	Megalosauridae	Non-spinosaurid Megalosauroidea Lateral	1,60681114691896	1,33324569896196	2,00851500763145	2,01013027721515	1,48685535527694	1,17840134153376	1,75610337158511	0	0	?	-0,176091258838534	-0,176091258838534
Seagreen	Fill triang	Torvosaurus	Torvosaurus	Hendrickx et al., 2015	Torvosaurus lateral	Megalosauridae	Non-spinosaurid Megalosauroidea Lateral	1,65820225338701	1,2148438480477	2,02694162795903	2,07397481986666	1,51982799377572	1,22530928172586	1,79975396641189	0	0	?	-0,204119982655925	-0,204119982655925
Seagreen	Fill triang	Torvosaurus	Torvosaurus	Hendrickx et al., 2015	Torvosaurus lateral	Megalosauridae	Non-spinosaurid Megalosauroidea Lateral	1,39462676427221	1,13798673272353	1,6387886671574	1,66642437251876	1,33243845991561	1,04766419460156	1,47523522260413	0	0	?	-0,278753601343694	-0,278753601343694
Seagreen	Fill triang	Torvosaurus	Torvosaurus	Hendrickx et al., 2015	Torvosaurus mesial	Megalosauridae	Non-spinosaurid Megalosauroidea Mesial	1,49415459401844	1,30535136944662	1,93348728784871	1,96331551138611	?	?	1,79169064902012	0	0	?	-0,204119982655925	-0,204119982655925
Seagreen	Fill triang	Torvosaurus	Torvosaurus	Hendrickx et al., 2015	Torvosaurus lateral	Megalosauridae	Non-spinosaurid Megalosauroidea Lateral	1,50785587169583	1,19865708695442	1,78604121024255	1,83122969386706	?	?	?	0	0	?	-0,301029995663981	-0,204119982655925
Seagreen	Fill triang	Torvosaurus	Torvosaurus	Malafaia et al., 2017	Torvosaurus lateral	Megalosauridae	Non-spinosaurid Megalosauroidea Lateral	1,68115074993242	1,35964579267454	2,15081781990167	2,16157761104887	?	?	?	?	?	?	0	0
Seagreen	Fill triang	Torvosaurus	Torvosaurus	Malafaia et al., 2017	Torvosaurus lateral	Megalosauridae	Non-spinosaurid Megalosauroidea Lateral	1,40397796366935	1,10105935490812	1,79441833087414	1,80373017097454	?	?	?	?	?	?	-0,176091258838534	-0,176091258838534
Seagreen	Fill triang	Torvosaurus	Torvosaurus	Malafaia et al., 2017	Torvosaurus lateral	Megalosauridae	Non-spinosaurid Megalosauroidea Lateral	1,48643047885443	1,24427712080184	1,90194846507308	1,92895884088083	?	?	?	?	?	?	-0,146128035851956	-0,0791812462213426
Seagreen	Fill triang	Torvosaurus	Torvosaurus	Malafaia et al., 2017	Torvosaurus lateral	Megalosauridae	Non-spinosaurid Megalosauroidea Lateral	1,35564305022087	1,18041263283832	1,75747194776567	1,77923563167586	?	?	?	?	?	?	-0,204119982655925	-0,204119982655925
Seagreen	Fill triang	Torvosaurus	Torvosaurus	Malafaia et al., 2017	Torvosaurus lateral	Megalosauridae	Non-spinosaurid Megalosauroidea Lateral	1,4201208480857	1,07990446766672	1,75739602879302	1,82314805981069	?	?	?	?	?	?	-0,204119982655925	-0,301029995663981
Seagreen	Fill triang	Torvosaurus	Torvosaurus	Malafaia et al., 2017	Torvosaurus lateral	Megalosauridae	Non-spinosaurid Megalosauroidea Lateral	1,55954755558043	1,22865695810894	1,9624640460579	1,99502060612476	?	?	?	?	?	?	0	-0,0791812462213426
Seagreen	Fill triang	Torvosaurus	Torvosaurus	Malafaia et al., 2017	Torvosaurus lateral	Megalosauridae	Non-spinosaurid Megalosauroidea Lateral	1,36604920980024	1,13830269816628	1,71808629478309	1,753659647286	?	?	?	?	?	?	-0,204119982655925	-0,204119982655925
Seagreen	Fill triang	Torvosaurus	Torvosaurus	Malafaia et al., 2017	Torvosaurus lateral	Megalosauridae	Non-spinosaurid Megalosauroidea Lateral	1,39984671271292	1,15136985024746	1,81624129999178	1,81947812836212	?	?	?	?	?	?	?	-0,204119982655925
Seagreen	Fill triang	Torvosaurus	Torvosaurus	Malafaia et al., 2017	Torvosaurus mesial	Megalosauridae	Non-spinosaurid Megalosauroidea Mesial	1,52750101098112	1,3096301674259	1,97252681786586	1,98699553972438	?	?	?	?	?	?	-0,204119982655925	-0,230448921465133
Seagreen	Fill triang	Torvosaurus	Torvosaurus	Malafaia et al., 2017	Torvosaurus lateral	Megalosauridae	Non-spinosaurid Megalosauroidea Lateral	1,59889988706388	1,33445375115093	2,03945377896174	2,06740565843782	?	?	?	?	?	?	-0,146128035851956	-0,146128035851956
Seagreen	Fill triang	Torvosaurus	Torvosaurus	Malafaia et al., 2017	Torvosaurus lateral	Megalosauridae	Non-spinosaurid Megalosauroidea Lateral	1,21112054125805	0,895974732359065	1,58838376837873	1,60476588470389	?	?	?	?	?	?	-0,301029995663981	-0,301029995663981
Seagreen	Fill triang	Torvosaurus	Torvosaurus	Malafaia et al., 2017	Torvosaurus lateral	Megalosauridae	Non-spinosaurid Megalosauroidea Lateral	1,42143939022005	1,16375752398196	1,72238709417712	1,76305344029961	?	?	?	?	?	?	-0,113943352437125	-0,146128035851956
Seagreen	Fill triang	Torvosaurus	Torvosaurus	Malafaia et al., 2017	Torvosaurus lateral	Megalosauridae	Non-spinosaurid Megalosauroidea Lateral	1,33324569896196	1,19256745333655	1,73607763700395	1,7388598020722	?	?	?	?	?	?	?	-0,204119982655925
Seagreen	Fill triang	Torvosaurus	Torvosaurus	Malafaia et al., 2017	Torvosaurus lateral	Megalosauridae	Non-spinosaurid Megalosauroidea Lateral	1,67292869044272	1,22401481137286	2,02114793572099	2,07155063936693	?	?	?	?	?	?	-0,0791812462213426	-0,146128035851956
Seagreen	Fill triang	Torvosaurus	Torvosaurus	Malafaia et al., 2017	Torvosaurus lateral	Megalosauridae	Non-spinosaurid Megalosauroidea Lateral	1,68439647841902	1,31470969295517	2,16301220977483	2,18423702901637	?	?	?	?	?	?	-0,146128035851956	-0,0791812462213426
Seagreen	Fill triang	Torvosaurus	Torvosaurus	Malafaia et al., 2017	Torvosaurus lateral	Megalosauridae	Non-spinosaurid Megalosauroidea Lateral	1,41077723337721	1,14736710779379	1,84689354331663	1,8948143290833	?	?	?	?	?	?	-1,30102999566398	-0,146128035851956
Seagreen	Fill triang	Torvosaurus	Torvosaurus	Malafaia et al., 2017	Torvosaurus lateral	Megalosauridae	Non-spinosaurid Megalosauroidea Lateral	1,6277753752293	1,37088301677761	2,09226436078835	2,11314083686708	?	?	?	?	?	?	-0,176091258838534	-0,113943352437125
Seagreen	Fill triang	Torvosaurus	Torvosaurus	Malafaia et al., 2017	Torvosaurus lateral	Megalosauridae	Non-spinosaurid Megalosauroidea Lateral	1,46389298898591	1,21510858105309	1,92495088891561	1,93570874784266	?	?	?	?	?	?	?	-0,146128035851956
Seagreen	Fill triang	Torvosaurus	Torvosaurus	Malafaia et al., 2017	Torvosaurus lateral	Megalosauridae	Non-spinosaurid Megalosauroidea Lateral	1,68466586402586	1,29972515397564	2,16298237058543	2,18309894010013	?	?	?	?	?	?	-0,146128035851956	-0,176091258838534
Limegreen	X	cf. Baryonychinae	cf. Baryonychinae	This study	cf. Baryonychinae lateral	Spinosauridae	Spinosauridae	1,16345955176999	0,949877704036875	1,60948768985329	1,61940641088678	1,03542973818455	0,830588668685144	1,55144999797288	0	0	?	-0,500510910083357	-0,477121255153957
Limegreen	X	Suchosaurus	Suchosaurus	This study	Suchosaurus lateral	Spinosauridae	Spinosauridae	1,182129214053	1,11958577496178	1,51587384371168	1,53389910079659	1,05804623039528	0,9698816437465	?	1,04139268515823	?	?	?	-0,778151249515055
Limegreen	Dot	Baryonyx	Baryonyx	Hendrickx et al., 2015	Baryonyx mesial	Spinosauridae	Spinosauridae	1,12352498094273	1,04883008652835	1,52270499273475	1,52543355342882	1,01452053875792	0,94101424370557	1,52543355342882	0	?	?	-0,845098039579962	?
Limegreen	Dot	Baryonyx	Baryonyx	Hendrickx et al., 2015	Baryonyx mesial	Spinosauridae	Spinosauridae	1,03019478535675	0,931457870689005	1,40500466505037	1,44106640663926	0,888740960682893	0,843855422623161	?	0	0,698970004336019	?	-0,845098039579962	-0,845098039579962
Limegreen	Dot	Baryonyx	Baryonyx	Hendrickx et al., 2015	Baryonyx mesial	Spinosauridae	Spinosauridae	0,916453948549925	0,883661435153618	1,31848072517452	1,33984878303764	0,825426117767823	0,737987326333431	1,33984878303764	0	?	?	-0,845098039579962	-0,778151249515055
Limegreen	Dot	Baryonyx	Baryonyx	Hendrickx et al., 2015	Baryonyx lateral	Spinosauridae	Spinosauridae	1,25911584418507	1,12904505988796	1,51174971134498	1,58669980162405	1,1646502159343	1,01619735351244	1,58669980162405	0	0	?	-0,778151249515055	?
Limegreen	Dot	Baryonyx	Baryonyx	Hendrickx et al., 2015	Baryonyx lateral	Spinosauridae	Spinosauridae	1,22865695810894	1,13417710757677	1,5219222448835	1,53122337453303	1,08134730780413	0,985875357308394	1,56395546499581	0	0	?	?	?
Limegreen	Dot	Baryonyx	Baryonyx	Hendrickx et al., 2015	Baryonyx lateral	Spinosauridae	Spinosauridae	1,08134730780413	1,00043407747932	1,42537116643894	1,42813479402879	0,970811610872518	0,841984804590114	1,46269740810172	0	0,954242509439325	?	-0,845098039579962	-0,845098039579962
Limegreen	Dot	Baryonyx	Baryonyx	Hendrickx et al., 2015	Baryonyx lateral	Spinosauridae	Spinosauridae	1,12710479836481	1,01703333929878	1,46819958607261	1,46194849520376	1,02857125269254	0,888179493918325	1,48770386316373	0	0	?	-0,845098039579962	-0,845098039579962
Limegreen	Dot	Baryonyx	Baryonyx	Hendrickx et al., 2015	Baryonyx lateral	Spinosauridae	Spinosauridae	1,18497519069826	1,07003786660776	1,52750101098112	1,52930199778798	1,04999285692014	0,978636948384474	?	0,301029995663981	0,845098040014257	?	-0,845098039579962	-0,903089986991944
Limegreen	Dot	Baryonyx	Baryonyx	Hendrickx et al., 2015	Baryonyx lateral	Spinosauridae	Spinosauridae	0,954724790979063	0,926342446625655	1,31785448933147	1,32325210017169	0,884795363948981	0,777426822389311	1,32325210017169	0	0,903089986991944	?	-0,845098039579962	-0,845098039579962
Limegreen	Dot	Baryonyx	Baryonyx	Hendrickx et al., 2015	Baryonyx lateral	Spinosauridae	Spinosauridae	1,0484418035504	1,04727486738418	1,4111144185509	1,42845877351558	0,952308009662125	0,89209460269048	?	0	0,903089986991944	?	?	?
Limegreen	Dot	Baryonyx	Baryonyx	Hendrickx et al., 2015	Baryonyx lateral	Spinosauridae	Spinosauridae	1,07151380509509	1,03059972196595	1,38291713508753	1,42797271360821	0,984077033902831	0,879095879500073	1,42797271360821	0	0,845098040014257	?	-0,778151249515055	-0,845098039579962
Limegreen	Dot	Baryonyx	Baryonyx	Hendrickx et al., 2015	Baryonyx lateral	Spinosauridae	Spinosauridae	0,94546858513182	0,8750612633917	1,22685757028872	1,25551371281953	0,901458321396112	0,767897616018091	1,25551371281953	?	?	?	?	?
Limegreen	Dot	Baryonyx	Baryonyx	Hendrickx et al., 2015	Baryonyx lateral	Spinosauridae	Spinosauridae	0,968482948553935	0,90036712865647	1,25309558584903	1,25430633233129	0,897627091290441	0,797267540830716	1,25430633233129	0	0	?	?	-0,845098039579962
Limegreen	Dot	Baryonyx	Baryonyx	Hendrickx et al., 2015	Baryonyx lateral	Spinosauridae	Spinosauridae	0,967079734144497	0,865696059916071	1,31048089146268	1,29136885045158	0,869231719730976	0,786041210242554	1,32118402730231	0	?	?	-0,954242509873619	-0,845098039579962
Limegreen	Dot	Baryonyx	Baryonyx	Hendrickx et al., 2015	Baryonyx lateral	Spinosauridae	Spinosauridae	1,19975517725347	1,12221587827283	1,56205482965638	1,5762261374496	1,09307130637606	0,987666264926275	1,5762261374496	0	0,903089986991944	?	-0,903089986991944	-0,845098039579962
Limegreen	Dot	Baryonyx	Baryonyx	Hendrickx et al., 2015	Baryonyx lateral	Spinosauridae	Spinosauridae	1,2332500095411	1,15503222879097	1,49037992000318	1,52283531366053	1,13065534902203	1,01953168453126	1,52283531366053	0	0,903089986991944	?	-0,845098039579962	?
Limegreen	Dot	Baryonyx	Baryonyx	Hendrickx et al., 2015	Baryonyx lateral	Spinosauridae	Spinosauridae	1,28555730900777	1,15866398081399	1,63174807439657	1,61982350045728	1,15533603746506	1,02857125269254	1,64581511829664	0	0	?	-0,778151249515055	-0,778151249515055
Limegreen	Dot	Baryonyx	Baryonyx	Hendrickx et al., 2015	Baryonyx lateral	Spinosauridae	Spinosauridae	1,10482840365366	0,968482948553935	1,32428245529769	1,3981136917305	1,06781451116184	0,921686475483602	1,3981136917305	0	0	?	-0,778151249515055	-0,778151249515055
Limegreen	Dot	Baryonyx	Baryonyx	Smith et al., 2005	Baryonyx mesial	Spinosauridae	Spinosauridae	1,11594317693906	1,05076631123304	1,49651451869775	1,50906804501716	?	?	?	?	?	1,91886874338098	-0,845098039579962	-0,845098039579962
Limegreen	Dot	Baryonyx	Baryonyx	Smith et al., 2005	Baryonyx mesial	Spinosauridae	Spinosauridae	1,02077548819356	0,897627091290441	1,37511468469222	1,39392600658584	?	?	?	?	?	1,90611945754556	-0,845098039579962	-0,845098039579962
Limegreen	Dot	Baryonyx	Baryonyx	Smith et al., 2005	Baryonyx lateral	Spinosauridae	Spinosauridae	1,06781451116184	1,04883008652835	1,45818443557026	1,46568021159828	?	?	?	?	?	1,91603261018857	-0,845098039579962	-0,845098039579962
Limegreen	Dot	Baryonyx	Baryonyx	Smith et al., 2005	Baryonyx lateral	Spinosauridae	Spinosauridae	1,19755621315354	1,08098704691089	1,54157924394658	1,57298770819821	?	?	?	?	?	1,92111397383668	-0,845098039579962	-0,845098039579962
Limegreen	Dot	Baryonyx	Baryonyx	Smith et al., 2005	Baryonyx lateral	Spinosauridae	Spinosauridae	1,11991541025799	1,03662889536216	1,47231754631684	1,48458452928284	?	?	?	?	?	1,91698004732038	-0,845098039579962	-0,845098039579962
Limegreen	Dot	Baryonyx	Baryonyx	Smith et al., 2005	Baryonyx lateral	Spinosauridae	Spinosauridae	1,08350261983027	1,01494034979294	1,4344092075875	1,48372989900002	?	?	?	?	?	1,90923500336831	-0,845098039579962	-0,845098039579962
Limegreen	Dot	Baryonyx	Baryonyx	Smith et al., 2005	Baryonyx lateral	Spinosauridae	Spinosauridae	1,21537315278342	1,18155777386279	1,58602438238698	1,64226661890267	?	?	?	?	?	1,92220627743902	-0,845098039579962	-0,845098039579962
Limegreen	Dot	Baryonyx	Baryonyx	Smith et al., 2005	Baryonyx lateral	Spinosauridae	Spinosauridae	1,21669359916975	1,13513265137677	1,53300902249549	1,58103894877217	?	?	?	?	?	1,91949648786306	-0,845098039579962	-0,845098039579962
Limegreen	Fill inv. tri	Suchomimus	Suchomimus	Hendrickx et al., 2015	Suchomimus lateral	Spinosauridae	Spinosauridae	1,26007138798507	1,15228834438306	1,73239375982297	1,76192783842053	1,12057393120585	1,01703333929878	1,67851837904011	0,477121254719662	0	?	?	?
Limegreen	Fill inv. tri	Suchomimus	Suchomimus	Hendrickx et al., 2015	Suchomimus lateral	Spinosauridae	Spinosauridae	1,26951294421792	1,17318626841227	1,68574173860226	1,72427586960079	1,13353890837022	0,963787827345555	1,76566855475901	?	1	?	-0,845098039579962	-0,698970004336019
Limegreen	Fill inv. tri	Suchomimus	Suchomimus	Hendrickx et al., 2015	Suchomimus lateral	Spinosauridae	Spinosauridae	1,09342168516224	0,913813852383717	1,51321760006794	1,52244423350632	0,924279286061882	0,755874855672491	1,57287160220048	0,845098040014257	0,845098040014257	?	?	?
Limegreen	Fill inv. tri	Suchomimus	Suchomimus	Hendrickx et al., 2015	Suchomimus lateral	Spinosauridae	Spinosauridae	1,17609125905568	1,05307844348342	1,6063813651106	1,62736585659273	1,02938377768521	0,832508912706236	1,66838591669	0,845098040014257	0,778151250383644	?	-0,778151249515055	?
Limegreen	Fill inv. tri	Suchomimus	Suchomimus	Hendrickx et al., 2015	Suchomimus lateral	Spinosauridae	Spinosauridae	1,18184358794477	1,05307844348342	1,51054501020661	1,53147891704226	1,02530586526477	0,8750612633917	?	0,845098040014257	0,903089986991944	?	-0,778151249515055	-0,778151249515055
Limegreen	Fill inv. tri	Suchomimus	Suchomimus	Hendrickx et al., 2015	Suchomimus lateral	Spinosauridae	Spinosauridae	1,25527250510331	1,15836249209525	1,56702636615906	1,66745295288995	1,13353890837022	0,991226075692495	?	0,845098040014257	0,845098040014257	?	?	?
Limegreen	Fill inv. tri	Suchomimus	Suchomimus	Hendrickx et al., 2015	Suchomimus lateral	Spinosauridae	Spinosauridae	1,20139712432045	1,03342375548695	1,62013605497376	1,67942789661212	1,06445798922692	0,89209460269048	1,73479982958885	0,954242509439325	0,477121254719662	?	-0,778151249515055	-0,698970004336019
Limegreen	Fill inv. tri	Suchomimus	Suchomimus	Hendrickx et al., 2015	Suchomimus lateral	Spinosauridae	Spinosauridae	1,17897694729317	0,991226075692495	1,61489721603313	1,63447727016073	1,03342375548695	0,832508912706236	1,69019608002851	0,954242509439325	?	?	-0,698970004336019	-0,698970004336019
Limegreen	Fill inv. tri	Suchomimus	Suchomimus	Hendrickx et al., 2015	Suchomimus lateral	Spinosauridae	Spinosauridae	0,973127853599699	0,89209460269048	1,42324587393681	1,45636603312904	0,897627091290441	0,792391689498254	1,48287358360875	0,845098040014257	0,903089986991944	?	?	?
Limegreen	Fill inv. tri	Suchomimus	Suchomimus	Hendrickx et al., 2015	Suchomimus lateral	Spinosauridae	Spinosauridae	1,12710479836481	0,986771734266245	1,59439255037543	1,61278385671974	0,977723605288848	0,826074802700826	1,61278385671974	0	0	?	-0,740362689059949	-0,698970004336019
Limegreen	Fill inv. tri	Suchomimus	Suchomimus	Hendrickx et al., 2015	Suchomimus lateral	Spinosauridae	Spinosauridae	1,16136800223497	0,977723605288848	1,57170883180869	1,5910646070265	1,02530586526477	0,826074802700826	1,5910646070265	0	?	?	-0,778151249515055	-0,812913356208561
Limegreen	Fill inv. tri	Suchomimus	Suchomimus	Hendrickx et al., 2015	Suchomimus lateral	Spinosauridae	Spinosauridae	1,10720996964787	0,991226075692495	1,5854607295085	1,59659709562646	0,954242509439325	0,819543935541869	1,59659709562646	0,778151250383644	0,778151250383644	?	?	-0,845098039579962
Limegreen	Fill inv. tri	Suchomimus	Suchomimus	Hendrickx et al., 2015	Suchomimus lateral	Spinosauridae	Spinosauridae	1,23552844690755	1,06445798922692	1,58883172559421	1,57978359661681	1,02118929906994	0,897627091290441	?	0,778151250383644	0,778151250383644	?	?	-0,812913356208561
Limegreen	Fill inv. tri	Suchomimus	Suchomimus	Hendrickx et al., 2015	Suchomimus lateral	Spinosauridae	Spinosauridae	0,954242509439325	0,919078092376074	1,26007138798507	1,29003461136252	0,812913356642856	0,732393759822969	1,29003461136252	1,04139268515823	0,954242509439325	?	-0,778151249515055	-0,778151249515055
Limegreen	Fill inv. tri	Suchomimus	Suchomimus	Hendrickx et al., 2015	Suchomimus lateral	Spinosauridae	Spinosauridae	0,903089986991944	0,845098040014257	1,37657695705651	1,33041377334919	0,778151250383644	0,690196080028514	1,33041377334919	1	1	?	?	?
Limegreen	Fill inv. tri	Suchomimus	Suchomimus	Hendrickx et al., 2015	Suchomimus lateral	Spinosauridae	Spinosauridae	1,29885307640971	1,17609125905568	1,67760695272049	1,67942789661212	1,16731733474818	1,02530586526477	1,6414741105041	0,778151250383644	0,778151250383644	?	-0,698970004336019	-0,698970004336019
Limegreen	Fill inv. tri	Suchomimus	Suchomimus	Smith et al., 2005	Suchomimus lateral	Spinosauridae	Spinosauridae	1,27646180417324	1,18184358794477	1,7989267385772	1,84905069056951	?	?	?	?	?	1,93338604190305	?	-0,740362689059949
Limegreen	Fill inv. tri	Suchomimus	Suchomimus	Smith et al., 2005	Suchomimus lateral	Spinosauridae	Spinosauridae	1,31806333496276	1,25767857486918	1,75541746281094	1,80767030123048	?	?	?	?	?	1,93216924592079	?	-0,732393760257263
Limegreen	Fill inv. tri	Suchomimus	Suchomimus	Smith et al., 2005	Suchomimus lateral	Spinosauridae	Spinosauridae	1,2718416065365	1,12385164096709	1,72148085477005	1,77959649125782	?	?	?	?	?	1,929725378378	?	-0,845098039579962
Limegreen	Fill inv. tri	Suchomimus	Suchomimus	Smith et al., 2005	Suchomimus lateral	Spinosauridae	Spinosauridae	1,28330122870355	1,15836249209525	1,73511963408187	1,74507479158206	?	?	?	?	?	1,93419534934788	?	-0,763427993823514
Limegreen	Oval	Irritator	Irritator	Hendrickx et al., 2015	Irritator lateral	Spinosauridae	Spinosauridae	0,913813852383717	0,853089529851866	1,32221929473392	1,29666519026153	0,808885867359812	0,716837723299524	1,29666519026153	0,954242509439325	?	?	-1,30102999566398	-1,30102999566398
Limegreen	X	Sinopliosaurus	Sinopliosaurus	This study	Sinopliosaurus lateral	Spinosauridae	Spinosauridae	1,21005084987514	1,06258198422816	1,7499680835094	1,79274178583475	1,09795107099415	0,989004615698537	?	1,11394335230684	4,61856057566025	?	-1,30102999566398	-1,30102999566398
Limegreen	Bar	Spinosaurus	Spinosaurus	Hendrickx et al., 2015	Spinosaurus lateral	Spinosauridae	Spinosauridae	1,4437322414016	1,37767043933432	1,91184979649942	1,93429640681941	1,3541084391474	1,23678909940929	1,93429640681941	0,903089986991944	1,07918124604762	?	-1,30102999566398	-1,30102999566398
Limegreen	Bar	Spinosaurus	Spinosaurus	Hendrickx et al., 2015	Spinosaurus lateral	Spinosauridae	Spinosauridae	1,41962536088774	1,36679638328673	1,74170298395774	1,77085201164214	?	?	1,77085201164214	1,17609125905568	?	?	-1,30102999566398	-1,30102999566398
Limegreen	Bar	Spinosaurus	Spinosaurus	Hendrickx et al., 2015	Spinosaurus lateral	Spinosauridae	Spinosauridae	1,25719842613934	1,23350376034113	1,65915528094063	1,70251669743815	1,16136800223497	1,08386080086657	?	1,20411998265592	1,11394335230684	?	-1,30102999566398	-1,30102999566398
Limegreen	Bar	Spinosaurus	Spinosaurus	Richter et al., 2013	Spinosaurus lateral	Spinosauridae	Spinosauridae	1,11394335230684	1,06069784035361	1,47421626407626	1,48855071650044	?	?	?	?	?	?	-1,30102999566398	-1,30102999566398
Limegreen	Bar	Spinosaurus	Spinosaurus	Richter et al., 2013	Spinosaurus lateral	Spinosauridae	Spinosauridae	1,14921911265538	1,04139268515823	1,50785587169583	1,51587384371168	?	?	?	?	?	?	-1,30102999566398	-1,30102999566398
Limegreen	Bar	Spinosaurus	Spinosaurus	Richter et al., 2013	Spinosaurus lateral	Spinosauridae	Spinosauridae	1,12710479836481	1,00432137378264	1,57863920996807	1,57978359661681	?	?	?	?	?	?	-1,30102999566398	-1,30102999566398
Limegreen	Bar	Spinosaurus	Spinosaurus	Richter et al., 2013	Spinosaurus lateral	Spinosauridae	Spinosauridae	1,07554696139253	0,963787827345555	1,31175386105575	1,35218251811136	?	?	?	?	?	?	-1,30102999566398	-1,30102999566398
Limegreen	Bar	Spinosaurus	Spinosaurus	Richter et al., 2013	Spinosaurus lateral	Spinosauridae	Spinosauridae	1,24303804868629	1,08278537031645	1,68124123737559	1,68574173860226	?	?	?	?	?	?	-1,30102999566398	-1,30102999566398
Orangered	O	Chienkosaurus	Chienkosaurus	This study	Chienkosaurus lateral	Metriacanthosauridae	Metriacanthosauridae Lateral	1,1981069988734	1,07700432679335	1,5613399414589	1,585799009013	1,1300119496719	0,970811610872518	1,50555693866382	0	0	?	-0,367728545633573	-0,38021124136417
Orangered	Dot	Sinraptor	Sinraptor	This study	Sinraptor lateral	Metriacanthosauridae	Metriacanthosauridae Lateral	1,38721180031373	1,0899051114394	1,77407880075252	1,77451696572855	1,33102217104183	1,01157044359728	1,80753502806885	0	0	?	-0,342422680387912	-0,301029995663981
Orangered	Dot	Sinraptor	Sinraptor	This study	Sinraptor lateral	Metriacanthosauridae	Metriacanthosauridae Lateral	1,42537116643894	1,00603795499732	1,80229471139746	1,816042340922	1,35160307241913	0,99563519459755	1,83167784919147	0	0	?	-0,301029995663981	-0,301029995663981
Orangered	Dot	Sinraptor	Sinraptor	This study	Sinraptor lateral	Metriacanthosauridae	Metriacanthosauridae Lateral	1,42716140292597	1,00945089579869	1,77865763194736	1,80263691808281	1,35698140099313	0,968482948553935	1,83714634390906	0	0	?	-0,342422680387912	-0,301029995663981
Orangered	Dot	Sinraptor	Sinraptor	This study	Sinraptor lateral	Metriacanthosauridae	Metriacanthosauridae Lateral	1,42862067267194	0,948412965778601	1,74772246203551	1,72599325892472	1,33505651943909	0,925827574624742	1,74981358529294	0	0	?	-0,38021124136417	-0,361727835713587
Orangered	Dot	Sinraptor	Sinraptor	This study	Sinraptor lateral	Metriacanthosauridae	Metriacanthosauridae Lateral	1,16908635748702	0,824776462475546	1,33485568961729	1,30427505047713	1,09551804232315	0,741939077729199	1,30427505047713	0	0	?	?	-0,477121255153957
Orangered	Dot	Sinraptor	Sinraptor	This study	Sinraptor lateral	Metriacanthosauridae	Metriacanthosauridae Lateral	1,32489949705231	0,91539983521227	1,56831908509511	1,58658730467175	1,23350376034113	0,921686475483602	1,58658730467175	0	0	?	-0,342422680387912	-0,361727835713587
Orangered	Dot	Sinraptor	Sinraptor	This study	Sinraptor lateral	Metriacanthosauridae	Metriacanthosauridae Lateral	1,27875360095283	0,982271233039568	1,60799085854717	1,60260252042026	1,21722065564452	0,955687750313506	1,60260252042026	0	0	?	-0,361727835713587	-0,322219294907637
Orangered	Dot	Sinraptor	Sinraptor	This study	Sinraptor lateral	Metriacanthosauridae	Metriacanthosauridae Lateral	1,29181268746712	0,976808337338066	1,58455736052567	1,59073040579269	1,23375736296551	0,935507265824713	1,59073040579269	0	0	?	-0,397940008672038	-0,361727835713587
Orangered	Dot	Sinraptor	Sinraptor	This study	Sinraptor mesial	Metriacanthosauridae	Metriacanthosauridae Mesial	1,18554215485438	1,00860017176192	1,50906804501716	1,52283531366053	1,19117145572856	0,937517892017347	1,52283531366053	0	0	?	-0,397940008672038	-0,342422680387912
Orangered	Dot	Sinraptor	Sinraptor	This study	Sinraptor mesial	Metriacanthosauridae	Metriacanthosauridae Mesial	1,23248786635299	1,055378331375	1,57978359661681	1,57030938543588	1,18836592606315	0,986323777050765	1,6018427897821	0	0	?	-0,38021124136417	-0,342422680387912
Orangered	Dot	Sinraptor	Sinraptor	This study	Sinraptor lateral	Metriacanthosauridae	Metriacanthosauridae Lateral	1,29863478312444	1,02284061087653	1,6017341482601	1,61320735210376	1,24551266781415	0,947433721887051	1,65743832270296	0	0	?	-0,361727835713587	-0,342422680387912
Orangered	Dot	Erectopus	Erectopus	Hendrickx et al., 2015	Erectopus lateral	Metriacanthosauridae	Metriacanthosauridae Lateral	1,20951501454263	0,8750612633917	1,65321251377534	1,69019608002851	1,12057393120585	0,819543935541869	1,69019608002851	0	0	?	-0,477121255153957	-0,447158031515937
Orangered	Diamond	Erectopus	Erectopus	Hendrickx et al., 2015	Erectopus lateral	Metriacanthosauridae	Metriacanthosauridae Lateral	1,2718416065365	0,869231719730976	1,68394713075151	1,7427251313047	1,16136800223497	0,838849090737255	1,7427251313047	0	0	?	-0,447158031515937	-0,414973347536524
Orangered	Diamond	Erectopus	Erectopus	Hendrickx et al., 2015	Erectopus lateral	Metriacanthosauridae	Metriacanthosauridae Lateral	1,33243845991561	1,01283722470517	1,69019608002851	1,7481880270062	1,20411998265592	0,8750612633917	1,7481880270062	0	0	?	-0,414973347536524	-0,38021124136417
Red	Star	Allosaurus	Allosaurus	Smith et al., 2005	Allosaurus mesial	Allosauridae	Allosauridae Mesial	1,09551804232315	0,778151250383644	1,45712462630341	1,40636983546927	?	?	?	?	?	1,92319219042067	-0,301029995663981	-0,301029995663981
Red	Star	Allosaurus	Allosaurus	Smith et al., 2005	Allosaurus mesial	Allosauridae	Allosauridae Mesial	1,07918124604762	1,04414762087872	1,31576049066573	1,40807028588719	?	?	?	?	?	1,89359533381988	-0,301029995663981	-0,301029995663981
Red	Star	Allosaurus	Allosaurus	Smith et al., 2005	Allosaurus mesial	Allosauridae	Allosauridae Mesial	1,1152775913959	0,967547976218862	1,43104194533589	1,48273070007994	?	?	?	?	?	1,90944904698127	-0,301029995663981	-0,342422680387912
Red	Star	Allosaurus	Allosaurus	Smith et al., 2005	Allosaurus mesial	Allosauridae	Allosauridae Mesial	1,30877777366472	1,08955188288645	1,69521891890515	1,73239375982297	?	?	?	?	?	1,93054152986443	-0,255272504755871	-0,255272504755871
Red	Star	Allosaurus	Allosaurus	Smith et al., 2005	Allosaurus mesial	Allosauridae	Allosauridae Mesial	1,2043913319193	0,91539983521227	1,5321171162488	1,5992278627738	?	?	?	?	?	1,9178204819937	-0,505149978319906	-0,397940008672038
Red	Star	Allosaurus	Allosaurus	This study	Allosaurus mesial	Allosauridae	Allosauridae Mesial	1,22401481137286	1,20112389720738	1,583765368285	1,59736605026603	1,12678057701201	1,06818586174616	1,59736605026603	0	0	?	-0,278753601343694	-0,278753601343694
Red	Star	Allosaurus	Allosaurus	This study	Allosaurus mesial	Allosauridae	Allosauridae Mesial	1,22375545365724	1,15442397311465	1,55545721720465	1,58748646541096	1,16435285578444	1,02036128264771	1,58748646541096	0	0	?	-0,221674997098564	-0,301029995663981
Red	Star	Allosaurus	Allosaurus	This study	Allosaurus mesial	Allosauridae	Allosauridae Mesial	1,2294258479207	1,18412335423967	1,64295887940979	1,59217675739587	1,21563756343506	1,07040732174012	1,59217675739587	0	0	?	-0,255272504755871	-0,301029995663981
Red	Star	Allosaurus	Allosaurus	This study	Allosaurus mesial	Allosauridae	Allosauridae Mesial	1,2148438480477	1,16908635748702	1,59681693591559	1,59428202881181	1,17897694729317	1,07003786660776	1,59428202881181	0	0	?	-0,352182518545657	-0,327154512265246
Red	Star	Allosaurus	Allosaurus	This study	Allosaurus mesial	Allosauridae	Allosauridae Mesial	1,01994668167884	0,948412965778601	1,43504764133996	1,45742769294648	0,970346876230093	0,848189116991399	1,45742769294648	0	0	?	-0,335658452366606	-0,322219294907637
Red	Star	Allosaurus	Allosaurus	This study	Allosaurus lateral	Allosauridae	Allosauridae Lateral	1,06145247908719	0,925312091499649	1,40976410426635	1,45545396877863	1,01703333929878	0,776701183988411	?	0	0	?	-0,51188336054458	-0,439332693395968
Red	Star	Allosaurus	Allosaurus	This study	Allosaurus lateral	Allosauridae	Allosauridae Mesial	0,737987326333431	0,8055008581584	1,088844562727	1,07554696139253	0,72916478969277	0,633468455579587	1,07554696139253	0	0	?	-0,397940008672038	-0,414973347536524
Red	Star	Allosaurus	Allosaurus	This study	Allosaurus lateral	Allosauridae	Allosauridae Lateral	0,888740960682893	0,783188691075258	1,28103336724773	1,27943878828702	0,839478047374198	0,651278013998144	1,27943878828702	0	0	?	-0,477121255153957	-0,431363764593282
Red	Star	Allosaurus	Allosaurus	This study	Allosaurus lateral	Allosauridae	Allosauridae Lateral	1,10551018476997	1,07188200730613	1,36642295722597	1,40174508223706	1,01619735351244	0,878521795501207	1,40174508223706	0	0	?	-0,342422680387912	-0,301029995663981
Red	Star	Allosaurus	Allosaurus	This study	Allosaurus lateral	Allosauridae	Allosauridae Lateral	1,15014216184856	1,12352498094273	1,48897352472651	1,57611089412084	1,10071508657308	0,919078092376074	1,57611089412084	0	0	?	-0,352182518545657	-0,301029995663981
Red	Star	Allosaurus	Allosaurus	This study	Allosaurus lateral	Allosauridae	Allosauridae Lateral	1,16672605558005	1,05037975626146	1,46538285144842	1,50839503313305	1,12483014941386	0,937016107464814	1,50839503313305	0	0	?	-0,327154512265246	-0,367728545633573
Red	Star	Allosaurus	Allosaurus	This study	Allosaurus lateral	Allosauridae	Allosauridae Lateral	1,17435059747938	0,8555191556678	1,49789674291322	1,56312496033804	1,11859536522376	0,79309160017658	1,56312496033804	0	0	?	-0,397940008672038	-0,419129307687689
Red	Star	Allosaurus	Allosaurus	This study	Allosaurus lateral	Allosauridae	Allosauridae Lateral	1,17580163284828	0,815577748324267	1,46642272243379	1,52504480703685	1,14270224573762	0,870988813760575	1,52504480703685	0	0	?	?	?
Red	Star	Allosaurus	Allosaurus	This study	Allosaurus lateral	Allosauridae	Allosauridae Lateral	1,35391623092036	1,08098704691089	1,67660216958202	1,66614342729156	1,25671774597749	1,00043407747932	1,66614342729156	0	0	?	-0,361727835713587	-0,361727835713587
Red	Star	Allosaurus	Allosaurus	This study	Allosaurus lateral	Allosauridae	Allosauridae Lateral	1,31323429169472	1,14395111642396	1,67476931401543	1,70027093735644	1,28533222764388	1,01786771896351	1,70027093735644	0	0	?	-0,425860145591176	-0,397940008672038
Red	Star	Allosaurus	Allosaurus	This study	Allosaurus lateral	Allosauridae	Allosauridae Lateral	1,27114431794908	1,12839926871781	1,62448836251345	1,64414305050992	1,20221577580113	1,02816441942447	1,64414305050992	0	0	?	-0,301029995663981	-0,322219294907637
Red	Star	Allosaurus	Allosaurus	This study	Allosaurus mesial	Allosauridae	Allosauridae Mesial	1,17260293120986	1,2380461031288	1,53109554687003	1,5434471800817	1,088844562727	1,06107532362979	?	0	0	?	-0,301029995663981	-0,255272504755871
Red	Star	Allosaurus	Allosaurus	This study	Allosaurus mesial	Allosauridae	Allosauridae Mesial	1,25333800532611	1,18695633546541	1,60422605308447	1,61373614126187	1,20167017964658	1,02160271602824	1,61373614126187	0	0	?	-0,262925469637575	-0,301029995663981
Red	Star	Allosaurus	Allosaurus	This study	Allosaurus mesial	Allosauridae	Allosauridae Mesial	1,0386201619497	1,09898963940118	1,40226138245468	1,43280900503317	0,984527313343793	0,957128197676813	1,43280900503317	0	0	?	-0,301029995663981	-0,311753861099184
Red	Star	Allosaurus	Allosaurus	This study	Allosaurus mesial	Allosauridae	Allosauridae Mesial	1,2464985807958	1,16106838547117	1,56276854301652	1,59604700754544	1,19312459835446	1,03702787975577	1,59604700754544	0	0	?	-0,243038049012015	-0,301029995663981
Red	Star	Allosaurus	Allosaurus	This study	Allosaurus mesial	Allosauridae	Allosauridae Mesial	1,02816441942447	0,979092900638326	1,3807537708039	1,42340972773309	0,977266212427293	0,801403710017355	1,42340972773309	0	0	?	-0,342422680387912	-0,38021124136417
Red	Star	Allosaurus	Allosaurus	This study	Allosaurus lateral	Allosauridae	Allosauridae Lateral	1,36791473879375	1,03221570329798	1,65743832270296	1,65040466986803	1,28012289630231	1,00130093302042	1,65040466986803	0	0	?	-0,439332693395968	-0,342422680387912
Red	Star	Allosaurus	Allosaurus	This study	Allosaurus lateral	Allosauridae	Allosauridae Lateral	1,22375545365724	0,916453948549925	1,46597736828582	1,55157197367425	1,18440748541232	0,906335041805091	?	0	0	?	-0,544068043915981	-0,38021124136417
Red	Star	Allosaurus	Allosaurus	This study	Allosaurus lateral	Allosauridae	Allosauridae Lateral	1,19395897801919	1,00389116623691	1,55521540512607	1,58950279626376	1,13576851456782	0,929929560084588	1,58950279626376	0	0	?	-0,439332693395968	-0,38021124136417
Red	Star	Allosaurus	Allosaurus	This study	Allosaurus lateral	Allosauridae	Allosauridae Lateral	1,3070679506613	1,12710479836481	1,61363043492524	1,66857226918456	1,24551266781415	0,973127853599699	1,66857226918456	0	0	?	?	-0,397940008672038
Red	Star	Allosaurus	Allosaurus	This study	Allosaurus lateral	Allosauridae	Allosauridae Lateral	1,33665982345442	1,14643813528577	1,67320528177905	1,7093547758344	1,31196566036837	1,04336227802113	1,7093547758344	0	0	?	?	-0,431363764593282
Red	Star	Allosaurus	Allosaurus	This study	Allosaurus lateral	Allosauridae	Allosauridae Lateral	1,21058602490516	0,903632516084238	1,5081255360832	1,55388302664387	1,16286299332193	0,831869774280502	1,55388302664387	0	0	?	-0,462397998159533	-0,414973347536524
Red	Star	Allosaurus	Allosaurus	This study	Allosaurus lateral	Allosauridae	Allosauridae Lateral	1,31470969295517	1,1102529173534	1,65379118738781	1,66351247041516	1,26623169668989	0,982271233039568	1,66351247041516	0	0	?	-0,397940008672038	-0,397940008672038
Red	Star	Allosaurus	Allosaurus	This study	Allosaurus lateral	Allosauridae	Allosauridae Lateral	1,35926616460675	1,20030318298158	1,69783936821836	1,74256803436614	1,30856441356124	1,04805317311561	1,74256803436614	0	0	?	-0,322219294907637	-0,322219294907637
Red	Star	Allosaurus	Allosaurus	Smith et al., 2005	Allosaurus lateral	Allosauridae	Allosauridae Lateral	1,17580163284828	0,865103974641128	1,47741068790725	1,57414706415072	?	?	?	?	?	1,91121089313755	-0,361727835713587	-0,301029995663981
Red	Star	Allosaurus	Allosaurus	Smith et al., 2005	Allosaurus lateral	Allosauridae	Allosauridae Lateral	1,18241465243455	0,847572659142112	1,52478544932122	1,57863920996807	?	?	?	?	?	1,91787295519885	-0,342422680387912	-0,342422680387912
Red	Star	Allosaurus	Allosaurus	Smith et al., 2005	Allosaurus lateral	Allosauridae	Allosauridae Lateral	1,08206693428511	0,872156272748293	1,40534636017571	1,48472680429866	?	?	?	?	?	1,90357829366305	-0,447158031515937	-0,544068043915981
Red	Star	Allosaurus	Allosaurus	Smith et al., 2005	Allosaurus lateral	Allosauridae	Allosauridae Lateral	1,14798532068381	0,88024177589548	1,45484486000851	1,50677553660664	?	?	?	?	?	1,91216889605963	-0,431363764593282	-0,447158031515937
Red	Star	Allosaurus	Allosaurus	Smith et al., 2005	Allosaurus lateral	Allosauridae	Allosauridae Lateral	1,16967443405881	0,857935264719429	1,40688067004912	1,47450763911698	?	?	?	?	?	1,90741136077459	-0,397940008672038	-0,477121255153957
Red	Star	Allosaurus	Allosaurus	Smith et al., 2005	Allosaurus lateral	Allosauridae	Allosauridae Lateral	1,23854788768133	1,11494441571258	1,58263143948964	1,62520952538188	?	?	?	?	?	1,92339946615872	-0,278753601343694	-0,361727835713587
Red	Star	Allosaurus	Allosaurus	Smith et al., 2005	Allosaurus lateral	Allosauridae	Allosauridae Lateral	1,07077646284343	0,916980047320382	1,41161970596323	1,46389298898591	?	?	?	?	?	1,90655051910145	-0,556302500419852	-0,431363764593282
Red	Star	Allosaurus	Allosaurus	Smith et al., 2005	Allosaurus lateral	Allosauridae	Allosauridae Lateral	1,0265332645233	0,989894563718773	1,3912880485953	1,44106640663926	?	?	?	?	?	1,90379514274104	-0,301029995663981	-0,342422680387912
Red	Star	Allosaurus	Allosaurus	Smith et al., 2005	Allosaurus lateral	Allosauridae	Allosauridae Lateral	1,20682587603185	1,14050804303818	1,61119206086843	1,60863298949004	?	?	?	?	?	1,9287030274306	-0,301029995663981	-0,342422680387912
Red	Star	Allosaurus	Allosaurus	Hendrickx et al., 2015	Allosaurus lateral	Allosauridae	Allosauridae Lateral	1,22271647114758	1,12710479836481	1,5327543789925	1,65321251377534	1,1846914308176	0,949390006644913	1,65321251377534	0	0	?	-0,38021124136417	-0,342422680387912
Red	Star	Allosaurus	Allosaurus	Hendrickx et al., 2015	Allosaurus lateral	Allosauridae	Allosauridae Lateral	1,2718416065365	0,838849090737255	1,50379068305718	1,54406804435028	1,16136800223497	0,869231719730976	1,54406804435028	0	0	?	-0,414973347536524	-0,425860145591176
Red	Star	Allosaurus	Allosaurus	Hendrickx et al., 2015	Allosaurus lateral	Allosauridae	Allosauridae Mesial	1,25285303097989	1,2380461031288	1,59659709562646	1,59328606702046	1,15228834438306	1,04921802267018	1,59328606702046	0	0	?	-0,301029995663981	-0,38021124136417
Red	Star	Allosaurus	Allosaurus	Hendrickx et al., 2015	Allosaurus lateral	Allosauridae	Allosauridae Lateral	1,26007138798507	1,15836249209525	1,70586371228392	1,74973631556906	1,25527250510331	1,02938377768521	1,74973631556906	0	0	?	?	?
Red	Star	Allosaurus	Allosaurus	Hendrickx et al., 2015	Allosaurus mesial	Allosauridae	Allosauridae Mesial	1,10037054511756	1,16136800223497	1,52891670027765	1,54157924394658	1,10037054511756	0,991226075692495	1,54157924394658	0	0	?	-0,301029995663981	-0,301029995663981
Red	Star	Allosaurus	Allosaurus	Hendrickx et al., 2015	Allosaurus mesial	Allosauridae	Allosauridae Mesial	1,19312459835446	1,10037054511756	1,52244423350632	1,568201724067	1,05690485133647	0,973127853599699	1,568201724067	0	0	?	?	?
Red	Star	Allosaurus	Allosaurus	Hendrickx et al., 2015	Allosaurus mesial	Allosauridae	Allosauridae Mesial	1,19033169817029	1,10720996964787	1,54157924394658	1,54530711646582	1,09342168516224	0,944482672150169	1,54530711646582	0	0	?	-0,322219294907637	-0,342422680387912
Red	Star	Allosaurus	Allosaurus	Smith et al., 2005	Allosaurus mesial	Allosauridae	Allosauridae Mesial	1,1476763242411	1,09760432887441	1,53542071805617	1,54182876678131	?	?	?	?	?	1,92267356785855	-0,301029995663981	-0,301029995663981
Red	Star	Allosaurus	Allosaurus	Smith et al., 2005	Allosaurus mesial	Allosauridae	Allosauridae Mesial	1,10687054447865	1,02118929906994	1,53402610605614	1,56264967221192	?	?	?	?	?	1,91975778050189	-0,278753601343694	-0,301029995663981
Red	Star	Allosaurus	Allosaurus	Smith et al., 2005	Allosaurus mesial	Allosauridae	Allosauridae Mesial	1,13767053723676	1,02734960777476	1,5210072524086	1,55035067230162	?	?	?	?	?	1,91913041386061	-0,322219294907637	-0,342422680387912
Red	Star	Allosaurus	Allosaurus	Hendrickx et al., 2015	Allosaurus mesial	Allosauridae	Allosauridae Mesial	1,25406445291434	1,24846371755103	1,56110138364906	1,58001211252942	1,12904505988796	1,08671566394488	1,51877706892677	0	0	?	-0,301029995663981	-0,278753601343694
Red	Star	Allosaurus	Allosaurus	Hendrickx et al., 2015	Allosaurus lateral	Allosauridae	Allosauridae Lateral	1,34635297445064	0,988558956878616	1,64018319192134	1,68797462003456	1,29181268746712	0,985426474083002	?	0	0	?	-0,301029995663981	-0,342422680387912
Red	Star	Allosaurus	Allosaurus	Smith et al., 2005	Allosaurus mesial	Allosauridae	Allosauridae Mesial	1,20682587603185	1,1846914308176	1,53019969820308	1,56454771175595	?	?	?	?	?	1,92022771145693	-0,278753601343694	-0,301029995663981
Red	Star	Allosaurus	Allosaurus	Smith et al., 2005	Allosaurus mesial	Allosauridae	Allosauridae Mesial	1,20411998265592	1,16435285578444	1,53007156883738	1,55618184665291	?	?	?	?	?	1,92080138182565	-0,269512943896538	-0,313867220551557
Red	Star	Allosaurus	Allosaurus	Smith et al., 2005	Allosaurus mesial	Allosauridae	Allosauridae Mesial	1,19033169817029	1,17318626841227	1,56596581744667	1,58319877396862	?	?	?	?	?	1,92391722311311	-0,278753601343694	-0,301029995663981
Red	Star	Allosaurus	Allosaurus	Smith et al., 2005	Allosaurus mesial	Allosauridae	Allosauridae Mesial	1,21218760440396	1,13033376849501	1,5762261374496	1,5908418347816	?	?	?	?	?	1,92495088891561	-0,292256071043784	-0,301029995663981
Red	Star	Allosaurus	Allosaurus	Smith et al., 2005	Allosaurus mesial	Allosauridae	Allosauridae Mesial	1,24303804868629	1,10720996964787	1,58939102313693	1,60487377055264	?	?	?	?	?	1,9258790893015	-0,342422680387912	-0,342422680387912
Firebrick	Fill square	Megaraptor	Megaraptor	Hendrickx et al., 2015	Megaraptor lateral	Neovenatoridae	Neovenatoridae Lateral	0,90848501887865	0,575187844927661	1,15320490008428	1,21616590228599	0,829946695941636	0,462397997898956		0	0	?	-1,30102999566398	-0,544068043915981
Firebrick	Fill square	Megaraptor	Megaraptor	Hendrickx et al., 2015	Megaraptor lateral	Neovenatoridae	Neovenatoridae Lateral	0,795184589682424	0,499687082618404	1,05766610390983	1,05230909964732	0,756636108245848	0,519827993775719		0	0	?	-1,30102999566398	?
Firebrick	Fill square	Megaraptor	Megaraptor	Hendrickx et al., 2015	Megaraptor lateral	Neovenatoridae	Neovenatoridae Lateral	0,906335041805091	0,587710965018911	1,13735411137073	1,18383903705642	0,802773725291976	0,531478917042255		0	0	?	-1,30102999566398	-0,477121255153957
Firebrick	Fill square	Megaraptor	Megaraptor	Hendrickx et al., 2015	Megaraptor lateral	Neovenatoridae	Neovenatoridae Lateral	0,866287339084195	0,559906625036113	1,09342168516224	1,13767053723676	0,8055008581584	0,505149978319906		0	0	?	-1,30102999566398	-0,544068043915981
Firebrick	Fill square	Megaraptor	Megaraptor	Hendrickx et al., 2015	Megaraptor lateral	Neovenatoridae	Neovenatoridae Lateral	0,888179493918325	0,565847818673518	1,02407498730743	1,13545069934551	0,773786444981194	0,530199698203082		0	0	?	-1,30102999566398	?
Firebrick	Fill square	Megaraptor	Megaraptor	Hendrickx et al., 2015	Megaraptor lateral	Neovenatoridae	Neovenatoridae Lateral	0,883661435153618	0,545307116465824	1,04999285692014	1,14363923527454	0,82020145948564	0,501059262217751		0	0	?	-1,30102999566398	-0,544068043915981
Firebrick	Oval	Neovenator	Neovenator	Hendrickx et al., 2015	Neovenator lateral	Neovenatoridae	Neovenatoridae Lateral	1,15472820744016	0,887054378050957	1,39567578526994	1,462248215355	1,08600370561838	0,782472624166286	1,04766419460156	0	0	?	-0,477121255153957	-0,477121255153957
Firebrick	Oval	Neovenator	Neovenator	Hendrickx et al., 2015	Neovenator lateral	Neovenatoridae	Neovenatoridae Lateral	1,13703745478951	0,89209460269048	1,3142886609475	1,36078268987328	0,975431808509263	0,728353782021228	0,949877704036875	0	0	?	-0,477121255153957	-0,556302500419852
Firebrick	Oval	Neovenator	Neovenator	Hendrickx et al., 2015	Neovenator lateral	Neovenatoridae	Neovenatoridae Lateral	1,25815819334079	0,990782691803138	1,60379370413696	1,56383691866454	1,14395111642396	0,931966114728173	1,13225968953104	0	0	?	-0,477121255153957	-0,462397998159533
Firebrick	Inv. triang	Fukuiraptor	Fukuiraptor	Currie & Azuma, 2006	Fukuiraptor lateral	Neovenatoridae	Neovenatoridae Lateral	1,25527250510331	0,8750612633917	1,69897000433602	?	?	?	?	?	?	?	-0,397940008672038	-0,397940008672038
Firebrick	Inv. triang	Fukuiraptor	Fukuiraptor	Currie & Azuma, 2006	Fukuiraptor lateral	Neovenatoridae	Neovenatoridae Lateral	1,2405492482826	0,8750612633917	1,52374646681156	?	?	?	?	?	?	?	-0,518513939921317	-0,518513939921317
Firebrick	Inv. triang	Fukuiraptor	Fukuiraptor	Currie & Azuma, 2006	Fukuiraptor lateral	Neovenatoridae	Neovenatoridae Lateral	0,954242509439325	0,707570176097936	1,23044892137827	?	?	?	?	?	?	?	-0,531478917129114	-0,531478917129114
Firebrick	Inv. triang	Fukuiraptor	Fukuiraptor	Currie & Azuma, 2006	Fukuiraptor lateral	Neovenatoridae	Neovenatoridae Lateral	1,07554696139253	0,755874855672491	1,51851393987789	?	?	?	?	?	?	?	-0,544068043915981	-0,544068043915981
Firebrick	Inv. triang	Fukuiraptor	Fukuiraptor	Currie & Azuma, 2006	Fukuiraptor lateral	Neovenatoridae	Neovenatoridae Lateral	1,18752072083646	0,785329835010767	1,49554433754645	?	?	?	?	?	?	?	-0,447158031515937	-0,447158031515937
Firebrick	Inv. triang	Fukuiraptor	Fukuiraptor	Currie & Azuma, 2006	Fukuiraptor mesial	Neovenatoridae	Neovenatoridae Mesial	1,12057393120585	0,913813852383717	1,53147891704226	?	?	?	?	?	?	?	-0,477121255153957	-0,477121255153957
Firebrick	Inv. triang	Fukuiraptor	Fukuiraptor	Currie & Azuma, 2006	Fukuiraptor lateral	Neovenatoridae	Neovenatoridae Lateral	1,06069784035361	0,7481880270062	1,27415784926368	?	?	?	?	?	?	?	-0,579783596182516	-0,505149978319906
Firebrick	Inv. triang	Fukuiraptor	Fukuiraptor	Currie & Azuma, 2006	Fukuiraptor lateral	Neovenatoridae	Neovenatoridae Lateral	1,01703333929878	0,662757831681574	1,10037054511756	?	?	?	?	?	?	?	-0,518513939921317	-0,518513939921317
Firebrick	Inv. triang	Fukuiraptor	Fukuiraptor	Currie & Azuma, 2006	Fukuiraptor lateral	Neovenatoridae	Neovenatoridae Lateral	1,07918124604762	0,698970004336019	1,26717172840301	?	?	?	?	?	?	?	-0,579783596182516	-0,505149978319906
Firebrick	Inv. triang	Fukuiraptor	Fukuiraptor	Currie & Azuma, 2006	Fukuiraptor lateral	Neovenatoridae	Neovenatoridae Lateral	0,99563519459755	0,6232492903979	1,25527250510331	?	?	?	?	?	?	?	-0,59106460772137	-0,556302500419852
Firebrick	Inv. triang	Fukuiraptor	Fukuiraptor	Currie & Azuma, 2006	Fukuiraptor lateral	Neovenatoridae	Neovenatoridae Lateral	1,20139712432045	0,7481880270062	1,53147891704226	?	?	?	?	?	?	?	-0,447158031515937	-0,414973347536524
Firebrick	Inv. triang	Fukuiraptor	Fukuiraptor	Currie & Azuma, 2006	Fukuiraptor lateral	Neovenatoridae	Neovenatoridae Lateral	1,02118929906994	0,7481880270062	1,36172783601759	?	?	?	?	?	?	?	-0,505149978319906	-0,505149978319906
Firebrick	Inv. triang	Fukuiraptor	Fukuiraptor	Currie & Azuma, 2006	Fukuiraptor lateral	Neovenatoridae	Neovenatoridae Lateral	1,34242268082221	0,8750612633917	1,73878055848437	?	?	?	?	?	?	?	-0,447158031515937	-0,397940008672038
Firebrick	Inv. triang	Fukuiraptor	Fukuiraptor	Currie & Azuma, 2006	Fukuiraptor lateral	Neovenatoridae	Neovenatoridae Lateral	0,698970004336019	0,361727836017593	0,778151250383644	?	?	?	?	?	?	?	-0,698970004336019	-0,643452677007341
Firebrick	Inv. triang	Fukuiraptor	Fukuiraptor	Molnar et al., 2009	Fukuiraptor lateral	Neovenatoridae	Neovenatoridae Lateral	1,22401481137286	0,792391689498254	1,54157924394658	1,6063813651106	?	?	?	?	?	1,77815125038364	?	?
Firebrick	Fill diamond	Australovenator	Australovenator	Hocknull et al., 2009	Australovenator mesial	Neovenatoridae	Neovenatoridae Mesial	0,854913022307856	0,709269960975831	1,14082218010931	1,15986784709257	0,737192642704737	?	?	?	?	?	?	?
Firebrick	Fill diamond	Australovenator	Australovenator	Hocknull et al., 2009	Australovenator mesial	Neovenatoridae	Neovenatoridae Mesial	0,835056101720116	0,720159303405957	1,16494737262184	1,22141423784234	0,778151250383644	?	?	?	?	?	?	?
Firebrick	Fill diamond	Australovenator	Australovenator	Hocknull et al., 2009	Australovenator lateral	Neovenatoridae	Neovenatoridae Lateral	0,920123326290724	0,600972895686748	1,09795107099415	1,21112054125805	0,798650645445269	?	?	?	?	?	?	?
Firebrick	Fill diamond	Australovenator	Australovenator	Hocknull et al., 2009	Australovenator lateral	Neovenatoridae	Neovenatoridae Lateral	1,04571405894087	0,773786444981194	1,31910605930978	1,37401474029191	1,00130093302042	?	?	?	?	?	?	?
Firebrick	Fill diamond	Australovenator	Australovenator	Hocknull et al., 2009	Australovenator lateral	Neovenatoridae	Neovenatoridae Lateral	0,968482948553935	0,696356388733332	1,23578087032756	1,30319605742049	0,915927211697116	?	?	?	?	?	?	?
Firebrick	Fill diamond	Australovenator	Australovenator	Hocknull et al., 2009	Australovenator lateral	Neovenatoridae	Neovenatoridae Lateral	1,03382569395331	0,80413943233535	1,34183005692051	1,40823996531185	0,968482948553935	?	?	?	?	?	?	?
Firebrick	Fill diamond	Australovenator	Australovenator	White et al., 2015	Australovenator lateral	Neovenatoridae	Neovenatoridae Lateral	0,863322860120456	0,681241237375587	1,09691001300806	?	?	?	?	?	?	?	?	-0,477121255153957
Firebrick	Fill diamond	Australovenator	Australovenator	White et al., 2015	Australovenator lateral	Neovenatoridae	Neovenatoridae Lateral	0,832508912706236	0,778151250383644	1,14612803567824	?	?	?	?	?	?	?	-0,477121255153957	-0,477121255153957
Firebrick	Fill diamond	Australovenator	Australovenator	White et al., 2015	Australovenator lateral	Neovenatoridae	Neovenatoridae Lateral	0,968482948553935	0,740362689494244	1,13353890837022	?	?	?	?	?	?	?	?	-0,477121255153957
Firebrick	Fill diamond	Australovenator	Australovenator	White et al., 2015	Australovenator lateral	Neovenatoridae	Neovenatoridae Lateral	0,924279286061882	0,633468455579587	1,10720996964787	?	?	?	?	?	?	?	?	-0,477121255153957
Firebrick	Fill diamond	Australovenator	Australovenator	White et al., 2015	Australovenator lateral	Neovenatoridae	Neovenatoridae Lateral	1	0,792391689498254	1,26481782300954	?	?	?	?	?	?	?	-0,301029995663981	-0,477121255153957
Firebrick	Fill diamond	Australovenator	Australovenator	White et al., 2015	Australovenator lateral	Neovenatoridae	Neovenatoridae Lateral	0,977723605288848	0,812913356642856	1,21748394421391	?	?	?	?	?	?	?	?	-0,477121255153957
Firebrick	Fill diamond	Australovenator	Australovenator	White et al., 2015	Australovenator lateral	Neovenatoridae	Neovenatoridae Lateral	1,01703333929878	0,755874855672491	1,2148438480477	?	?	?	?	?	?	?	?	-0,477121255153957
Firebrick	Fill diamond	Australovenator	Australovenator	White et al., 2015	Australovenator lateral	Neovenatoridae	Neovenatoridae Lateral	0,973127853599699	0,763427993562937	1,15836249209525	?	?	?	?	?	?	?	?	-0,477121255153957
Firebrick	Fill diamond	Australovenator	Australovenator	White et al., 2015	Australovenator mesial	Neovenatoridae	Neovenatoridae Mesial	0,724275869600789	0,612783856719735	0,954242509439325	?	?	?	?	?	?	?	?	-0,477121255153957
Firebrick	Fill diamond	Australovenator	Australovenator	White et al., 2015	Australovenator mesial	Neovenatoridae	Neovenatoridae Mesial	0,986771734266245	0,857332496431268	1,21748394421391	?	?	?	?	?	?	?	-0,477121255153957	-0,477121255153957
Firebrick	Fill diamond	Australovenator	Australovenator	White et al., 2015	Australovenator mesial	Neovenatoridae	Neovenatoridae Mesial	0,919078092376074	1,00860017176192	1,25042000230889	?	?	?	?	?	?	?	?	-0,301029995663981
Darkred	Dot	Cf. Acrocanthosaurus	Cf. Acrocanthosaurus	Hendrickx et al., 2015	Acrocanthosaurus lateral	Carcharodontosauridae	Carcharodontosauridae Lateral	1,48713837547719	1,27875360095283	1,9795483747041	1,95182303531591	1,38381536598043	1,20682587603185	1,76042248342321	0	0	?	-0,301029995663981	-0,38021124136417
Darkred	Dot	Cf. Acrocanthosaurus	Cf. Acrocanthosaurus	Hendrickx et al., 2015	Acrocanthosaurus lateral	Carcharodontosauridae	Carcharodontosauridae Lateral	1,36361197989214	1,02530586526477	1,7701152947871	1,78390357927273	1,24551266781415	0,968482948553935	?	0	0	?	-0,602059991327962	-0,447158031515937
Darkred	Dot	Acrocanthosaurus	Acrocanthosaurus	Hendrickx et al., 2015	Acrocanthosaurus mesial	Carcharodontosauridae	Carcharodontosauridae Mesial	1,32469391386177	1,20844135643857	1,69125835813311	1,70199947488964	1,19173039336286	1,13129779659762	1,4379090355395	0	0	?	-0,556302500419852	-0,361727835713587
Darkred	Dot	Acrocanthosaurus	Acrocanthosaurus	Hendrickx et al., 2015	Acrocanthosaurus mesial	Carcharodontosauridae	Carcharodontosauridae Mesial	1,4568213480216	1,22036963245139	1,80222623769107	1,79865064544527	1,25454807710897	1,11360915107303	1,63528263799821	0	0	?	-0,556302500419852	-0,425860145591176
Darkred	Dot	Acrocanthosaurus	Acrocanthosaurus	Hendrickx et al., 2015	Acrocanthosaurus mesial	Carcharodontosauridae	Carcharodontosauridae Mesial	1,31302311032324	1,31848072517452	1,69469292633148	1,69170020829016	1,19479175772192	1,13861843389949	1,42045085910607	0	0	?	-0,579783596182516	-0,414973347536524
Darkred	Dot	Acrocanthosaurus	Acrocanthosaurus	Hendrickx et al., 2015	Acrocanthosaurus mesial	Carcharodontosauridae	Carcharodontosauridae Mesial	1,38111508070985	1,21984638602436	1,80236317430955	1,77458995026479	1,26030994579492	1,10140335055533	1,62675085368339	0	0	?	-0,531478917129114	-0,38021124136417
Darkred	Dot	Acrocanthosaurus	Acrocanthosaurus	Hendrickx et al., 2015	Acrocanthosaurus mesial	Carcharodontosauridae	Carcharodontosauridae Mesial	1,41514035219587	1,22711508258913	1,71466499286254	1,80311555489003	1,25261034056737	1,00302947055362	1,80311555489003	0	0	?	-0,505149978319906	-0,425860145591176
Darkred	Dot	Acrocanthosaurus	Acrocanthosaurus	Hendrickx et al., 2015	Acrocanthosaurus lateral	Carcharodontosauridae	Carcharodontosauridae Lateral	1,58961454063127	1,3070679506613	1,95453194262691	1,97132224524281	1,44106640663926	1,21590181320403	?	0	0	?	-0,477121255153957	-0,414973347536524
Darkred	Dot	Acrocanthosaurus	Acrocanthosaurus	This study	Acrocanthosaurus lateral	Carcharodontosauridae	Carcharodontosauridae Lateral	1,58849580100721	1,34596154181314	1,97754070594653	1,97368191850398	1,44169513564072	1,22788670461367	1,97368191850398	0	0	?	-0,38021124136417	-0,414973347536524
Darkred	Dot	Acrocanthosaurus	Acrocanthosaurus	This study	Acrocanthosaurus lateral	Carcharodontosauridae	Carcharodontosauridae Lateral	1,44591541395112	1,2692793897719	1,86675978349511	1,84683175282326	1,31260043926126	1,15198239545747	1,6727441983066	0	0	?	-0,518513939921317	-0,477121255153957
Darkred	Dot	Acrocanthosaurus	Acrocanthosaurus	This study	Acrocanthosaurus lateral	Carcharodontosauridae	Carcharodontosauridae Lateral	1,51811894714315	1,33021078457153	1,82118588260885	1,87320430927704	1,36642295722597	1,16702179579026	?	0	0	?	-0,414973347536524	-0,38021124136417
Darkred	Dot	Acrocanthosaurus	Acrocanthosaurus	This study	Acrocanthosaurus lateral	Carcharodontosauridae	Carcharodontosauridae Lateral	1,57806588383609	1,33465476688324	1,96392942202656	1,96764156408301	1,44498111208794	1,21958452621425	1,8230827965328	0	0	?	-0,342422680387912	-0,477121255153957
Darkred	Dot	Acrocanthosaurus	Acrocanthosaurus	This study	Acrocanthosaurus lateral	Carcharodontosauridae	Carcharodontosauridae Lateral	1,52153034127871	1,27485032001666	1,85131951264875	1,87285524470481	1,38614210893082	1,18012587516405	1,87285524470481	0	0	?	-0,38021124136417	-0,361727835713587
Darkred	Dot	Acrocanthosaurus	Acrocanthosaurus	This study	Acrocanthosaurus lateral	Carcharodontosauridae	Carcharodontosauridae Lateral	1,60042832573213	1,34163233577805	1,96061345764791	1,96647026372928	1,47275644931721	1,24204423936955	1,81835787795835	0	0	?	-0,397940008672038	-0,447158031515937
Darkred	Dot	Acrocanthosaurus	Acrocanthosaurus	This study	Acrocanthosaurus lateral	Carcharodontosauridae	Carcharodontosauridae Lateral	1,60584353905809	1,29994290002277	1,95026746801359	1,99109310804889	1,46434048462767	1,19117145572856	1,90173069172922	0	0	?	-0,38021124136417	-0,447158031515937
Darkred	Dot	Acrocanthosaurus	Acrocanthosaurus	This study	Acrocanthosaurus lateral	Carcharodontosauridae	Carcharodontosauridae Lateral	1,49886168899288	1,28103336724773	1,86575522407145	1,98739809913702	1,37602918172818	1,17231096852195	?	0	0	?	-0,38021124136417	-0,462397998159533
Darkred	Dot	Acrocanthosaurus	Acrocanthosaurus	This study	Acrocanthosaurus lateral	Carcharodontosauridae	Carcharodontosauridae Lateral	1,46938013584993	1,19256745333655	1,79712898779655	1,85454893581295	1,34004731766139	1,06744284277638	?	0	0	?	-0,397940008672038	-0,477121255153957
Darkred	Dot	Acrocanthosaurus	Acrocanthosaurus	This study	Acrocanthosaurus mesial	Carcharodontosauridae	Carcharodontosauridae Mesial	1,16643011384328	1,11793383503964	1,52711411163981	1,57553421831986	1,08707120590654	0,996073654485275	?	0	0	?	?	?
Darkred	Dot	Acrocanthosaurus	Acrocanthosaurus	This study	Acrocanthosaurus mesial	Carcharodontosauridae	Carcharodontosauridae Mesial	1,38345629652475	1,31659930209386	1,83550032786732	1,8727970399896	1,2792105126014	1,19589965240923	?	0	0	?	?	?
Darkred	Dot	Acrocanthosaurus	Acrocanthosaurus	This study	Acrocanthosaurus lateral	Carcharodontosauridae	Carcharodontosauridae Lateral	1,50023647482564	1,27783833300205	1,91708519064057	1,9367147582112	1,37032800777951	1,22167499707077	?	0	0	?	?	-0,477121255153957
Darkred	Dot	Acrocanthosaurus	Acrocanthosaurus	This study	Acrocanthosaurus lateral	Carcharodontosauridae	Carcharodontosauridae Lateral	1,47842218774008	1,23954972084047	1,85113599501157	1,88206894443615	1,38987455839099	1,16316137497702	?	0	0	?	?	-0,477121255153957
Darkred	Dot	Acrocanthosaurus	Acrocanthosaurus	This study	Acrocanthosaurus lateral	Carcharodontosauridae	Carcharodontosauridae Lateral	1,48981790830145	1,20574554094266	1,79844346035019	1,84385542262316	1,35121634533934	1,10957854690439	?	0	0	?	?	-0,477121255153957
Darkred	Dot	Acrocanthosaurus	Acrocanthosaurus	This study	Acrocanthosaurus lateral	Carcharodontosauridae	Carcharodontosauridae Lateral	1,49220145139254	1,22530928172586	1,7469454096151	1,75281643118827	1,31238894937059	1,07773117965239	?	0	0	?	-0,439332693395968	-0,477121255153957
Darkred	Dot	Acrocanthosaurus	Acrocanthosaurus	This study	Acrocanthosaurus lateral	Carcharodontosauridae	Carcharodontosauridae Lateral	1,44607093570101	1,13449585583467	1,67449371729635	1,74678983215261	1,34064237756071	1,07918124604762	?	0	0	?	?	-0,477121255153957
Darkred	Dot	Acrocanthosaurus	Acrocanthosaurus	This study	Acrocanthosaurus lateral	Carcharodontosauridae	Carcharodontosauridae Lateral	1,39567578526994	1,13161866434913	1,59835270986928	1,69152352216815	1,31005573775089	0,984527313343793	1,3014640731433	0	0	?	-0,51188336054458	-0,505149978319906
Darkred	Dot	Acrocanthosaurus	Acrocanthosaurus	This study	Acrocanthosaurus lateral	Carcharodontosauridae	Carcharodontosauridae Lateral	1,30254737248749	1,06107532362979	1,46404220543881	1,58433122436753	1,23044892137827	0,998259338423699	1,27253777737524	0	0	?	-0,458637848971362	-0,477121255153957
Darkred	Dot	Acrocanthosaurus	Acrocanthosaurus	This study	Acrocanthosaurus mesial	Carcharodontosauridae	Carcharodontosauridae Mesial	1,35468455395473	1,26078666865498	1,76708162136332	1,82665779187587	1,20303288701471	1,09166695759568	?	0	0	?	?	?
Darkred	Dot	Acrocanthosaurus	Acrocanthosaurus	This study	Acrocanthosaurus lateral	Carcharodontosauridae	Carcharodontosauridae Lateral	1,49262072204319	1,30124708863621	1,86575522407145	1,89960165914612	1,29402509409532	1,1846914308176	1,64157325317818	0	0	?	-0,375663613526591	-0,452093248566065
Darkred	Dot	Acrocanthosaurus	Acrocanthosaurus	This study	Acrocanthosaurus lateral	Carcharodontosauridae	Carcharodontosauridae Lateral	1,50879896540391	1,21827285357145	1,83550032786732	1,80861603542699	1,32283927268632	1,11859536522376	?	0	0	?	?	-0,414973347536524
Darkred	Dot	Acrocanthosaurus	Acrocanthosaurus	This study	Acrocanthosaurus lateral	Carcharodontosauridae	Carcharodontosauridae Lateral	1,5009222391903	1,2143138974244	1,88952579667119	1,92967431794859	1,35850591149024	1,15624619039734	1,66978161520854	0	0	?	-0,397940008672038	-0,431363764593282
Darkred	Dot	Acrocanthosaurus	Acrocanthosaurus	This study	Acrocanthosaurus lateral	Carcharodontosauridae	Carcharodontosauridae Lateral	1,49080095201086	1,25719842613934	1,82975391892498	1,88727963453002	1,34713478291002	1,1156105116743	?	0	0	?	-0,397940008672038	-0,397940008672038
Darkred	Dot	Acrocanthosaurus	Acrocanthosaurus	This study	Acrocanthosaurus lateral	Carcharodontosauridae	Carcharodontosauridae Lateral	1,51574141666937	1,18155777386279	1,77858532786296	1,86385796188397	1,36285930295868	1,0920184707528	?	0	0	?	-0,397940008672038	-0,408579125910712
Darkred	Dot	Acrocanthosaurus	Acrocanthosaurus	This study	Acrocanthosaurus lateral	Carcharodontosauridae	Carcharodontosauridae Lateral	1,41614103116833	1,20790353038605	1,63205216670581	1,7249309141924	1,23375736296551	1,01494034979294	?	0	0	?	?	?
Darkred	Dot	Acrocanthosaurus	Acrocanthosaurus	This study	Acrocanthosaurus lateral	Carcharodontosauridae	Carcharodontosauridae Lateral	1,38363586836188	1,17289469775218	1,70722941932729	1,78447464376252	1,34733001531695	1,09691001300806	?	0	0	?	?	?
Darkred	Dot	Acrocanthosaurus	Acrocanthosaurus	Smith et al., 2005	Acrocanthosaurus mesial	Carcharodontosauridae	Carcharodontosauridae Mesial	1,33645973384853	1,21112054125805	1,71792002583699	1,74154551677621	?	?	?	?	?	1,9326766586224	-0,480006942713946	-0,450249108414906
Darkred	Dot	Acrocanthosaurus	Acrocanthosaurus	Smith et al., 2005	Acrocanthosaurus mesial	Carcharodontosauridae	Carcharodontosauridae Mesial	1,42878251149695	1,21906033244886	1,85943853545506	1,88935773688893	?	?	?	?	?	1,93816934639032	-0,394451681312626	-0,437750562403465
Darkred	Dot	Acrocanthosaurus	Acrocanthosaurus	Smith et al., 2005	Acrocanthosaurus lateral	Carcharodontosauridae	Carcharodontosauridae Lateral	1,42699895875654	1,24452451157008	1,79657433321043	1,85302861471299	?	?	?	?	?	1,93424588102307	-0,38021124136417	-0,453318340116525
Darkred	Dot	Acrocanthosaurus	Acrocanthosaurus	Smith et al., 2005	Acrocanthosaurus lateral	Carcharodontosauridae	Carcharodontosauridae Lateral	1,54703589974001	1,31365634661803	1,89888965592659	1,95433900860246	?	?	?	?	?	1,93841964579319	-0,390935107146809	-0,428134794445712
Darkred	Dot	Acrocanthosaurus	Acrocanthosaurus	Smith et al., 2005	Acrocanthosaurus lateral	Carcharodontosauridae	Carcharodontosauridae Lateral	1,56348108539441	1,31470969295517	1,93996829055134	1,98900461569854	?	?	?	?	?	1,94031722157422	-0,383815366501585	-0,434568903825737
Darkred	Dot	Acrocanthosaurus	Acrocanthosaurus	Smith et al., 2005	Acrocanthosaurus lateral	Carcharodontosauridae	Carcharodontosauridae Lateral	1,623972512017	1,31680875205302	1,96885637461469	2,03302144468291	?	?	?	?	?	1,94126290931895	?	-0,411619706215121
Darkred	Dot	Acrocanthosaurus	Acrocanthosaurus	Smith et al., 2005	Acrocanthosaurus lateral	Carcharodontosauridae	Carcharodontosauridae Lateral	1,35082927358297	1,03622954408629	1,5287881917749	1,62190296089123	?	?	?	?	?	1,91965328231036	-0,477121255153957	-0,505149978319906
Darkred	Dot	Acrocanthosaurus	Acrocanthosaurus	Smith et al., 2005	Acrocanthosaurus lateral	Carcharodontosauridae	Carcharodontosauridae Lateral	1,2332500095411	0,931966114728173	1,39846084960822	1,50677553660664	?	?	?	?	?	1,90606554475524	?	?
Darkred	Dot	Acrocanthosaurus	Acrocanthosaurus	Smith et al., 2005	Acrocanthosaurus lateral	Carcharodontosauridae	Carcharodontosauridae Lateral	1,57065967002153	1,33122478102073	1,95784663370815	2,00629485798139	?	?	?	?	?	1,9410639882199	-0,342422680387912	-0,485721425977798
Darkred	Dot	Acrocanthosaurus	Acrocanthosaurus	Smith et al., 2005	Acrocanthosaurus lateral	Carcharodontosauridae	Carcharodontosauridae Lateral	1,61055370531709	1,25188145455253	1,91539983521227	1,9554472105777	?	?	?	?	?	1,94051648493257	-0,414973347536524	-0,38021124136417
Darkred	Dot	Acrocanthosaurus	Acrocanthosaurus	Smith et al., 2005	Acrocanthosaurus lateral	Carcharodontosauridae	Carcharodontosauridae Lateral	1,50433491180246	1,22349594096239	1,82464641471835	1,88417206952391	?	?	?	?	?	1,93646347400475	?	-0,474216263815679
Darkred	Dot	Acrocanthosaurus	Acrocanthosaurus	Smith et al., 2005	Acrocanthosaurus lateral	Carcharodontosauridae	Carcharodontosauridae Lateral	1,46404220543881	1,15926633109349	1,74012573696573	1,80617997398389	?	?	?	?	?	1,93277807006055	?	?
Darkred	Dot	Acrocanthosaurus	Acrocanthosaurus	Smith et al., 2005	Acrocanthosaurus lateral	Carcharodontosauridae	Carcharodontosauridae Lateral	1,42553422049826	1,07114529045108	1,59549622182557	1,66717267247887	?	?	?	?	?	1,92546680069154	-0,477121255153957	?
Darkred	Dot	Acrocanthosaurus	Acrocanthosaurus	Smith et al., 2005	Acrocanthosaurus mesial	Carcharodontosauridae	Carcharodontosauridae Mesial	1,15896526038341	1,07077646284343	1,46923274250661	1,54924855685406	?	?	?	?	?	1,91131744232403	?	?
Darkred	Dot	Acrocanthosaurus	Acrocanthosaurus	Smith et al., 2005	Acrocanthosaurus mesial	Carcharodontosauridae	Carcharodontosauridae Mesial	1,37857957611577	1,23299611039215	1,76752689940838	1,80311555489003	?	?	?	?	?	1,93424588102307	?	-0,414973347536524
Darkred	Dot	Acrocanthosaurus	Acrocanthosaurus	Smith et al., 2005	Acrocanthosaurus lateral	Carcharodontosauridae	Carcharodontosauridae Lateral	1,47173165148005	1,24625231229932	1,85871761486029	1,89872518158949	?	?	?	?	?	1,93801909747621	-0,424881636196772	?
Darkred	Dot	Acrocanthosaurus	Acrocanthosaurus	Smith et al., 2005	Acrocanthosaurus lateral	Carcharodontosauridae	Carcharodontosauridae Lateral	1,46404220543881	1,28623185402855	1,84892771322708	1,89103541531531	?	?	?	?	?	1,93736741751729	-0,424881636196772	-0,361727835713587
Darkred	Dot	Acrocanthosaurus	Acrocanthosaurus	Smith et al., 2005	Acrocanthosaurus lateral	Carcharodontosauridae	Carcharodontosauridae Lateral	1,48572142648158	1,27300127206374	1,78161178249315	1,83765155784639	?	?	?	?	?	1,93490225832231	?	-0,414973347536524
Darkred	Dot	Acrocanthosaurus	Acrocanthosaurus	Smith et al., 2005	Acrocanthosaurus lateral	Carcharodontosauridae	Carcharodontosauridae Lateral	1,49276038902684	1,23527587668705	1,8119099804201	1,88121341625502	?	?	?	?	?	1,93550726582471	-0,50242711971517	-0,518513939921317
Darkred	Dot	Acrocanthosaurus	Acrocanthosaurus	Smith et al., 2005	Acrocanthosaurus lateral	Carcharodontosauridae	Carcharodontosauridae Lateral	1,41630758705988	1,21958452621425	1,63356944255409	1,76395182603332	?	?	?	?	?	1,92551835817743	-0,477121255153957	-0,424881636196772
Darkred	Dot	Acrocanthosaurus	Acrocanthosaurus	Smith et al., 2005	Acrocanthosaurus lateral	Carcharodontosauridae	Carcharodontosauridae Lateral	1,45117215751254	1,15685190107001	1,67641923171836	1,74460587541424	?	?	?	?	?	1,92987852365678	-0,531478917129114	-0,462397998159533
Darkred	Dot	Acrocanthosaurus	Acrocanthosaurus	Smith et al., 2005	Acrocanthosaurus lateral	Carcharodontosauridae	Carcharodontosauridae Lateral	1,39724458101039	1,12123145514962	1,59061894820658	1,69019608002851	?	?	?	?	?	1,92391722311311	-0,531478917129114	-0,49136169405142
Darkred	Dot	Acrocanthosaurus	Acrocanthosaurus	Smith et al., 2005	Acrocanthosaurus lateral	Carcharodontosauridae	Carcharodontosauridae Lateral	1,31005573775089	1,05918461763137	1,52022143588196	1,58950279626376	?	?	?	?	?	1,91913041386061	-0,301029995663981	-0,477121255153957
Darkred	Dot	Acrocanthosaurus	Acrocanthosaurus	Smith et al., 2005	Acrocanthosaurus lateral	Carcharodontosauridae	Carcharodontosauridae Lateral	1,18667386749975	0,959041392321094	1,20520436394814	1,35430056234536	?	?	?	?	?	1,88371820196396	?	-0,523746466238296
Darkred	Dot	Acrocanthosaurus	Acrocanthosaurus	Smith et al., 2005	Acrocanthosaurus lateral	Carcharodontosauridae	Carcharodontosauridae Lateral	1,46209838113516	1,21853550521653	1,83346586017069	1,85829652453389	?	?	?	?	?	1,93781868469836	?	-0,544068043915981
Darkred	Dot	Acrocanthosaurus	Acrocanthosaurus	Smith et al., 2005	Acrocanthosaurus lateral	Carcharodontosauridae	Carcharodontosauridae Lateral	1,49623754516674	1,22297644989339	1,79344113297766	1,86314434625267	?	?	?	?	?	1,93495270781786	-0,447158031515937	-0,40823996531185
Darkred	Square	Eocarcharia	Eocarcharia	Hendrickx et al., 2015	Eocarcharia lateral	Carcharodontosauridae	Carcharodontosauridae Lateral	1,38021124171161	1,06069784035361	1,6232492903979	1,65609820201283	1,20682587603185	0,949390006644913	1,55509444857832	0	0	?	-0,447158031515937	-0,505149978319906
Darkred	Square	Eocarcharia	Eocarcharia	Sereno & Brusatte, 2008	Eocarcharia lateral	Carcharodontosauridae	Carcharodontosauridae Lateral	1,38021124171161	1,04139268515823	1,68124123737559	1,75587485567249	?	?	?	?	?	?	?	?
Darkred	Fill square	Carcharodontosaurus	Carcharodontosaurus	Smith et al., 2005	Carcharodontosaurus lateral	Carcharodontosauridae	Carcharodontosauridae Lateral	1,61762929775784	1,18041263283832	1,85131951264875	1,91550536175438	?	?	?	?	?	1,93816934639032	-0,204119982655925	-0,255272504755871
Darkred	Fill square	Carcharodontosaurus	Carcharodontosaurus	Smith et al., 2005	Carcharodontosaurus lateral	Carcharodontosauridae	Carcharodontosauridae Lateral	1,61320735210376	1,17260293120986	1,86899690248714	1,90628115577215	?	?	?	?	?	1,93926958633873	-0,187520721070982	-0,255272504755871
Darkred	Fill square	Carcharodontosaurus	Carcharodontosaurus	Smith et al., 2005	Carcharodontosaurus lateral	Carcharodontosauridae	Carcharodontosauridae Lateral	1,61458086699749	1,17260293120986	1,86433305503339	1,90042175345774	?	?	?	?	?	1,93916967962518	-0,250420002161234	-0,255272504755871
Darkred	Fill square	Carcharodontosaurus	Carcharodontosaurus	Smith et al., 2005	Carcharodontosaurus lateral	Carcharodontosauridae	Carcharodontosauridae Lateral	1,60108172778402	1,16106838547117	1,86917302732168	1,90319854704298	?	?	?	?	?	1,93926958633873	-0,204119982655925	-0,214843847735006
Darkred	Fill square	Carcharodontosaurus	Carcharodontosaurus	Smith et al., 2005	Carcharodontosaurus lateral	Carcharodontosauridae	Carcharodontosauridae Lateral	1,61836193110988	1,17868923977559	1,90676588954073	1,9533730507267	?	?	?	?	?	1,94011786674772	-0,204119982655925	-0,301029995663981
Darkred	Fill square	Carcharodontosaurus	Carcharodontosaurus	Smith et al., 2005	Carcharodontosaurus lateral	Carcharodontosauridae	Carcharodontosauridae Lateral	1,66885164808252	1,22737244228964	1,98922727373054	2,00966331667938	?	?	?	?	?	1,94309862300549	-0,204119982655925	-0,255272504755871
Darkred	Fill square	Carcharodontosaurus	Carcharodontosaurus	Hendrickx et al., 2015	Carcharodontosaurus lateral	Carcharodontosauridae	Carcharodontosauridae Lateral	1,60852603357719	1,23299611039215	1,85733249643127	1,90848501887865	1,46834733041216	1,20139712432045	1,90848501887865	0	0	?	-0,146128035851956	-0,230448921465133
Darkred	Fill square	Carcharodontosaurus	Carcharodontosaurus	Hendrickx et al., 2015	Carcharodontosaurus lateral	Carcharodontosauridae	Carcharodontosauridae Lateral	1,6170003411209	1,22010808804006	1,86332286012046	1,8750612633917	1,51188336097887	1,19312459835446	1,8750612633917	0	0	?	-0,204119982655925	-0,278753601343694
Darkred	Fill square	Carcharodontosaurus	Carcharodontosaurus	Hendrickx et al., 2015	Carcharodontosaurus lateral	Carcharodontosauridae	Carcharodontosauridae Lateral	1,61384182187607	1,19033169817029	1,83884909073726	1,88649072517248	1,47712125471966	1,09342168516224	1,88649072517248	0	0	?	-0,204119982655925	-0,255272504755871
Darkred	Fill square	Carcharodontosaurus	Carcharodontosaurus	Hendrickx et al., 2015	Carcharodontosaurus lateral	Carcharodontosauridae	Carcharodontosauridae Lateral	1,6063813651106	1,20139712432045	1,90794852161227	1,97034687623009	1,51587384371168	1,13353890837022	1,97034687623009	0	0	?	-0,176091258838534	-0,301029995663981
Darkred	Fill square	Carcharodontosaurus	Carcharodontosaurus	Hendrickx et al., 2015	Carcharodontosaurus lateral	Carcharodontosauridae	Carcharodontosauridae Lateral	1,65417654187796	1,22530928172586	2,0111473607758	2,05307844348342	1,56937390961505	1,20682587603185	2,05307844348342	0	0	?	-0,204119982655925	-0,230448921465133
Darkred	Fill square	Carcharodontosaurus	Carcharodontosaurus	Hendrickx et al., 2015	Carcharodontosaurus lateral	Carcharodontosauridae	Carcharodontosauridae Lateral	1,6414741105041	1,3541084391474	1,92941892571429	1,95375969173323	1,51321760006794	1,20682587603185	2,0068937079479	0	0	?	-0,255272504755871	-0,322219294907637
Darkred	Fill square	Carcharodontosaurus	Carcharodontosaurus	Hendrickx et al., 2015	Carcharodontosaurus lateral	Carcharodontosauridae	Carcharodontosauridae Lateral	1,47856649559384	1,28555730900777	1,78247262416629	1,83122969386706	1,39967372148104	1,18752072083646	1,83122969386706	0	0	?	-0,278753601343694	-0,361727835713587
Darkred	Fill square	Carcharodontosaurus	Carcharodontosaurus	Hendrickx et al., 2015	Carcharodontosaurus lateral	Carcharodontosauridae	Carcharodontosauridae Lateral	1,50650503240487	1,26007138798507	1,82865989653532	1,8842287696326	1,38916608436453	1,20139712432045	1,65513843481138	0	0	?	-0,301029995663981	-0,447158031515937
Darkred	Fill square	Carcharodontosaurus	Carcharodontosaurus	This study	Carcharodontosaurus lateral	Carcharodontosauridae	Carcharodontosauridae Lateral	1,63668844795328	1,37125262912494	1,99673051543515	2,04040452891416	1,545059584694	1,25719842613934	2,09212386924425	0	0	?	-0,146128035851956	-0,204119982655925
Darkred	Fill square	Carcharodontosaurus	Carcharodontosaurus	This study	Carcharodontosaurus lateral	Carcharodontosauridae	Carcharodontosauridae Lateral	1,4945719842302	1,15896526038341	1,75754785346924	1,80475260215046	1,41912930774198	1,03181227133037	1,88275215561308	0	0	?	-0,278753601343694	-0,322219294907637
Darkred	Fill square	Carcharodontosaurus	Carcharodontosaurus	This study	Carcharodontosaurus lateral	Carcharodontosauridae	Carcharodontosauridae Lateral	1,42634857378751	1,13449585583467	1,62335268153799	1,65829765030819	1,3807537708039	1,03981055414835	1,59538598080914	0	0	?	-0,278753601343694	-0,342422680387912
Darkred	Star	Giganotosaurus	Giganotosaurus	Hendrickx et al., 2015	Giganotosaurus mesial	Carcharodontosauridae	Carcharodontosauridae Mesial	1,52917360326172	1,35850591149024	1,91179659043725	1,94713951764283	1,46029632675748	1,26717172840301	1,94713951764283	0	0	?	-0,230448921465133	-0,278753601343694
Darkred	Star	Giganotosaurus	Giganotosaurus	Hendrickx et al., 2015	Giganotosaurus lateral	Carcharodontosauridae	Carcharodontosauridae Lateral	1,57170883180869	1,30792370361188	1,89905406799817	1,93886982151299	1,48643047885443	1,20897851727625	1,93886982151299	0	0	?	-0,255272504755871	-0,278753601343694
Darkred	Star	Giganotosaurus	Giganotosaurus	Hendrickx et al., 2015	Giganotosaurus lateral	Carcharodontosauridae	Carcharodontosauridae Lateral	1,57783634129274	1,3236645356081	1,98236170163315	1,99007233469215	1,52283531366053	1,24402958903002	?	0	0	?	-0,176091258838534	-0,230448921465133
Darkred	Star	Giganotosaurus	Giganotosaurus	Hendrickx et al., 2015	Giganotosaurus lateral	Carcharodontosauridae	Carcharodontosauridae Lateral	1,48939592172713	1,28712962071911	1,84732583078542	1,86051767746175	1,39619934709574	1,20520436394814	?	0	0	?	-0,176091258838534	-0,301029995663981
Darkred	Star	Giganotosaurus	Giganotosaurus	Hendrickx et al., 2015	Giganotosaurus lateral	Carcharodontosauridae	Carcharodontosauridae Lateral	1,54307423503353	1,16435285578444	1,86093662070009	1,85949855818778	1,47319490920494	1,12904505988796	1,85949855818778	0	0	?	-0,278753601343694	-0,301029995663981
Darkred	Star	Giganotosaurus	Giganotosaurus	Hendrickx et al., 2015	Giganotosaurus lateral	Carcharodontosauridae	Carcharodontosauridae Lateral	1,52166101511207	1,3336487565147	1,84608958035798	1,88092786526708	1,39915433395822	1,23248786635299	1,88092786526708	0	0	?	?	-0,255272504755871
Darkred	Star	Giganotosaurus	Giganotosaurus	Hendrickx et al., 2015	Giganotosaurus lateral	Carcharodontosauridae	Carcharodontosauridae Lateral	1,4432629874587	1,07077646284343	1,65801139665711	1,70543604658525	1,32756326018728	0,963787827345555	1,70543604658525	0	0	?	-0,301029995663981	-0,301029995663981
Darkred	Triangle	Mapusaurus	Mapusaurus	Hendrickx et al., 2015	Mapusaurus mesial	Carcharodontosauridae	Carcharodontosauridae Mesial	1,33203427702752	1,23829706787539	1,63083451782805	1,61023417533439	1,26997967664532	1,13481437032046	?	0	0	?	-0,301029995663981	-0,361727835713587
Darkred	Triangle	Mapusaurus	Mapusaurus	Hendrickx et al., 2015	Mapusaurus lateral	Carcharodontosauridae	Carcharodontosauridae Lateral	1,51811894714315	1,29468662427944	1,81524559191656	1,84360647192451	1,40773072802634	1,25743856685981	1,84360647192451	0	0	?	-0,301029995663981	?
Darkred	Triangle	Mapusaurus	Mapusaurus	Hendrickx et al., 2015	Mapusaurus lateral	Carcharodontosauridae	Carcharodontosauridae Lateral	1,51321760006794	1,2332500095411	1,8692904042094	1,87915324618425	1,45255306322893	1,1360860973841	1,87915324618425	0	0	?	-0,301029995663981	-0,397940008672038
Darkred	Triangle	Mapusaurus	Mapusaurus	Hendrickx et al., 2015	Mapusaurus lateral	Carcharodontosauridae	Carcharodontosauridae Lateral	1,46134843364798	1,18723861983148	1,74115159885179	1,76774936734558	1,3933996952931	1,10002573010786	1,76774936734558	0	0	?	-0,301029995663981	-0,38021124136417
Darkred	Triangle	Mapusaurus	Mapusaurus	Hendrickx et al., 2015	Mapusaurus lateral	Carcharodontosauridae	Carcharodontosauridae Lateral	1,37876117531637	1,1215598441875	1,60552052343747	1,68815275559157	1,33264041038746	1,06220580881971	1,68815275559157	0	0	?	-0,38021124136417	-0,414973347536524
Darkred	Triangle	Mapusaurus	Mapusaurus	Hendrickx et al., 2015	Mapusaurus lateral	Carcharodontosauridae	Carcharodontosauridae Lateral	1,37657695705651	1,09061070782841	1,58726184969253	1,67024585307412	1,30189771719521	0,958563883221967	?	0	0	?	?	?
Darkred	Triangle	Mapusaurus	Mapusaurus	Hendrickx et al., 2015	Mapusaurus lateral	Carcharodontosauridae	Carcharodontosauridae Lateral	1,29600666931367	0,934498451243568	1,3541084391474	1,39602489660859	1,26810972980848	0,895422546039408	1,39602489660859	0	0	?	-0,38021124136417	-0,38021124136417
Plum	Oval	Bicentenaria	Bicentenaria	This study	Bicentenaria lateral	Basal Coelurosauria	Basal Coelurosauria	0,618048096712093	?	0,8208579894397	0,865103974641128	0,471291711058939	0,260071387985075	0,726727209026572	0	0	?	-0,875061264477436	-0,778151249515055
Plum	X	Ornitholestes	Ornitholestes	This study	Ornitholestes mesial	Basal Coelurosauria	Basal Coelurosauria	0,471291711058939	0,382017042574868	0,832508912706236	?	?	?	?	0	0	?	-1,30102999566398	-1,30102999566398
Plum	X	Ornitholestes	Ornitholestes	This study	Ornitholestes lateral	Basal Coelurosauria	Basal Coelurosauria	0,416640507338281	0,217483944213906	0,684845361644412	0,737192642704737	?	?	?	0	0	?	-1,30102999566398	-1,30102999566398
Plum	X	Ornitholestes	Ornitholestes	This study	Ornitholestes lateral	Basal Coelurosauria	Basal Coelurosauria	0,547774705387823	0,267171728403014	0,814913181275074	0,8208579894397	?	?	?	0	0	?	?	-1
Plum	X	Ornitholestes	Ornitholestes	This study	Ornitholestes lateral	Basal Coelurosauria	Basal Coelurosauria	0,401400540781544	0,15836249209525	0,586587304671755	0,640481436970422	?	?	?	0	0	?	-1,30102999566398	-1,30102999566398
Plum	X	Ornitholestes	Ornitholestes	This study	Ornitholestes lateral	Basal Coelurosauria	Basal Coelurosauria	0,330413773349191	0,0899051114393979	0,494154594018443	0,562292864456475	?	?	?	0	0	?	-1,30102999566398	-1,30102999566398
Plum	X	Ornitholestes	Ornitholestes	This study	Ornitholestes mesial	Basal Coelurosauria	Basal Coelurosauria	0,396199347095736	0,281033367247728	0,725911632295048	0,69284691927723	?	?	?	0	0	?	?	?
Plum	X	Ornitholestes	Ornitholestes	This study	Ornitholestes lateral	Basal Coelurosauria	Basal Coelurosauria	0,471291711058939	0,326335860928751	0,687528961214634	0,724275869600789	?	?	?	0	0	?	?	?
Plum	X	Ornitholestes	Ornitholestes	This study	Ornitholestes lateral	Basal Coelurosauria	Basal Coelurosauria	0,394451680826216	0,298853076409707	0,698970004336019	0,700703717145019	?	?	?	0	0	?	?	-1,30102999566398
Plum	X	Ornitholestes	Ornitholestes	This study	Ornitholestes lateral	Basal Coelurosauria	Basal Coelurosauria	0,466867620354109	0,313867220369153	0,750508394851346	0,789580712164425	?	?	?	0	0	?	-1,30102999566398	-1,30102999566398
Plum	X	Ornitholestes	Ornitholestes	This study	Ornitholestes lateral	Basal Coelurosauria	Basal Coelurosauria	0,401400540781544	0,187520720836463	0,652246341003323	0,673941998634088	?	?	?	0	0	?	?	-1,0791812477848
Plum	X	Ornitholestes	Ornitholestes	This study	Ornitholestes lateral	Basal Coelurosauria	Basal Coelurosauria	0,313867220369153	0,0899051114393979	0,589949601325708	0,603144372620182	?	?	?	0	0	?	?	?
Fuchsia	Dot	Proceratosaurus	Proceratosaurus	Gerke & Wings, 2016	Proceratosaurus	Non-tyrannosaurid Tyrannosauroidea	Non-tyrannosaurid Tyrannosauroidea Lateral	0,838849090737255	0,544068044350276	1,10720996964787	1,17026171539496	?	?	?	0	0	?	-0,829303773265319	-0,653212514209638
Fuchsia	Dot	Proceratosaurus	Proceratosaurus	Gerke & Wings, 2016	Proceratosaurus	Non-tyrannosaurid Tyrannosauroidea	Non-tyrannosaurid Tyrannosauroidea Lateral	0,826074802700826	0,518513939877887	1,10037054511756	1,16435285578444	?	?	?	0	0	?	-0,829303773265319	-0,720159304491693
Fuchsia	Dot	Proceratosaurus	Proceratosaurus	Gerke & Wings, 2016	Proceratosaurus	Non-tyrannosaurid Tyrannosauroidea	Non-tyrannosaurid Tyrannosauroidea Lateral	0,826074802700826	0,531478917042255	1,08635983067475	1,14921911265538	?	?	?	0	0	?	-0,778151249515055	-0,698970004336019
Fuchsia	Dot	Proceratosaurus	Proceratosaurus	Gerke & Wings, 2016	Proceratosaurus	Non-tyrannosaurid Tyrannosauroidea	Non-tyrannosaurid Tyrannosauroidea Lateral	0,806179973983887	0,518513939877887	1,04921802267018	1,12710479836481	?	?	?	0	0	?	-0,778151249515055	-0,698970004336019
Fuchsia	Dot	Proceratosaurus	Proceratosaurus	Gerke & Wings, 2016	Proceratosaurus	Non-tyrannosaurid Tyrannosauroidea	Non-tyrannosaurid Tyrannosauroidea Mesial	0,544068044350276	0,462397997898956	0,812913356642856	0,851258348719075	?	?	?	0	0	?	-0,829303773265319	-0,720159304491693
Fuchsia	Dot	Proceratosaurus	Proceratosaurus	Gerke & Wings, 2016	Proceratosaurus	Non-tyrannosaurid Tyrannosauroidea	Non-tyrannosaurid Tyrannosauroidea Lateral	0,643452676486187	0,491361693834273	0,954242509439325	0,99563519459755	?	?	?	0	0	?	-0,875061264477436	-0,720159304491693
Fuchsia	Dot	Proceratosaurus	Proceratosaurus	Gerke & Wings, 2016	Proceratosaurus	Non-tyrannosaurid Tyrannosauroidea	Non-tyrannosaurid Tyrannosauroidea Lateral	0,732393759822969	0,531478917042255	0,968482948553935	1,05307844348342	?	?	?	0	0	?	-0,875061264477436	-0,720159304491693
Fuchsia	Dot	Proceratosaurus	Proceratosaurus	Gerke & Wings, 2016	Proceratosaurus	Non-tyrannosaurid Tyrannosauroidea	Non-tyrannosaurid Tyrannosauroidea Lateral	0,732393759822969	0,544068044350276	1,04139268515823	1,08635983067475	?	?	?	0	0	?	-0,829303773265319	-0,720159304491693
Fuchsia	Dot	Proceratosaurus	Proceratosaurus	Gerke & Wings, 2016	Proceratosaurus	Non-tyrannosaurid Tyrannosauroidea	Non-tyrannosaurid Tyrannosauroidea Lateral	0,7481880270062	0,531478917042255	1,00860017176192	1,06445798922692	?	?	?	0	0	?	-0,829303773265319	-0,720159304491693
Fuchsia	Plus	Guanlong	Guanlong	This study	Guanlong mesial	Non-tyrannosaurid Tyrannosauroidea	Non-tyrannosaurid Tyrannosauroidea Mesial	0,657055852857104	0,752048447819439	0,949390006644913	1,01367969729119	?	?	?	0	0	?	-0,439332693395968	-0,425860145591176
Fuchsia	Plus	Guanlong	Guanlong	This study	Guanlong mesial	Non-tyrannosaurid Tyrannosauroidea	Non-tyrannosaurid Tyrannosauroidea Mesial	0,833784374656479	0,702430536445525	1,08600370561838	1,18069920129603	?	?	?	0	0	?	?	-0,414973347536524
Fuchsia	Plus	Guanlong	Guanlong	This study	Guanlong lateral	Non-tyrannosaurid Tyrannosauroidea	Non-tyrannosaurid Tyrannosauroidea Lateral	0,970346876230093	0,69196510276736	1,24501887073775	1,30341207059674	?	?	?	0	0	?	?	-0,51188336054458
Fuchsia	Plus	Guanlong	Guanlong	This study	Guanlong lateral	Non-tyrannosaurid Tyrannosauroidea	Non-tyrannosaurid Tyrannosauroidea Lateral	0,946452265013073	0,682145076373832	1,18497519069826	1,29928933408768	?	?	?	0	0	?	?	-0,522704992762545
Fuchsia	Plus	Guanlong	Guanlong	This study	Guanlong lateral	Non-tyrannosaurid Tyrannosauroidea	Non-tyrannosaurid Tyrannosauroidea Lateral	0,927370363039024	0,665580991017953	1,15136985024746	1,22737244228964	?	?	?	0	0	?	?	?
Fuchsia	Plus	Guanlong	Guanlong	This study	Guanlong lateral	Non-tyrannosaurid Tyrannosauroidea	Non-tyrannosaurid Tyrannosauroidea Lateral	0,941511432634403	0,598790506763115	1,0899051114394	1,21245396104028	?	?	?	0	0	?	?	-0,602059991327962
Fuchsia	O	Dilong	Dilong	This study	Dilong mesial	Non-tyrannosaurid Tyrannosauroidea	Non-tyrannosaurid Tyrannosauroidea Mesial	0,139879086401236	0,243038048686294	0,678518379040114	0,690196080028514	?	?	?	0	0	?	?	-0,819543934152126
Fuchsia	O	Dilong	Dilong	This study	Dilong lateral	Non-tyrannosaurid Tyrannosauroidea	Non-tyrannosaurid Tyrannosauroidea Lateral	0,577491799837225	0,252853030979893	0,845098040014257	0,8750612633917	?	?	?	0	0	?	-0,778151249515055	-0,740362689059949
Fuchsia	O	Dilong	Dilong	This study	Dilong lateral	Non-tyrannosaurid Tyrannosauroidea	Non-tyrannosaurid Tyrannosauroidea Lateral	0,459392487759231	0,123851640967086	0,68304703823885	0,709269960975831	?	?	?	0	0	?	-1,30102999566398	-0,740362689059949
Fuchsia	O	Dilong	Dilong	This study	Dilong lateral	Non-tyrannosaurid Tyrannosauroidea	Non-tyrannosaurid Tyrannosauroidea Lateral	0,421603926869831	0,27415784926368	0,715167357848458	0,761175813155731	?	?	?	0	0	?	-1,30102999566398	-0,75966784588394
Fuchsia	O	Dilong	Dilong	This study	Dilong lateral	Non-tyrannosaurid Tyrannosauroidea	Non-tyrannosaurid Tyrannosauroidea Lateral	0,428134794028789	0,334453751150931	0,863322860120456	0,856728890382883	?	?	?	1,11394335230684	?	?	-1,30102999566398	-0,740362689059949
Fuchsia	O	Dilong	Dilong	This study	Dilong lateral	Non-tyrannosaurid Tyrannosauroidea	Non-tyrannosaurid Tyrannosauroidea Lateral	0,547774705387823	0,372912002970107	0,860936620700094	0,918554530550274	?	?	?	1,14612803567824	?	?	-1,30102999566398	-0,740362689059949
Fuchsia	O	Dilong	Dilong	This study	Dilong lateral	Non-tyrannosaurid Tyrannosauroidea	Non-tyrannosaurid Tyrannosauroidea Lateral	0,518513939877887	0,2405492482826	0,781755374652469	0,862131379313037	?	?	?	0	0	?	-0,83607080873795	-0,71600334432967
Fuchsia	O	Dilong	Dilong	This study	Dilong lateral	Non-tyrannosaurid Tyrannosauroidea	Non-tyrannosaurid Tyrannosauroidea Lateral	0,447158031342219	0,143014800254095	0,763427993562937	0,80413943233535	?	?	?	0	0	?	?	-0,698970004336019
Fuchsia	O	Dilong	Dilong	This study	Dilong lateral	Non-tyrannosaurid Tyrannosauroidea	Non-tyrannosaurid Tyrannosauroidea Lateral	0,409933123331295	0,296665190261531	0,667452952889954	0,768638101247614	?	?	?	0	0	?	?	-0,740362689059949
Fuchsia	O	Dilong	Dilong	This study	Dilong lateral	Non-tyrannosaurid Tyrannosauroidea	Non-tyrannosaurid Tyrannosauroidea Lateral	0,465382851448418	0,212187604403958	0,766412847112399	0,840733234611807	?	?	?	0	0	?	-1,30102999566398	-0,698970004336019
Fuchsia	O	Dilong	Dilong	This study	Dilong lateral	Non-tyrannosaurid Tyrannosauroidea	Non-tyrannosaurid Tyrannosauroidea Lateral	0,459392487759231	0,127104798364808	0,619093330626743	0,686636269262293	?	?	?	0	0	?	?	-0,681241238070458
Fuchsia	O	Dilong	Dilong	This study	Dilong mesial	Non-tyrannosaurid Tyrannosauroidea	Non-tyrannosaurid Tyrannosauroidea Mesial	0,230448921378274	0,342422680822206	0,681241237375587	0,754348335711019	?	?	?	0	0	?	-0,653212514209638	-0,653212514209638
Fuchsia	O	Dilong	Dilong	This study	Dilong mesial	Non-tyrannosaurid Tyrannosauroidea	Non-tyrannosaurid Tyrannosauroidea Mesial	0,190331698170291	0,320146286111054	0,737192642704737	?	?	?	?	0	0	?	?	?
Fuchsia	Dash	Eotyrannus	Eotyrannus	Hendrickx et al., 2015	Eotyrannus	Non-tyrannosaurid Tyrannosauroidea	Non-tyrannosaurid Tyrannosauroidea Mesial	0,75815462196739	0,841984804590114	1,16938049531195	1,16849748352303	0,658964842664435	0,730782275666389	1,16849748352303	0	0	?	-0,477121255153957	-0,452093248566065
Fuchsia	Square	Raptorex	Raptorex	Hendrickx et al., 2015	Raptorex mesial	Non-tyrannosaurid Tyrannosauroidea	Non-tyrannosaurid Tyrannosauroidea Mesial	0,397940008672038	0,6232492903979	0,832508912706236	0,851258348719075	0,431363764158987	0,414973347970818	0,851258348719075	0	0	?	-0,602059991327962	-0,556302500419852
Fuchsia	Square	Raptorex	Raptorex	Hendrickx et al., 2015	Raptorex mesial	Non-tyrannosaurid Tyrannosauroidea	Non-tyrannosaurid Tyrannosauroidea Mesial	0,544068044350276	0,698970004336019	0,954242509439325	0,954242509439325	0,544068044350276	0,505149978319906	0,954242509439325	0	0	?	-0,579783596182516	-0,531478917129114
Fuchsia	Square	Raptorex	Raptorex	Hendrickx et al., 2015	Raptorex mesial	Non-tyrannosaurid Tyrannosauroidea	Non-tyrannosaurid Tyrannosauroidea Mesial	0,544068044350276	0,662757831681574	0,944482672150169	0,880813592280791	0,518513939877887	0,477121254719662	0,880813592280791	0	0	?	-0,602059991327962	-0,544068043915981
Fuchsia	Square	Raptorex	Raptorex	Hendrickx et al., 2015	Raptorex mesial	Non-tyrannosaurid Tyrannosauroidea	Non-tyrannosaurid Tyrannosauroidea Mesial	0,431363764158987	0,662757831681574	0,973127853599699	0,977723605288848	0,301029995663981	0,397940008672038	0,977723605288848	0	0	?	?	-0,544068043915981
Fuchsia	Square	Raptorex	Raptorex	Hendrickx et al., 2015	Raptorex lateral	Non-tyrannosaurid Tyrannosauroidea	Non-tyrannosaurid Tyrannosauroidea Lateral	0,977723605288848	0,681241237375587	1,22530928172586	1,30102999566398	0,838849090737255	0,633468455579587	1,30102999566398	0	0	?	-0,556302500419852	-0,447158031515937
Fuchsia	Square	Raptorex	Raptorex	Hendrickx et al., 2015	Raptorex lateral	Non-tyrannosaurid Tyrannosauroidea	Non-tyrannosaurid Tyrannosauroidea Lateral	0,991226075692495	0,6232492903979	1,28780172993023	1,34830486304816	0,857332496431268	0,544068044350276	1,31597034545692	0	0	?	-0,564192459864445	-0,505149978319906
Fuchsia	Square	Raptorex	Raptorex	Hendrickx et al., 2015	Raptorex lateral	Non-tyrannosaurid Tyrannosauroidea	Non-tyrannosaurid Tyrannosauroidea Lateral	0,991226075692495	0,57978359661681	1,2718416065365	1,29885307640971	0,903089986991944	0,556302500767287	?	0	0	?	?	?
Fuchsia	Square	Raptorex	Raptorex	Hendrickx et al., 2015	Raptorex lateral	Non-tyrannosaurid Tyrannosauroidea	Non-tyrannosaurid Tyrannosauroidea Lateral	0,90848501887865	0,518513939877887	1	1,05307844348342	0,681241237375587	0,380211241711606	1,05307844348342	0	0	?	-0,556302500419852	-0,56820172450129
Fuchsia	Square	Raptorex	Raptorex	Hendrickx et al., 2015	Raptorex lateral	Non-tyrannosaurid Tyrannosauroidea	Non-tyrannosaurid Tyrannosauroidea Lateral	0,869231719730976	0,531478917042255	1,04139268515823	1,13033376849501	0,785329835010767	0,505149978319906	1,13033376849501	0	0	?	-0,579783596182516	-0,602059991327962
Fuchsia	Square	Raptorex	Raptorex	Hendrickx et al., 2015	Raptorex lateral	Non-tyrannosaurid Tyrannosauroidea	Non-tyrannosaurid Tyrannosauroidea Lateral	0,982271233039568	0,57978359661681	1,15533603746506	1,2405492482826	0,903089986991944	0,556302500767287	1,2405492482826	0	0	?	-0,602059991327962	-0,564192459864445
Fuchsia	Square	Raptorex	Raptorex	Hendrickx et al., 2015	Raptorex lateral	Non-tyrannosaurid Tyrannosauroidea	Non-tyrannosaurid Tyrannosauroidea Lateral	0,949390006644913	0,491361693834273	1,14612803567824	1,16136800223497	?	?	1,06069784035361	0	0	?	-0,579783596182516	-0,556302500419852
Fuchsia	Square	Raptorex	Raptorex	Hendrickx et al., 2015	Raptorex lateral	Non-tyrannosaurid Tyrannosauroidea	Non-tyrannosaurid Tyrannosauroidea Lateral	1,02938377768521	0,602059991327962	1,28103336724773	1,30749603791321	0,880813592280791	0,612783856719735	1,30749603791321	0	0	?	-0,49136169405142	-0,477121255153957
Fuchsia	Square	Raptorex	Raptorex	Hendrickx et al., 2015	Raptorex lateral	Non-tyrannosaurid Tyrannosauroidea	Non-tyrannosaurid Tyrannosauroidea Lateral	1,01283722470517	0,672097857935717	1,32633586092875	1,37657695705651	0,851258348719075	0,568201724066995	1,37657695705651	0	0	?	-0,518513939921317	-0,531478917129114
Fuchsia	Square	Raptorex	Raptorex	Hendrickx et al., 2015	Raptorex lateral	Non-tyrannosaurid Tyrannosauroidea	Non-tyrannosaurid Tyrannosauroidea Lateral	0,903089986991944	0,690196080028514	1,27415784926368	1,25527250510331	0,785329835010767	0,591064607026499	1,25527250510331	0	0	?	-0,505149978319906	-0,49136169405142
Fuchsia	Square	Raptorex	Raptorex	Hendrickx et al., 2015	Raptorex lateral	Non-tyrannosaurid Tyrannosauroidea	Non-tyrannosaurid Tyrannosauroidea Lateral	0,954242509439325	0,556302500767287	1,12710479836481	1,27875360095283	0,763427993562937	0,491361693834273	?	0	0	?	?	-0,522704992762545
Fuchsia	Square	Raptorex	Raptorex	Hendrickx et al., 2015	Raptorex lateral	Non-tyrannosaurid Tyrannosauroidea	Non-tyrannosaurid Tyrannosauroidea Lateral	0,845098040014257	0,6232492903979	1,15228834438306	1,2148438480477	0,716003343634799	0,505149978319906	1,2148438480477	0	0	?	-0,556302500419852	-0,477121255153957
Fuchsia	Square	Raptorex	Raptorex	Hendrickx et al., 2015	Raptorex lateral	Non-tyrannosaurid Tyrannosauroidea	Non-tyrannosaurid Tyrannosauroidea Lateral	0,939519252618618	0,477121254719662	1,07918124604762	1,16435285578444	0,770852011642144	0,431363764158987	1,16435285578444	0	0	?	-0,556302500419852	-0,56820172450129
Deeppink	Fill triang	Alioramus	Alioramus	Hendrickx et al., 2015	Alioramus lateral	Tyrannosauridae	Tyrannosauridae Lateral	1,0948203803548	0,826074802700826	1,35888620440587	1,38649896555065	1,02571538390134	0,724275869600789	1,24079877111733	0	0	?	-0,447158031515937	-0,431363764593282
Deeppink	Fill triang	Alioramus	Alioramus	Hendrickx et al., 2015	Alioramus lateral	Tyrannosauridae	Tyrannosauridae Lateral	1,07845681805329	0,778151250383644	1,27091163941048	1,3451776165427	0,963787827345555	0,627365856592733	1,28847280059978	0	0	?	-0,462397998159533	-0,477121255153957
Deeppink	Fill triang	Alioramus	Alioramus	Hendrickx et al., 2015	Alioramus lateral	Tyrannosauridae	Tyrannosauridae Lateral	1,07881918309885	0,747411807886423	1,26007138798507	1,35736303061514	1,01241537476243	0,695481676490197	?	0	0	?	-0,477121255153957	-0,477121255153957
Deeppink	Fill triang	Alioramus	Alioramus	This study	Alioramus lateral	Tyrannosauridae	Tyrannosauridae Lateral	1,1360860973841	0,895422546039408	1,53249958609466	1,54530711646582	0,989004615698537	0,779596491257825	1,47334096418594	0	0	?	-0,431363764593282	-0,431363764593282
Deeppink	Fill triang	Alioramus	Alioramus	Hendrickx et al., 2015	Alioramus lateral	Tyrannosauridae	Tyrannosauridae Lateral	1,2559957267224	0,923244018630277	1,60031932975166	1,57252309784964	1,10653085382238	0,848804701051804	1,53364497879876	0	0	?	-0,431363764593282	-0,414973347536524
Deeppink	Fill triang	Alioramus	Alioramus	Hendrickx et al., 2015	Alioramus lateral	Tyrannosauridae	Tyrannosauridae Lateral	1,22089224921952	0,795880017344075	1,50119624202709	1,49775871828727	1,10380372095596	0,781036938621132	1,46760810558363	0	0	?	-0,431363764593282	-0,447158031515937
Deeppink	Fill triang	Alioramus	Alioramus	Hendrickx et al., 2015	Alioramus lateral	Tyrannosauridae	Tyrannosauridae Lateral	1,19893186993221	0,777426822389311	1,42308195829723	1,42797271360821	1,08493357493672	0,728353782021228	1,35506820634885	0	0	?	-0,477121255153957	-0,447158031515937
Deeppink	Fill triang	Alioramus	Alioramus	Hendrickx et al., 2015	Alioramus lateral	Tyrannosauridae	Tyrannosauridae Lateral	1,18977095634687	0,764176132390331	1,38399478944173	1,40636983546927	1,09131515969722	0,733277533932582	1,33785842904109	0	0	?	-0,477121255153957	-0,505149978319906
Deeppink	Fill triang	Alioramus	Alioramus	Hendrickx et al., 2015	Alioramus lateral	Tyrannosauridae	Tyrannosauridae Lateral	1,10243370568134	0,69196510276736	1,29776051109913	1,41614103116833	0,980003371583746	0,654176541877961	1,24797326636181	0	0	?	-0,477121255153957	-0,505149978319906
Deeppink	Fill triang	Alioramus	Alioramus	Hendrickx et al., 2015	Alioramus lateral	Tyrannosauridae	Tyrannosauridae Lateral	1,03822263836872	0,662757831681574	1,20655604409903	1,25887662937213	0,948412965778601	0,598790506763115	1,15381486434453	0	0	?	-0,505149978319906	-0,477121255153957
Deeppink	Fill triang	Alioramus	Alioramus	Hendrickx et al., 2015	Alioramus lateral	Tyrannosauridae	Tyrannosauridae Lateral	1,12872228433843	0,82865989653532	1,36995760734605	1,39585037601878	1,01953168453126	0,767897616018091	1,31111784266251	0	0	?	-0,477121255153957	-0,447158031515937
Deeppink	Fill triang	Alioramus	Alioramus	Hendrickx et al., 2015	Alioramus lateral	Tyrannosauridae	Tyrannosauridae Lateral	1,08278537031645	0,856728890382883	1,41229250932305	1,41514035219587	0,955687750313506	0,765668554759014	1,3336487565147	0	0	?	-0,477121255153957	-0,431363764593282
Deeppink	Fill triang	Alioramus	Alioramus	Hendrickx et al., 2015	Alioramus lateral	Tyrannosauridae	Tyrannosauridae Lateral	1,11793383503964	0,7481880270062	1,36116099519503	1,38542751480513	1,00732095292274	0,727541257028556	1,31302311032324	0	0	?	-0,531478917129114	-0,505149978319906
Deeppink	Fill triang	Alioramus	Alioramus	Hendrickx et al., 2015	Alioramus lateral	Tyrannosauridae	Tyrannosauridae Lateral	1,09551804232315	0,739572344450092	1,30941722577814	1,38863396935179	0,996073654485275	0,681241237375587	1,31889771462749	0	0	?	-0,49136169405142	-0,505149978319906
Deeppink	Fill triang	Alioramus	Alioramus	Hendrickx et al., 2015	Alioramus lateral	Tyrannosauridae	Tyrannosauridae Lateral	1,08955188288645	0,739572344450092	1,29534714833362	1,3174364965351	0,993436230497612	0,690196080028514	1,25382243870807	0	0	?	-0,531478917129114	-0,447158031515937
Deeppink	Fill triang	Alioramus	Alioramus	Hendrickx et al., 2015	Alioramus lateral	Tyrannosauridae	Tyrannosauridae Lateral	0,980003371583746	0,657055852857104	1,11427729656159	1,20057692675485	0,907411360774586	0,598790506763115	1,14176323027579	0	0	?	-0,556302500419852	-0,579783596182516
Deeppink	Plus	Gorgosaurus	Gorgosaurus	Smith et al., 2005	Gorgosaurus mesial	Tyrannosauridae	Tyrannosauridae Mesial	1,09342168516224	1,06445798922692	1,40705081480425	1,41480627950101	?	?	?	?	?	1,91126417099837	?	-0,342422680387912
Deeppink	Plus	Gorgosaurus	Gorgosaurus	Smith et al., 2005	Gorgosaurus mesial	Tyrannosauridae	Tyrannosauridae Mesial	1,25090769970086	1,15381486434453	1,62541535215441	1,62726341656822	?	?	?	?	?	1,92916338320506	-0,301029995663981	-0,397940008672038
Deeppink	Plus	Gorgosaurus	Gorgosaurus	Smith et al., 2005	Gorgosaurus lateral	Tyrannosauridae	Tyrannosauridae Lateral	1,32797162362301	1,03221570329798	1,59857166348214	1,66190729276602	?	?	?	?	?	1,92443436354323	-0,38021124136417	-0,342422680387912
Deeppink	Plus	Gorgosaurus	Gorgosaurus	Smith et al., 2005	Gorgosaurus lateral	Tyrannosauridae	Tyrannosauridae Lateral	1,32715451240943	1,1102529173534	1,64187054547631	1,72786644946749	?	?	?	?	?	1,92551835817743	-0,342422680387912	-0,38021124136417
Deeppink	Plus	Gorgosaurus	Gorgosaurus	Smith et al., 2005	Gorgosaurus lateral	Tyrannosauridae	Tyrannosauridae Lateral	1,30016053695135	1,13225968953104	1,63658818372984	1,64355136856295	?	?	?	?	?	1,9295211006311	-0,322219294907637	-0,447158031515937
Deeppink	Plus	Gorgosaurus	Gorgosaurus	Smith et al., 2005	Gorgosaurus lateral	Tyrannosauridae	Tyrannosauridae Lateral	1,25066391946324	0,884795363948981	1,50392680419351	1,5152113043278	?	?	?	?	?	1,92022771145693	-0,38021124136417	-0,397940008672038
Deeppink	Plus	Gorgosaurus	Gorgosaurus	Smith et al., 2005	Gorgosaurus lateral	Tyrannosauridae	Tyrannosauridae Lateral	1,26670196688409	1,05728564441821	1,568201724067	1,61647551388857	?	?	?	?	?	1,92251786024461	-0,301029995663981	-0,414973347536524
Deeppink	Plus	Gorgosaurus	Gorgosaurus	Smith et al., 2005	Gorgosaurus lateral	Tyrannosauridae	Tyrannosauridae Lateral	1,24846371755103	0,964259630196849	1,49554433754645	1,61804809671209	?	?	?	?	?	1,91349595961712	?	-0,477121255153957
Deeppink	Plus	Gorgosaurus	Gorgosaurus	Smith et al., 2005	Gorgosaurus lateral	Tyrannosauridae	Tyrannosauridae Lateral	1,13640344813399	0,945960703577569	1,34615730223201	1,39619934709574	?	?	?	?	?	1,9017851453036	?	-0,447158031515937
Deeppink	Plus	Gorgosaurus	Gorgosaurus	Smith et al., 2005	Gorgosaurus lateral	Tyrannosauridae	Tyrannosauridae Lateral	1,42291798076766	1,12710479836481	1,73917663191073	1,76900787094377	?	?	?	?	?	1,93379088414342	-0,255272504755871	-0,361727835713587
Deeppink	Plus	Gorgosaurus	Gorgosaurus	Smith et al., 2005	Gorgosaurus lateral	Tyrannosauridae	Tyrannosauridae Lateral	1,31281182621209	1,02407498730743	1,60541279815305	1,56726169235387	?	?	?	?	?	1,93049056530627	-0,397940008672038	-0,342422680387912
Deeppink	Plus	Gorgosaurus	Gorgosaurus	Hendrickx et al., 2015	Gorgosaurus mesial	Tyrannosauridae	Tyrannosauridae Mesial	1,34635297445064	1,19865708695442	1,60205999132796	1,65417654187796	1,2148438480477	1,12710479836481	1,48000694295715	0	0	?	-0,278753601343694	-0,301029995663981
Deeppink	Plus	Gorgosaurus	Gorgosaurus	Hendrickx et al., 2015	Gorgosaurus lateral	Tyrannosauridae	Tyrannosauridae Lateral	1,31386722036915	1,16435285578444	1,58994960132571	1,65321251377534	1,26007138798507	1,08278537031645	1,47712125471966	0	0	?	-0,342422680387912	-0,322219294907637
Deeppink	Plus	Gorgosaurus	Gorgosaurus	Hendrickx et al., 2015	Gorgosaurus lateral	Tyrannosauridae	Tyrannosauridae Lateral	1,30749603791321	1,17318626841227	1,62838893005031	1,65417654187796	1,23299611039215	1,05690485133647	1,4983105537896	0	0	?	-0,342422680387912	-0,301029995663981
Deeppink	Plus	Gorgosaurus	Gorgosaurus	Hendrickx et al., 2015	Gorgosaurus lateral	Tyrannosauridae	Tyrannosauridae Lateral	1,22010808804006	1,09342168516224	1,47129171105894	1,55144999797288	1,20951501454263	1,02938377768521	1,38560627359831	0	0	?	-0,342422680387912	-0,342422680387912
Deeppink	Plus	Gorgosaurus	Gorgosaurus	Hendrickx et al., 2015	Gorgosaurus lateral	Tyrannosauridae	Tyrannosauridae Lateral	1,25285303097989	1,10037054511756	1,43136376415899	1,51982799377572	1,12710479836481	0,897627091290441	1,51982799377572	0	0	?	-0,342422680387912	-0,361727835713587
Deeppink	Plus	Gorgosaurus	Gorgosaurus	Hendrickx et al., 2015	Gorgosaurus lateral	Tyrannosauridae	Tyrannosauridae Lateral	1,10380372095596	0,897627091290441	1,16136800223497	1,28103336724773	0,949390006644913	0,763427993562937	1,28103336724773	0	0	?	?	?
Deeppink	Plus	Gorgosaurus	Gorgosaurus	This study	Gorgosaurus lateral	Tyrannosauridae	Tyrannosauridae Lateral	1,17114115102838	0,896526217489555	1,46314613672635	1,42764837118693	1,03100428136354	0,843855422623161	1,35276119172383	0	0	?	-0,477121255153957	-0,477121255153957
Deeppink	Plus	Gorgosaurus	Gorgosaurus	This study	Gorgosaurus lateral	Tyrannosauridae	Tyrannosauridae Lateral	1,16405529189345	0,940516484932567	1,47465325336206	1,46209838113516	1,08671566394488	0,850033257689769	1,3059958827708	0	0	?	-0,452093248566065	-0,477121255153957
Deeppink	Plus	Gorgosaurus	Gorgosaurus	This study	Gorgosaurus lateral	Tyrannosauridae	Tyrannosauridae Lateral	1,13640344813399	0,875639937004168	1,37383114507383	1,39392600658584	1,05690485133647	0,803457115648414	1,22036963245139	0	0	?	-0,556302500419852	-0,477121255153957
Deeppink	Plus	Gorgosaurus	Gorgosaurus	This study	Gorgosaurus mesial	Tyrannosauridae	Tyrannosauridae Mesial	0,984527313343793	0,875639937004168	1,30297993674825	1,34024576156793	0,885926339801431	0,808885867359812	1,29534714833362	0	0	?	?	-0,431363764593282
Deeppink	Plus	Gorgosaurus	Gorgosaurus	This study	Gorgosaurus lateral	Tyrannosauridae	Tyrannosauridae Lateral	1,27898211686544	0,992995098431342	1,6262376851469	1,61320735210376	1,16967443405881	0,926342446625655	1,43536650661266	0	0	?	-0,414973347536524	-0,431363764593282
Deeppink	Plus	Gorgosaurus	Gorgosaurus	This study	Gorgosaurus lateral	Tyrannosauridae	Tyrannosauridae Lateral	1,20817252666712	0,944975908412048	1,54678935163126	1,5280163411892	1,11859536522376	0,833784374656479	1,38827886345964	0	0	?	-0,462397998159533	-0,49136169405142
Deeppink	Plus	Gorgosaurus	Gorgosaurus	This study	Gorgosaurus lateral	Tyrannosauridae	Tyrannosauridae Lateral	1,18977095634687	0,910090545594068	1,46374372124706	1,46923274250661	1,09096307659573	0,824776462475546	1,31260043926126	0	0	?	-0,544068043915981	-0,518513939921317
Deeppink	Plus	Gorgosaurus	Gorgosaurus	This study	Gorgosaurus lateral	Tyrannosauridae	Tyrannosauridae Lateral	1,16554107672237	0,968949680981343	1,45636603312904	1,45071087814692	1,06220580881971	0,868644438394826	?	0	0	?	-0,487845120154865	-0,447158031515937
Deeppink	Plus	Gorgosaurus	Gorgosaurus	This study	Gorgosaurus lateral	Tyrannosauridae	Tyrannosauridae Lateral	1,14829409743475	0,831869774280502	1,33081946649584	1,34242268082221	1,01828430842653	0,784617292632875	1,23299611039215	0	0	?	?	-0,531478917129114
Deeppink	Fill inv. tri	Daspletosaurus	Daspletosaurus	Smith et al., 2005	Daspletosaurus lateral	Tyrannosauridae	Tyrannosauridae Lateral	1,45984464238821	1,29710365014926	1,74811046749498	1,77099920516394	?	?	?	?	?	1,93464992290071	-0,342422680387912	-0,301029995663981
Deeppink	Fill inv. tri	Daspletosaurus	Daspletosaurus	Smith et al., 2005	Daspletosaurus lateral	Tyrannosauridae	Tyrannosauridae Lateral	1,42111012979343	1,24797326636181	1,64904263408618	1,70994801651076	?	?	?	?	?	1,92844706320918	-0,414973347536524	-0,301029995663981
Deeppink	Fill inv. tri	Daspletosaurus	Daspletosaurus	Smith et al., 2005	Daspletosaurus lateral	Tyrannosauridae	Tyrannosauridae Lateral	1,38863396935179	1,26623169668989	1,72729720280359	1,75792718311333	?	?	?	?	?	1,93303149510241	-0,301029995663981	-0,301029995663981
Deeppink	Fill inv. tri	Daspletosaurus	Daspletosaurus	Hendrickx et al., 2015	Daspletosaurus mesial	Tyrannosauridae	Tyrannosauridae Mesial	1,00603795499732	1,22089224921952	1,4900990050633	1,48981790830145	0,974050902792877	1,08098704691089	1,38435341413751	0	0	?	-0,602059991327962	-0,602059991327962
Deeppink	Fill inv. tri	Daspletosaurus	Daspletosaurus	Hendrickx et al., 2015	Daspletosaurus lateral	Tyrannosauridae	Tyrannosauridae Lateral	1,462248215355	1,30749603791321	1,74958173486556	1,78247262416629	1,25503116334555	1,09691001300806	?	0	0	?	-0,397940008672038	-0,301029995663981
Deeppink	Fill inv. tri	Daspletosaurus	Daspletosaurus	Hendrickx et al., 2015	Daspletosaurus lateral	Tyrannosauridae	Tyrannosauridae Lateral	1,42797271360821	1,25887662937213	1,64167237322469	1,71466499286254	1,31492005599242	1,11727129565576	?	0	0	?	-0,342422680387912	-0,38021124136417
Deeppink	Fill inv. tri	Daspletosaurus	Daspletosaurus	Hendrickx et al., 2015	Daspletosaurus lateral	Tyrannosauridae	Tyrannosauridae Lateral	1,41279642871654	1,26245108973043	1,73559889969818	1,75830618172531	1,29225607135648	1,09656243837414	?	0	0	?	-0,361727835713587	-0,322219294907637
Deeppink	Fill inv. tri	Daspletosaurus	Daspletosaurus	Hendrickx et al., 2015	Daspletosaurus lateral	Tyrannosauridae	Tyrannosauridae Lateral	1,22063101944809	1,05576046468773	1,36436335461573	1,38435341413751	1,1300119496719	0,946452265013073	?	0	0	?	-0,477121255153957	-0,477121255153957
Deeppink	Fill inv. tri	Daspletosaurus	Daspletosaurus	Hendrickx et al., 2015	Daspletosaurus lateral	Tyrannosauridae	Tyrannosauridae Lateral	1,42894429003557	1,3096301674259	1,78390357927273	1,79393000677268	1,31175386105575	1,16790781000148	1,72940779696307	0	0	?	-0,322219294907637	-0,255272504755871
Deeppink	Fill inv. tri	Daspletosaurus	Daspletosaurus	Smith et al., 2005	Daspletosaurus lateral	Tyrannosauridae	Tyrannosauridae Lateral	1,43136376415899	1,35468455395473	1,8737854608182	1,90773373699766	?	?	?	?	?	1,93846968836765	-0,38021124136417	-0,342422680387912
Deeppink	Fill inv. tri	Daspletosaurus	Daspletosaurus	Smith et al., 2005	Daspletosaurus mesial	Tyrannosauridae	Tyrannosauridae Mesial	1,25575478664304	1,10311925354571	1,56145917124192	1,59681693591559	?	?	?	?	?	1,9227773419288	-0,38021124136417	-0,350248018751086
Deeppink	Fill inv. tri	Daspletosaurus	Daspletosaurus	Smith et al., 2005	Daspletosaurus lateral	Tyrannosauridae	Tyrannosauridae Lateral	1,35945602012099	1,25066391946324	1,72115084374968	1,75197157473633	?	?	?	?	?	1,93257522349829	-0,354108439251632	-0,301029995663981
Deeppink	Fill inv. tri	Daspletosaurus	Daspletosaurus	Smith et al., 2005	Daspletosaurus lateral	Tyrannosauridae	Tyrannosauridae Lateral	1,35907622605926	1,23754373814287	1,73679475492436	1,76297849086774	?	?	?	?	?	1,93348728784871	-0,322219294907637	?
Deeppink	Fill inv. tri	Daspletosaurus	Daspletosaurus	Smith et al., 2005	Daspletosaurus lateral	Tyrannosauridae	Tyrannosauridae Lateral	1,35276119172383	1,22089224921952	1,69521891890515	1,69731654173238	?	?	?	?	?	1,9329808219232	-0,301029995663981	-0,255272504755871
Deeppink	Fill inv. tri	Daspletosaurus	Daspletosaurus	Smith et al., 2005	Daspletosaurus lateral	Tyrannosauridae	Tyrannosauridae Lateral	1,34869419026554	1,08955188288645	1,67006021747313	1,7045794496963	?	?	?	?	?	1,92987852365678	-0,40823996531185	-0,301029995663981
Deeppink	Fill inv. tri	Daspletosaurus	Daspletosaurus	Smith et al., 2005	Daspletosaurus lateral	Tyrannosauridae	Tyrannosauridae Lateral	1,28307497473547	1,08529057823006	1,54319858563765	1,55254654795566	?	?	?	?	?	1,92334765649783	?	-0,342422680387912
Deeppink	Fill inv. tri	Daspletosaurus	Daspletosaurus	This study	Daspletosaurus lateral	Tyrannosauridae	Tyrannosauridae Lateral	1,52166101511207	1,37364747220922	1,87436583573005	1,89790187426823	1,41279642871654	1,25551371281953	1,89790187426823	0	0	?	-0,255272504755871	-0,230448921465133
Deeppink	Fill inv. tri	Daspletosaurus	Daspletosaurus	This study	Daspletosaurus lateral	Tyrannosauridae	Tyrannosauridae Lateral	1,48444220764241	1,26245108973043	1,7782236267661	1,7570162347313	1,37894269861344	1,17868923977559	1,7570162347313	0	0	?	-0,322219294907637	-0,361727835713587
Deeppink	Fill inv. tri	Daspletosaurus	Daspletosaurus	This study	Daspletosaurus lateral	Tyrannosauridae	Tyrannosauridae Lateral	1,39058187855044	1,19838213000829	1,65552259625342	1,66903780088516	1,2964457942064	1,04999285692014	1,66903780088516	0	0	?	-0,342422680387912	-0,397940008672038
Deeppink	Diamond	Albertosaurus	Albertosaurus	Hendrickx et al., 2015	Albertosaurus lateral	Tyrannosauridae	Tyrannosauridae Lateral	1,35793484700045	1,11394335230684	1,66181268553726	1,69722934275972	?	?	1,62531245096167	0	0	?	-0,414973347536524	-0,342422680387912
Deeppink	Diamond	Albertosaurus	Albertosaurus	This study	Albertosaurus lateral	Tyrannosauridae	Tyrannosauridae Lateral	1,48925516836926	1,20924684875337	1,82936810798882	1,84223468634724	1,39445168082622	1,19562294358694	1,84223468634724	0	0	?	-0,230448921465133	-0,255272504755871
Deeppink	Diamond	Albertosaurus	Albertosaurus	This study	Albertosaurus lateral	Tyrannosauridae	Tyrannosauridae Lateral	1,41145134213794	1,15075643986031	1,72181061521255	1,7059491949103	1,30470589821277	1,09025805293132	1,7059491949103	0	0	?	-0,322219294907637	-0,342422680387912
Deeppink	Diamond	Albertosaurus	Albertosaurus	This study	Albertosaurus lateral	Tyrannosauridae	Tyrannosauridae Lateral	1,4895366294821	1,29490691060519	1,84676995353722	1,85491302230786	1,36660971039243	1,24699069924155	1,72745992085791	0	0	?	-0,255272504755871	-0,255272504755871
Deeppink	Diamond	Albertosaurus	Albertosaurus	This study	Albertosaurus lateral	Tyrannosauridae	Tyrannosauridae Lateral	1,5219222448835	1,29092455938275	1,88303651002768	1,86605092400927	1,40053798939195	1,20897851727625	1,79712898779655	0	0	?	-0,255272504755871	-0,255272504755871
Deeppink	Diamond	Albertosaurus	Albertosaurus	This study	Albertosaurus lateral	Tyrannosauridae	Tyrannosauridae Lateral	1,52943035436699	1,27137687189407	1,8745977687032	1,88902142209522	1,42373724998233	1,20951501454263	1,85709115467351	0	0	?	-0,301029995663981	-0,255272504755871
Deeppink	Diamond	Albertosaurus	Albertosaurus	This study	Albertosaurus lateral	Tyrannosauridae	Tyrannosauridae Lateral	1,46269740810172	1,22010808804006	1,79309160017658	1,82975391892498	1,35063560825895	1,11991541025799	1,79581052466741	0	0	?	-0,255272504755871	-0,255272504755871
Deeppink	Diamond	Albertosaurus	Albertosaurus	This study	Albertosaurus lateral	Tyrannosauridae	Tyrannosauridae Lateral	1,50215389287136	1,25551371281953	1,80461641698726	1,89861549741619	1,38219721037745	1,15289959639375	?	0	0	?	-0,301029995663981	-0,301029995663981
Deeppink	Diamond	Albertosaurus	Albertosaurus	This study	Albertosaurus lateral	Tyrannosauridae	Tyrannosauridae Lateral	1,46952747918701	1,22167499707077	1,75898754686762	1,7356787259059	1,3647385550554	1,13225968953104	1,69460519893357	0	0	?	-0,290034611210515	-0,301029995663981
Deeppink	Diamond	Albertosaurus	Albertosaurus	This study	Albertosaurus lateral	Tyrannosauridae	Tyrannosauridae Lateral	1,34004731766139	1,16494737262184	1,61888448499545	1,62930764007375	1,24079877111733	1,03462845662532	1,59494473669508	0	0	?	-0,38021124136417	-0,38021124136417
Deeppink	Diamond	Albertosaurus	Albertosaurus	This study	Albertosaurus lateral	Tyrannosauridae	Tyrannosauridae Lateral	1,16494737262184	0,959041392321094	1,40277706961035	1,45969397647797	1,11727129565576	0,79657433321043	1,45969397647797	0	0	?	-0,431363764593282	-0,423245873437369
Deeppink	Dot	Tyrannosaurus	Tyrannosaurus	Smith, 2005	Tyrannosaurus mesial	Tyrannosauridae	Tyrannosauridae Mesial	1,38021124171161	1,55702572238638	1,80379840798967	1,85715150268749	?	?	?	?	?	1,93641319971148	-0,146128035851956	-0,152288344452544
Deeppink	Dot	Tyrannosaurus	Tyrannosaurus	Smith, 2005	Tyrannosaurus lateral	Tyrannosauridae	Tyrannosauridae Lateral	1,65762943138895	1,51361707378787	1,97340497441006	2,03486899636113	?	?	?	?	?	1,94166047838839	-0,113943352437125	-0,176091258838534
Deeppink	Dot	Tyrannosaurus	Tyrannosaurus	Smith, 2005	Tyrannosaurus lateral	Tyrannosauridae	Tyrannosauridae Lateral	1,5956064348656	1,43424945239648	1,87938263717434	1,93621204432025	?	?	?	?	?	1,93891981224477	-0,176091258838534	-0,220108087718677
Deeppink	Dot	Tyrannosaurus	Tyrannosaurus	Smith, 2005	Tyrannosaurus lateral	Tyrannosauridae	Tyrannosauridae Lateral	1,58613702523079	1,41830129131975	1,86063741677375	1,92137429541847	?	?	?	?	?	1,93826948346291	-0,146128035851956	-0,245512667953124
Deeppink	Dot	Tyrannosaurus	Tyrannosaurus	Smith, 2005	Tyrannosaurus lateral	Tyrannosauridae	Tyrannosauridae Lateral	1,65185926924695	1,51321760006794	1,95961371107104	2,00667992774083	?	?	?	?	?	1,94166047838839	-0,0791812462213426	-0,146128035851956
Deeppink	Dot	Tyrannosaurus	Tyrannosaurus	Smith, 2005	Tyrannosaurus lateral	Tyrannosauridae	Tyrannosauridae Lateral	1,67842732243387	1,57495677576451	2,02226336568126	2,07055501583503	?	?	?	?	?	1,94314812935856	-0,146128035851956	-0,146128035851956
Deeppink	Dot	Tyrannosaurus	Tyrannosaurus	Smith, 2005	Tyrannosaurus lateral	Tyrannosauridae	Tyrannosauridae Lateral	1,66968870805621	1,57065967002153	2,03670872156989	2,08986980150955	?	?	?	?	?	1,94329661456665	-0,0791812462213426	-0,146128035851956
Deeppink	Dot	Tyrannosaurus	Tyrannosaurus	Smith, 2005	Tyrannosaurus lateral	Tyrannosauridae	Tyrannosauridae Lateral	1,55205953418788	1,37069809257558	1,78561452494682	1,85521619473336	?	?	?	?	?	1,93530569028993	-0,146128035851956	-0,255272504755871
Deeppink	Dot	Tyrannosaurus	Tyrannosaurus	Smith, 2005	Tyrannosaurus lateral	Tyrannosauridae	Tyrannosauridae Lateral	1,44498111208794	1,25959387888595	1,66238002001625	1,69810054562339	?	?	?	?	?	1,93018465229862	-0,342422680387912	-0,301029995663981
Deeppink	Dot	Tyrannosaurus	Tyrannosaurus	Smith, 2005	Tyrannosaurus lateral	Tyrannosauridae	Tyrannosauridae Lateral	1,27783833300205	1,12057393120585	1,47304880508854	1,50745106090197	?	?	?	?	?	1,91671707759881	-0,255272504755871	-0,38021124136417
Deeppink	Dot	Tyrannosaurus	Tyrannosaurus	Smith, 2005	Tyrannosaurus mesial	Tyrannosauridae	Tyrannosauridae Mesial	1,38934331125208	1,61023417533439	1,87523494645016	1,91003712355305	?	?	?	?	?	1,93951925261862	-0,146128035851956	-0,146128035851956
Deeppink	Dot	Tyrannosaurus	Tyrannosaurus	Smith, 2005	Tyrannosaurus lateral	Tyrannosauridae	Tyrannosauridae Lateral	1,42275394130135	1,2817149700273	1,64630568028476	1,67860941655893	?	?	?	?	?	1,9293167267535	-0,176091258838534	-0,322219294907637
Deeppink	Dot	Tyrannosaurus	Tyrannosaurus	Smith, 2005	Tyrannosaurus lateral	Tyrannosauridae	Tyrannosauridae Lateral	1,71658757767569	1,51414913447544	1,94161080215363	1,98213549480377	?	?	?	?	?	1,94166047838839	-0,113943352437125	-0,113943352437125
Deeppink	Dot	Tyrannosaurus	Tyrannosaurus	Smith, 2005	Tyrannosaurus lateral	Tyrannosauridae	Tyrannosauridae Lateral	1,68788552484871	1,53071183798166	1,94875518016827	1,97285055584723	?	?	?	?	?	1,9420576838414	-0,164352855688892	-0,146128035851956
Deeppink	Dot	Tyrannosaurus	Tyrannosaurus	Smith, 2005	Tyrannosaurus lateral	Tyrannosauridae	Tyrannosauridae Lateral	1,60433407310291	1,43727479741012	1,8925954228289	1,92526050951944	?	?	?	?	?	1,94001815500766	-0,255272504755871	-0,255272504755871
Deeppink	Dot	Tyrannosaurus	Tyrannosaurus	Smith, 2005	Tyrannosaurus lateral	Tyrannosauridae	Tyrannosauridae Lateral	1,53769319436739	1,41010207664286	1,82118588260885	1,87308798559029	?	?	?	?	?	1,93686545897562	-0,146128035851956	-0,204119982655925
Deeppink	Dot	Tyrannosaurus	Tyrannosaurus	Smith, 2005	Tyrannosaurus lateral	Tyrannosauridae	Tyrannosauridae Lateral	1,54020429984206	1,38934331125208	1,80325221143046	1,82503644122135	?	?	?	?	?	1,93716670371503	-0,245512667953124	-0,255272504755871
Deeppink	Dot	Tyrannosaurus	Tyrannosaurus	This study	Tyrannosaurus mesial	Tyrannosauridae	Tyrannosauridae Mesial	1,21218760440396	1,55144999797288	1,75739602879302	1,78390357927273	1,25767857486918	1,3096301674259	1,78390357927273	0	0	?	-0,146128035851956	-0,146128035851956
Deeppink	Dot	Tyrannosaurus	Tyrannosaurus	This study	Tyrannosaurus lateral	Tyrannosauridae	Tyrannosauridae Lateral	1,54406804435028	1,58206336291171	1,98362628712453	2,01410032151962	1,4345689040342	1,42160392686983	1,92479599579791	0	0	?	-0,0791812462213426	-0,176091258838534
Deeppink	Dot	Tyrannosaurus	Tyrannosaurus	This study	Tyrannosaurus lateral	Tyrannosauridae	Tyrannosauridae Lateral	1,49136169383427	1,00860017176192	1,73239375982297	1,76267856372744	1,31386722036915	1,03742649794062	?	0	0	?	-0,217483944257336	-0,255272504755871
Deeppink	Dot	Tyrannosaurus	Tyrannosaurus	This study	Tyrannosaurus lateral	Tyrannosauridae	Tyrannosauridae Lateral	1,34044411484012	1,15533603746506	1,53781909507327	1,54777470538782	1,20951501454263	1,04139268515823	1,38916608436453	0	0	?	?	?
Deeppink	Dot	Tyrannosaurus	Tyrannosaurus	This study	Tyrannosaurus lateral	Tyrannosauridae	Tyrannosauridae Lateral	1,16435285578444	0,778151250383644	1,45178643552429	1,56229286445647	1,05307844348342	0,740362689494244	1,27415784926368	0	0	?	-0,528273777601338	-0,447158031515937
Deeppink	Dot	Tyrannosaurus	Tyrannosaurus	Smith, 2005	Tyrannosaurus lateral	Tyrannosauridae	Tyrannosauridae Lateral	1,53402610605614	1,32837960343874	1,78304557211469	1,83250891270624	?	?	?	?	?	1,93560801851787	-0,230448921465133	-0,278753601343694
Deeppink	Dot	Tyrannosaurus	Tyrannosaurus	Smith, 2005	Tyrannosaurus lateral	Tyrannosauridae	Tyrannosauridae Lateral	1,63205216670581	1,45255306322893	1,86135516019326	1,90422851634008	?	?	?	?	?	1,93901977644867	-0,346352974884933	-0,342422680387912
Deeppink	Dot	Tyrannosaurus	Tyrannosaurus	Smith, 2005	Tyrannosaurus lateral	Tyrannosauridae	Tyrannosauridae Lateral	1,57217431361306	1,3583156400822	1,8136476953469	1,8483738838446	?	?	?	?	?	1,93731724776249	-0,269512943896538	-0,3180633347543
Deeppink	Dot	Tyrannosaurus	Tyrannosaurus	Smith, 2005	Tyrannosaurus lateral	Tyrannosauridae	Tyrannosauridae Lateral	1,5278875659527	1,38810120157052	1,74123041102547	1,75373622217501	?	?	?	?	?	1,93495270781786	-0,245512667953124	-0,334453751116187
Deeppink	Dot	Tyrannosaurus	Tyrannosaurus	Smith, 2005	Tyrannosaurus lateral	Tyrannosauridae	Tyrannosauridae Lateral	1,66322963453287	1,52865964523499	1,95904139232109	1,96848294855394	?	?	?	?	?	1,94260324884216	-0,204119982655925	-0,146128035851956
Deeppink	Dot	Tyrannosaurus	Tyrannosaurus	Smith, 2005	Tyrannosaurus lateral	Tyrannosauridae	Tyrannosauridae Lateral	1,59428202881181	1,49485002168009	1,89209460269048	1,90036712865647	?	?	?	?	?	1,94066587247583	-0,255272504755871	-0,255272504755871
Deeppink	Dot	Tyrannosaurus	Tyrannosaurus	Smith, 2005	Tyrannosaurus lateral	Tyrannosauridae	Tyrannosauridae Lateral	1,58240429801903	1,43248825577051	1,8750612633917	1,88366143515362	?	?	?	?	?	1,94006801373935	-0,220108087718677	-0,230448921465133
Deeppink	Dot	Tyrannosaurus	Tyrannosaurus	Smith, 2005	Tyrannosaurus lateral	Tyrannosauridae	Tyrannosauridae Lateral	1,54406804435028	1,42488163663107	1,81291335664286	1,82607480270083	?	?	?	?	?	1,93781868469836	?	-0,255272504755871
Deeppink	Dot	Tyrannosaurus	Tyrannosaurus	Smith, 2005	Tyrannosaurus lateral	Tyrannosauridae	Tyrannosauridae Lateral	1,4983105537896	1,32221929473392	1,74036268949424	1,75204844781944	?	?	?	?	?	1,93485180296566	-0,255272504755871	-0,230448921465133
Deeppink	Dot	Tyrannosaurus	Tyrannosaurus	Smith, 2005	Tyrannosaurus mesial	Tyrannosauridae	Tyrannosauridae Mesial	1,15442397311465	1,43743344379797	1,6456187382427	1,70079022137435	?	?	?	?	?	1,92865184665369	-0,278753601343694	-0,296665190304961
Deeppink	Dot	Tyrannosaurus	Tyrannosaurus	Smith, 2005	Tyrannosaurus mesial	Tyrannosauridae	Tyrannosauridae Mesial	1,33745926129066	1,54245194737598	1,76834205864453	1,7782236267661	?	?	?	?	?	1,93616174091116	-0,260071388341196	-0,292256071043784
Deeppink	Dot	Tyrannosaurus	Tyrannosaurus	Smith, 2005	Tyrannosaurus mesial	Tyrannosauridae	Tyrannosauridae Mesial	1,25623653320592	1,50174372962799	1,7001843296222	1,75035408876271	?	?	?	?	?	1,9320169064342	-0,255272504755871	-0,230448921465133
Deeppink	Dot	Tyrannosaurus	Tyrannosaurus	Smith, 2005	Tyrannosaurus mesial	Tyrannosauridae	Tyrannosauridae Mesial	1,27943878828702	1,47784447633876	1,72263392253381	1,73191094211687	?	?	?	?	?	1,93409426835548	-0,255272504755871	-0,240549248039395
Deeppink	Dot	Tyrannosaurus	Tyrannosaurus	Smith, 2005	Tyrannosaurus lateral	Tyrannosauridae	Tyrannosauridae Lateral	1,66162340922923	1,54369563230924	1,97164688206431	1,99471298543157	?	?	?	?	?	1,94260324884216	-0,204119982655925	-0,187520721070982
Deeppink	Dot	Tyrannosaurus	Tyrannosaurus	Smith, 2005	Tyrannosaurus lateral	Tyrannosauridae	Tyrannosauridae Lateral	1,71583627516499	1,53440689913788	2,00949338828754	2,03342375548695	?	?	?	?	?	1,94354397715345	-0,176091258838534	-0,158362492373198
Deeppink	Dot	Tyrannosaurus	Tyrannosaurus	Smith, 2005	Tyrannosaurus lateral	Tyrannosauridae	Tyrannosauridae Lateral	1,68690426956818	1,51890857369141	2,0618293072947	2,07488954804067	?	?	?	?	?	1,94492660998622	-0,146128035851956	-0,214843847735006
Deeppink	Dot	Tyrannosaurus	Tyrannosaurus	Smith, 2005	Tyrannosaurus lateral	Tyrannosauridae	Tyrannosauridae Lateral	1,696443763139	1,47099816966087	2,01460453343605	2,04465733323487	?	?	?	?	?	1,94354397715345	-0,220108087718677	-0,204119982655925
Deeppink	Dot	Tyrannosaurus	Tyrannosaurus	Smith, 2005	Tyrannosaurus lateral	Tyrannosauridae	Tyrannosauridae Lateral	1,68259629146055	1,49789674291322	1,97722044663539	1,99751743941472	?	?	?	?	?	1,94285100655434	-0,204119982655925	-0,146128035851956
Deeppink	Dot	Tyrannosaurus	Tyrannosaurus	Smith, 2005	Tyrannosaurus lateral	Tyrannosauridae	Tyrannosauridae Lateral	1,58523506336578	1,4345689040342	1,86746748785905	1,89998456254939	?	?	?	?	?	1,93916967962518	0,0268721463047565	0,0457574905172457
Deeppink	Dot	Tyrannosaurus	Tyrannosaurus	Smith, 2005	Tyrannosaurus lateral	Tyrannosauridae	Tyrannosauridae Lateral	1,4661258704182	1,27898211686544	1,68618923424402	1,75089392038213	?	?	?	?	?	1,92947001617749	-0,313867220551557	-0,309630167808078
Deeppink	Dot	Tyrannosaurus	Tyrannosaurus	Smith, 2005	Tyrannosaurus lateral	Tyrannosauridae	Tyrannosauridae Lateral	1,50623435961213	1,33965015761368	1,74303915480493	1,75258617874041	?	?	?	?	?	1,93505358923107	-0,278753601343694	-0,296665190304961
Deeppink	Dot	Tyrannosaurus	Tyrannosaurus	Smith, 2005	Tyrannosaurus lateral	Tyrannosauridae	Tyrannosauridae Lateral	1,32735893438633	1,16345955176999	1,50460677064195	1,50704587242733	?	?	?	?	?	1,92085349612126	-0,480006942713946	-0,447158031515937
Deeppink	Dot	Tyrannosaurus	Tyrannosaurus	Smith, 2005	Tyrannosaurus lateral	Tyrannosauridae	Tyrannosauridae Lateral	1,60411800619203	1,37364747220922	1,8213824997473	1,84472562797323	?	?	?	?	?	1,93801909747621	-0,230448921465133	-0,255272504755871
Deeppink	Dot	Tyrannosaurus	Tyrannosaurus	Smith, 2005	Tyrannosaurus mesial	Tyrannosauridae	Tyrannosauridae Mesial	1,41879829059035	1,26292546933183	1,65485009056139	1,66567478099389	?	?	?	?	?	1,93054152986443	-0,255272504755871	-0,250420002161234
Deeppink	Dot	Tyrannosaurus	Tyrannosaurus	Smith, 2005	Tyrannosaurus mesial	Tyrannosauridae	Tyrannosauridae Mesial	1,60916737430202	1,42094540592197	1,85727217356404	1,89220594597577	?	?	?	?	?	1,93896979722289	-0,146128035851956	-0,214843847735006
Deeppink	Dot	Tyrannosaurus	Tyrannosaurus	Smith, 2005	Tyrannosaurus lateral	Tyrannosauridae	Tyrannosauridae Lateral	1,66464197555613	1,51454775266029	1,97758643800385	1,98227123303957	?	?	?	?	?	1,93896979722289	-0,146128035851956	-0,146128035851956
Deeppink	Dot	Tyrannosaurus	Tyrannosaurus	Smith, 2005	Tyrannosaurus lateral	Tyrannosauridae	Tyrannosauridae Lateral	1,66539335027971	1,50351831272407	1,9494388010365	1,95832493164405	?	?	?	?	?	1,94230575289589	-0,164352855688892	-0,187520721070982
Deeppink	Dot	Tyrannosaurus	Tyrannosaurus	Smith, 2005	Tyrannosaurus lateral	Tyrannosauridae	Tyrannosauridae Lateral	1,57576498053672	1,44310645673727	1,79246173134695	1,82020145948564	?	?	?	?	?	1,9367147582112	-0,187520721070982	-0,204119982655925
Deeppink	Dot	Tyrannosaurus	Tyrannosaurus	Smith, 2005	Tyrannosaurus lateral	Tyrannosauridae	Tyrannosauridae Lateral	1,52348633234323	1,36455099535397	1,7036352375839	1,72819139858995	?	?	?	?	?	1,93272736730153	-0,230448921465133	-0,274157848950988
Deeppink	Dot	Tyrannosaurus	Tyrannosaurus	Smith, 2005	Tyrannosaurus lateral	Tyrannosauridae	Tyrannosauridae Lateral	1,48600518636224	1,33081946649584	1,67052415778208	1,70432214082224	?	?	?	?	?	1,9308981144101	-0,250420002161234	-0,264817822905306
Deeppink	Dot	Tyrannosaurus	Tyrannosaurus	Smith, 2005	Tyrannosaurus lateral	Tyrannosauridae	Tyrannosauridae Lateral	1,44793286559218	1,31048089146268	1,61867553888514	1,65359838184329	?	?	?	?	?	1,92793468174118	-0,296665190304961	-0,3180633347543
Deeppink	Dot	Tyrannosaurus	Tyrannosaurus	Smith, 2005	Tyrannosaurus lateral	Tyrannosauridae	Tyrannosauridae Lateral	1,17638069224327	0,964730921053629	1,20002926655377	1,24079877111733	?	?	?	?	?	1,88337748974834	-0,434568903825737	-0,496929647499946
Deeppink	Dot	Tyrannosaurus	Tyrannosaurus	Smith, 2005	Tyrannosaurus lateral	Tyrannosauridae	Tyrannosauridae Lateral	1,66171805769466	1,50745106090197	1,89064453629525	1,89740713966158	?	?	?	?	?	1,94076543563122	-0,204119982655925	-0,146128035851956
Deeppink	Dot	Tyrannosaurus	Tyrannosaurus	Smith, 2005	Tyrannosaurus lateral	Tyrannosauridae	Tyrannosauridae Lateral	1,52009032811284	1,39357520326959	1,73335778792559	1,75189468804375	?	?	?	?	?	1,93439744078099	-0,255272504755871	-0,301029995663981
Deeppink	Dot	Tyrannosaurus	Tyrannosaurus	Smith, 2005	Tyrannosaurus lateral	Tyrannosauridae	Tyrannosauridae Lateral	1,37364747220922	1,22036963245139	1,48201557645071	1,51969676715985	?	?	?	?	?	1,91824009022142	-0,342422680387912	-0,338456493917297
Deeppink	Dot	Tyrannosaurus	Tyrannosaurus	Smith, 2005	Tyrannosaurus lateral	Tyrannosauridae	Tyrannosauridae Lateral	1,26764098234592	1,13225968953104	1,34064237756071	1,38471174293828	?	?	?	?	?	1,90374094062154	-0,450249108414906	-0,447158031515937
Deeppink	Dot	Tyrannosaurus	Tyrannosaurus	Smith, 2005	Tyrannosaurus mesial	Tyrannosauridae	Tyrannosauridae Mesial	1,21616590228599	1,47479881880063	1,62889956442061	1,70079022137435	?	?	?	?	?	1,92731902495966	-0,260071388341196	-0,283301228981498
Deeppink	Dot	Tyrannosaurus	Tyrannosaurus	Smith, 2005	Tyrannosaurus mesial	Tyrannosauridae	Tyrannosauridae Mesial	1,28914283593233	1,49052030936335	1,65724712988372	1,76537048029165	?	?	?	?	?	1,92854946700166	-0,230448921465133	-0,278753601343694
Deeppink	Dot	Tyrannosaurus	Tyrannosaurus	Smith, 2005	Tyrannosaurus mesial	Tyrannosauridae	Tyrannosauridae Mesial	1,22891340599469	1,47610671684019	1,6398847419163	1,73503970503372	?	?	?	?	?	1,92788341033071	-0,214843847735006	-0,204119982655925
Deeppink	Dot	Tyrannosaurus	Tyrannosaurus	Smith, 2005	Tyrannosaurus mesial	Tyrannosauridae	Tyrannosauridae Mesial	1,32592595577147	1,50324577146511	1,73735169580371	1,7782236267661	?	?	?	?	?	1,93384146289872	-0,255272504755871	-0,250420002161234
Deeppink	Dot	Tyrannosaurus	Tyrannosaurus	Smith, 2005	Tyrannosaurus mesial	Tyrannosauridae	Tyrannosauridae Mesial	1,58983794314746	1,49927458189222	1,93181370395914	1,96913623359671	?	?	?	?	?	1,94091473758029	-0,176091258838534	-0,225309281899581
Deeppink	Dot	Tyrannosaurus	Tyrannosaurus	Smith, 2005	Tyrannosaurus lateral	Tyrannosauridae	Tyrannosauridae Lateral	1,61762929775784	1,48557947698468	2,01694981309756	2,03842144564246	?	?	?	?	?	1,94354397715345	-0,139879086496781	-0,193124598371833
Deeppink	Dot	Tyrannosaurus	Tyrannosaurus	Smith, 2005	Tyrannosaurus lateral	Tyrannosauridae	Tyrannosauridae Lateral	1,68663626926229	1,49373680227684	2,01046956979639	2,02031984035731	?	?	?	?	?	1,94384062640126	-0,146128035851956	-0,176091258838534
Deeppink	Dot	Tyrannosaurus	Tyrannosaurus	Smith, 2005	Tyrannosaurus lateral	Tyrannosauridae	Tyrannosauridae Lateral	1,58399179919832	1,38774565960886	1,89008552671633	1,94610823043691	?	?	?	?	?	1,93946933084353	-0,204119982655925	-0,170261715186496
Deeppink	Dot	Tyrannosaurus	Tyrannosaurus	Smith, 2005	Tyrannosaurus lateral	Tyrannosauridae	Tyrannosauridae Lateral	1,602168551379	1,40329214515825	1,90145832139611	1,92546680069154	?	?	?	?	?	1,9411137270371	-0,235528446785946	-0,170261715186496
Deeppink	Dot	Tyrannosaurus	Tyrannosaurus	Smith, 2005	Tyrannosaurus lateral	Tyrannosauridae	Tyrannosauridae Lateral	1,57449426828533	1,41580772763554	1,91455469851763	1,92448604373392	?	?	?	?	?	1,94126290931895	-0,220108087718677	-0,220108087718677
Deeppink	Dot	Tyrannosaurus	Tyrannosaurus	Smith, 2005	Tyrannosaurus lateral	Tyrannosauridae	Tyrannosauridae Lateral	1,41363499719856	1,21642983087625	1,57484119506338	1,6306312440205	?	?	?	?	?	1,92453771777549	-0,301029995663981	-0,322219294907637
Deeppink	Dot	Tyrannosaurus	Tyrannosaurus	Smith, 2005	Tyrannosaurus lateral	Tyrannosauridae	Tyrannosauridae Lateral	1,69905685454767	1,53058385964512	2,01728382156002	2,06261958385434	?	?	?	?	?	1,94324712513786	-0,230448921465133	-0,204119982655925
Deeppink	Dot	Tyrannosaurus	Tyrannosaurus	Smith, 2005	Tyrannosaurus lateral	Tyrannosauridae	Tyrannosauridae Lateral	1,69451745381116	1,54182876678131	2,0038481220343	2,01565309853547	?	?	?	?	?	1,94369232710602	-0,146128035851956	-0,113943352437125
Deeppink	Dot	Tyrannosaurus	Tyrannosaurus	Smith, 2005	Tyrannosaurus lateral	Tyrannosauridae	Tyrannosauridae Lateral	1,56549362986886	1,45757914699576	1,91169015875386	1,94610823043691	?	?	?	?	?	1,94031722157422	-0,146128035851956	-0,146128035851956
Deeppink	Dot	Tyrannosaurus	Tyrannosaurus	Smith, 2005	Tyrannosaurus lateral	Tyrannosauridae	Tyrannosauridae Lateral	1,6736658762457	1,51547644138238	2,06840851977816	2,08167128729092	?	?	?	?	?	1,94502520124246	-0,146128035851956	-0,176091258838534
Deeppink	Dot	Tyrannosaurus	Tyrannosaurus	Smith, 2005	Tyrannosaurus lateral	Tyrannosauridae	Tyrannosauridae Lateral	1,66913084737333	1,56442932699798	2,03554980301006	2,06580371257502	?	?	?	?	?	1,94389004824847	-0,146128035851956	-0,127104798199776
Deeppink	Dot	Tyrannosaurus	Tyrannosaurus	Smith, 2005	Tyrannosaurus lateral	Tyrannosauridae	Tyrannosauridae Lateral	1,63948648926859	1,43933269383026	1,94374176583131	2,02407498730743	?	?	?	?	?	1,94041686468167	-0,204119982655925	-0,204119982655925
Deeppink	Dot	Tyrannosaurus	Tyrannosaurus	Smith, 2005	Tyrannosaurus lateral	Tyrannosauridae	Tyrannosauridae Lateral	1,62849110496712	1,42618582524451	1,96032805053014	2,01498230858548	?	?	?	?	?	1,94136233571176	-0,204119982655925	-0,193124598371833
Deeppink	Dot	Tyrannosaurus	Tyrannosaurus	Smith, 2005	Tyrannosaurus lateral	Tyrannosauridae	Tyrannosauridae Lateral	1,49094120535679	1,30470589821277	1,70876072369032	1,76282855318909	?	?	?	?	?	1,93145787068901	-0,193124598371833	-0,230448921465133
Deeppink	Dot	Tyrannosaurus	Tyrannosaurus	Smith, 2005	Tyrannosaurus lateral	Tyrannosauridae	Tyrannosauridae Lateral	1,68124123737559	1,52035250408332	2,02308776699545	2,06796308950127	?	?	?	?	?	1,94329661456665	?	-0,146128035851956
Deeppink	Dot	Tyrannosaurus	Tyrannosaurus	Smith, 2005	Tyrannosaurus lateral	Tyrannosauridae	Tyrannosauridae Lateral	1,35218251811136	1,10822665637493	1,50623435961213	1,59450304382009	?	?	?	?	?	1,9183973388437	-0,255272504755871	-0,255272504755871
Deeppink	Dot	Tyrannosaurus	Tyrannosaurus	Smith, 2005	Tyrannosaurus lateral	Tyrannosauridae	Tyrannosauridae Lateral	1,65224634100332	1,51706387348265	2,02370504262204	2,06400848653172	?	?	?	?	?	1,94324712513786	?	-0,127104798199776
Deeppink	Dot	Tyrannosaurus	Tyrannosaurus	Smith, 2005	Tyrannosaurus lateral	Tyrannosauridae	Tyrannosauridae Lateral	1,62705846400099	1,44886084560744	1,98353608160299	1,99519629159718	?	?	?	?	?	1,94309862300549	-0,139879086496781	-0,176091258838534
Deeppink	Dot	Tyrannosaurus	Tyrannosaurus	Smith, 2005	Tyrannosaurus lateral	Tyrannosauridae	Tyrannosauridae Lateral	1,60444206626072	1,45285933579585	1,91503029025916	1,96866970172039	?	?	?	?	?	1,94006801373935	-0,146128035851956	-0,146128035851956
Deeppink	Dot	Tyrannosaurus	Tyrannosaurus	Smith, 2005	Tyrannosaurus lateral	Tyrannosauridae	Tyrannosauridae Lateral	1,59217675739587	1,42258983985148	1,87308798559029	1,90395770852317	?	?	?	?	?	1,93946933084353	-0,204119982655925	-0,255272504755871
Deeppink	Dot	Tyrannosaurus	Tyrannosaurus	Smith, 2005	Tyrannosaurus lateral	Tyrannosauridae	Tyrannosauridae Lateral	1,54120469068326	1,40823996531185	1,83403901815947	1,88018455282643	?	?	?	?	?	1,93746773964338	-0,176091258838534	-0,176091258838534
Deeppink	Dot	Tyrannosaurus	Tyrannosaurus	Smith, 2005	Tyrannosaurus lateral	Tyrannosauridae	Tyrannosauridae Lateral	1,49023948524629	1,31365634661803	1,74484039678538	1,80297885533526	?	?	?	?	?	1,9335379019717	-0,204119982655925	-0,230448921465133
Deeppink	Dot	Tyrannosaurus	Tyrannosaurus	Smith, 2005	Tyrannosaurus mesial	Tyrannosauridae	Tyrannosauridae Mesial	1,66379512221941	1,49094120535679	1,99576677904997	2,03782475058834	?	?	?	?	?	1,94270236888867	-0,158362492373198	-0,146128035851956
Deeppink	Dot	Tyrannosaurus	Tyrannosaurus	Hendrickx et al., 2015	Tyrannosaurus mesial	Tyrannosauridae	Tyrannosauridae Mesial	1,48572142648158	1,64836001098093	1,91803033678488	2,01367969729119	1,42160392686983	1,45788189673399	1,83632411570675	0	0	?	-0,113943352437125	-0,204119982655925
Deeppink	Dot	Tyrannosaurus	Tyrannosaurus	Hendrickx et al., 2015	Tyrannosaurus lateral	Tyrannosauridae	Tyrannosauridae Lateral	1,63748972951251	1,57518784492766	1,97081161087252	1,9982593384237	1,47712125471966	1,41329976408125	1,61489721603313	0	0	?	-0,113943352437125	-0,113943352437125
Deeppink	Dot	Tyrannosaurus	Tyrannosaurus	Hendrickx et al., 2015	Tyrannosaurus lateral	Tyrannosauridae	Tyrannosauridae Lateral	1,58433122436753	1,51321760006794	1,88649072517248	1,92992956008459	1,46834733041216	1,38201704257487	1,67209785793572	0	0	?	-0,113943352437125	-0,204119982655925
Deeppink	Dot	Tyrannosaurus	Tyrannosaurus	Hendrickx et al., 2015	Tyrannosaurus lateral	Tyrannosauridae	Tyrannosauridae Lateral	1,53402610605614	1,45178643552429	1,82542611776782	1,8318697742805	1,41995574848976	1,29003461136252	1,64933485871214	0	0	?	-0,176091258838534	-0,204119982655925
Deeppink	Dot	Tyrannosaurus	Tyrannosaurus	Hendrickx et al., 2015	Tyrannosaurus lateral	Tyrannosauridae	Tyrannosauridae Lateral	1,30535136944662	1,19865708695442	1,41830129131975	1,45178643552429	1,16435285578444	0,99563519459755	1,39445168082622	0	0	?	-0,342422680387912	-0,38021124136417
Deeppink	Dot	Tyrannosaurus	Tyrannosaurus	Hendrickx et al., 2015	Tyrannosaurus mesial	Tyrannosauridae	Tyrannosauridae Mesial	1,21748394421391	1,37291200297011	1,5705429398819	1,55870857053317	1,13353890837022	1,19033169817029	1,55870857053317	0	0	?	?	-0,204119982655925
Deeppink	Dot	Tyrannosaurus	Tyrannosaurus	Hendrickx et al., 2015	Tyrannosaurus mesial	Tyrannosauridae	Tyrannosauridae Mesial	1,58092497567562	1,68663626926229	1,9804578922761	2,05037975626146	1,48572142648158	1,48000694295715	1,8555191556678	0	0	?	-0,113943352437125	-0,146128035851956
Deeppink	Dot	Tyrannosaurus	Tyrannosaurus	Hendrickx et al., 2015	Tyrannosaurus lateral	Tyrannosauridae	Tyrannosauridae Lateral	1,6063813651106	1,62428209583567	1,94299959336604	1,92634244662566	1,46834733041216	1,38381536598043	1,69460519893357	0	0	?	-0,146128035851956	-0,176091258838534
Deeppink	Dot	Tyrannosaurus	Tyrannosaurus	Hendrickx et al., 2015	Tyrannosaurus lateral	Tyrannosauridae	Tyrannosauridae Lateral	1,55266821611219	1,50105926221775	1,83058866868514	1,87390159786446	1,43775056282039	1,33645973384853	1,8208579894397	0	0	?	-0,204119982655925	-0,255272504755871
Deeppink	Dot	Tyrannosaurus	Tyrannosaurus	Pers. obs.	Tyrannosaurus lateral	Tyrannosauridae	Tyrannosauridae Lateral	1,54157924394658	1,42160392686983	1,83122969386706	1,81954393554187	1,42651126136458	1,26481782300954	?	0	0	?	-0,278753601343694	-0,255272504755871
Deeppink	Dot	Tyrannosaurus	Tyrannosaurus	Hendrickx et al., 2015	Tyrannosaurus lateral	Tyrannosauridae	Tyrannosauridae Lateral	1,46389298898591	1,34439227368511	1,66651798055488	1,7160033436348	1,35024801833416	1,17897694729317	1,56229286445647	0	0	?	-0,255272504755871	-0,255272504755871
Deeppink	Dot	Tyrannosaurus	Tyrannosaurus	Smith, 2005	Tyrannosaurus mesial	Tyrannosauridae	Tyrannosauridae Mesial	1,62675085368339	1,4895366294821	1,93771844361726	1,94364288275213	?	?	?	?	?	1,94210730898936	?	?
Deeppink	Dot	Tyrannosaurus	Tyrannosaurus	Smith, 2005	Tyrannosaurus lateral	Tyrannosauridae	Tyrannosauridae Lateral	1,70842090013471	1,58024050826538	1,96411814315149	2,01724208454765	?	?	?	?	?	1,94195841653081	?	-0,255272504755871
Deeppink	Dot	Tyrannosaurus	Tyrannosaurus	Smith, 2005	Tyrannosaurus lateral	Tyrannosauridae	Tyrannosauridae Lateral	1,67145055421249	1,54838941813292	1,91386681189624	1,93966898352233	?	?	?	?	?	1,9410639882199	-0,255272504755871	-0,301029995663981
Deeppink	Dot	Tyrannosaurus	Tyrannosaurus	Smith, 2005	Tyrannosaurus lateral	Tyrannosauridae	Tyrannosauridae Lateral	1,6200318951263	1,49540556314619	1,85082995984853	1,89248417936469	?	?	?	?	?	1,93861978150268	-0,255272504755871	-0,230448921465133
Deeppink	Dot	Tyrannosaurus	Tyrannosaurus	Smith, 2005	Tyrannosaurus lateral	Tyrannosauridae	Tyrannosauridae Lateral	1,33243845991561	1,21272015441784	1,5321171162488	1,56937390961505	?	?	?	?	?	1,92153041350124	-0,301029995663981	-0,414973347536524
Deeppink	Dot	Tyrannosaurus	Tyrannosaurus	Smith, 2005	Tyrannosaurus mesial	Tyrannosauridae	Tyrannosauridae Mesial	1,40756084948636	1,25743856685981	1,54419211076503	1,60227708430019	?	?	?	?	?	1,92251786024461	-0,278753601343694	-0,342422680387912
Deeppink	Dot	Tyrannosaurus	Tyrannosaurus	Smith, 2005	Tyrannosaurus mesial	Tyrannosauridae	Tyrannosauridae Mesial	1,68538340980149	1,57379958221574	1,98909369261033	2,0099605314706	?	?	?	?	?	1,94314812935856	-0,204119982655925	-0,176091258838534
Deeppink	Dot	Tyrannosaurus	Tyrannosaurus	Smith, 2005	Tyrannosaurus lateral	Tyrannosauridae	Tyrannosauridae Lateral	1,67522825359306	1,57065967002153	1,98281376213186	2,00233888089206	?	?	?	?	?	1,94299959336604	-0,230448921465133	-0,255272504755871
Deeppink	Dot	Tyrannosaurus	Tyrannosaurus	Smith, 2005	Tyrannosaurus lateral	Tyrannosauridae	Tyrannosauridae Lateral	1,59195455504674	1,45803319249651	1,83276430494053	1,85733249643127	?	?	?	?	?	1,93831954334216	-0,204119982655925	-0,342422680387912
Deeppink	Dot	Tyrannosaurus	Tyrannosaurus	Smith, 2005	Tyrannosaurus lateral	Tyrannosauridae	Tyrannosauridae Lateral	1,48000694295715	1,37839790094814	1,71550194529328	1,79761373015308	?	?	?	?	?	1,93150872186662	-0,255272504755871	?
Deeppink	Dot	Tyrannosaurus	Tyrannosaurus	Hendrickx et al., 2015	Tyrannosaurus lateral	Tyrannosauridae	Tyrannosauridae Lateral	1,55291145021651	1,40874860618424	1,77320114235634	1,8612953935267	1,41580772763554	1,29688447553855	1,78873385882771	0	0	?	-0,255272504755871	?
Deeppink	Dot	Tyrannosaurus	Tyrannosaurus	Hendrickx et al., 2015	Tyrannosaurus lateral	Tyrannosauridae	Tyrannosauridae Lateral	1,58591171031943	1,46538285144842	1,78632543439007	1,85211386084976	1,47129171105894	1,33021078457153	1,72729720280359	0	0	?	-0,255272504755871	-0,146128035851956
Deeppink	Dot	Tyrannosaurus	Tyrannosaurus	Hendrickx et al., 2015	Tyrannosaurus lateral	Tyrannosauridae	Tyrannosauridae Lateral	1,50893352605003	1,42797271360821	1,7521253072979	1,77894672796862	1,41497334797082	1,29710365014926	1,64836001098093	0	0	?	-0,176091258838534	?
Deeppink	Dot	Tyrannosaurus	Tyrannosaurus	Hendrickx et al., 2015	Tyrannosaurus lateral	Tyrannosauridae	Tyrannosauridae Lateral	1,37803432245733	1,23603314711764	1,49762064978129	1,58815961638309	1,27114431794908	1,07481644064517	?	0	0	?	-0,301029995663981	-0,322219294907637
Deeppink	Dot	Tyrannosaurus	Tyrannosaurus	Hendrickx et al., 2015	Tyrannosaurus lateral	Tyrannosauridae	Tyrannosauridae Lateral	1,25115134317535	1,08134730780413	1,2135177569963	1,38934331125208	1,11327469246435	0,946452265013073	?	0	0	?	-0,342422680387912	-0,342422680387912
Deeppink	Dot	Tyrannosaurus	Tyrannosaurus	Smith, 2005	Tyrannosaurus lateral	Tyrannosauridae	Tyrannosauridae Lateral	1,60702587843479	1,45560611258187	1,88149877961498	1,93591013643051	?	?	?	?	?	1,93916967962518	-0,133538908161756	-0,187520721070982
Deeppink	Dot	Tyrannosaurus	Tyrannosaurus	Smith, 2005	Tyrannosaurus lateral	Tyrannosauridae	Tyrannosauridae Lateral	1,58961454063127	1,52009032811284	1,81444737852249	1,90243805619866	?	?	?	?	?	1,93626234190348	-0,146128035851956	-0,176091258838534
Deeppink	Dot	Tyrannosaurus	Tyrannosaurus	Smith, 2005	Tyrannosaurus lateral	Tyrannosauridae	Tyrannosauridae Lateral	1,51308436046514	1,43120288455652	1,75281643118827	1,79754451436173	?	?	?	?	?	1,93444794894897	-0,220108087718677	-0,204119982655925
Deeppink	Dot	Tyrannosaurus	Tyrannosaurus	Smith, 2005	Tyrannosaurus lateral	Tyrannosauridae	Tyrannosauridae Lateral	1,48415742436538	1,34478512263266	1,65925046877266	1,72098574415374	?	?	?	?	?	1,92967431794859	-0,313867220551557	-0,255272504755871
Deeppink	Dot	Tyrannosaurus	Tyrannosaurus	Smith, 2005	Tyrannosaurus lateral	Tyrannosauridae	Tyrannosauridae Lateral	1,37984917876283	1,20736503746907	1,51027684441735	1,56902258602956	?	?	?	?	?	1,91991448065943	-0,38021124136417	-0,322219294907637
Deeppink	Dot	Tyrannosaurus	Tyrannosaurus	Smith, 2005	Tyrannosaurus lateral	Tyrannosauridae	Tyrannosauridae Lateral	1,26410915630581	1,01494034979294	1,35237549500052	1,42894429003557	?	?	?	?	?	1,90422851634008	-0,322219294907637	-0,447158031515937
Deeppink	Dot	Tyrannosaurus	Tyrannosaurus	Smith, 2005	Tyrannosaurus lateral	Tyrannosauridae	Tyrannosauridae Lateral	1,62428209583567	1,41161970596323	1,94851076883766	1,96585993680707	?	?	?	?	?	1,9420576838414	-0,204119982655925	-0,230448921465133
Deeppink	Dot	Tyrannosaurus	Tyrannosaurus	Smith, 2005	Tyrannosaurus lateral	Tyrannosauridae	Tyrannosauridae Lateral	1,58092497567562	1,37839790094814	1,8654001181793	1,93801909747621	?	?	?	?	?	1,93801909747621	-0,204119982655925	-0,301029995663981
Deeppink	Dot	Tyrannosaurus	Tyrannosaurus	Smith, 2005	Tyrannosaurus lateral	Tyrannosauridae	Tyrannosauridae Lateral	1,62428209583567	1,46089784275655	1,88092786526708	1,94393946447222	?	?	?	?	?	1,93906974992342	-0,204119982655925	-0,230448921465133
Deeppink	Dot	Tyrannosaurus	Tyrannosaurus	Smith, 2005	Tyrannosaurus lateral	Tyrannosauridae	Tyrannosauridae Lateral	1,20951501454263	1,04139268515823	1,24919835739111	1,29885307640971	?	?	?	?	?	1,89131439938214	-0,38021124136417	-0,447158031515937
Deeppink	Dot	Tyrannosaurus	Tyrannosaurus	Smith, 2005	Tyrannosaurus mesial	Tyrannosauridae	Tyrannosauridae Mesial	1,66275783168157	1,52762990087134	1,89812157554111	1,9453700944903	?	?	?	?	?	1,94011786674772	?	?
Deeppink	Dot	Tyrannosaurus	Tyrannosaurus	Smith, 2005	Tyrannosaurus lateral	Tyrannosauridae	Tyrannosauridae Lateral	1,73639650227664	1,53655844257153	2,06855689507236	2,14270224573762	?	?	?	?	?	1,94384062640126	-0,113943352437125	-0,204119982655925
Deeppink	Dot	Tyrannosaurus	Tyrannosaurus	Smith, 2005	Tyrannosaurus lateral	Tyrannosauridae	Tyrannosauridae Lateral	1,67942789661212	1,51321760006794	2,00216606175651	2,04493154614916	?	?	?	?	?	1,94290054114029	-0,113943352437125	-0,301029995663981
Deeppink	Dot	Tyrannosaurus	Tyrannosaurus	Smith, 2005	Tyrannosaurus lateral	Tyrannosauridae	Tyrannosauridae Lateral	1,58883172559421	1,43775056282039	1,83840827849419	1,89014146006458	?	?	?	?	?	1,93701610746481	?	?
Deeppink	Dot	Tyrannosaurus	Tyrannosaurus	Smith, 2005	Tyrannosaurus lateral	Tyrannosauridae	Tyrannosauridae Lateral	1,6730209071289	1,54530711646582	1,94443331770021	2,03100428136354	?	?	?	?	?	1,94061608233741	?	?
Deeppink	Dot	Tyrannosaurus	Tyrannosaurus	Smith, 2005	Tyrannosaurus lateral	Tyrannosauridae	Tyrannosauridae Lateral	1,67760695272049	1,53019969820308	1,98650301538674	2,00945089579869	?	?	?	?	?	1,94299959336604	-0,176091258838534	-0,146128035851956
Deeppink	Dot	Tyrannosaurus	Tyrannosaurus	Smith, 2005	Tyrannosaurus lateral	Tyrannosauridae	Tyrannosauridae Lateral	1,5705429398819	1,43296929087441	1,78518742002936	1,85691006030079	?	?	?	?	?	1,93475087466358	-0,230448921465133	-0,204119982655925
Deeppink	Dot	Tyrannosaurus	Tyrannosaurus	Smith, 2005	Tyrannosaurus lateral	Tyrannosauridae	Tyrannosauridae Lateral	1,61489721603313	1,45484486000851	1,93094903116752	1,98650301538674	?	?	?	?	?	1,94051648493257	?	?
Deeppink	Dot	Tyrannosaurus	Tyrannosaurus	Smith, 2005	Tyrannosaurus lateral	Tyrannosauridae	Tyrannosauridae Lateral	1,30102999566398	1,20139712432045	1,33805787541976	1,4360035356699	?	?	?	?	?	1,90341558576909	?	?
Deeppink	Dot	Tyrannosaurus	Tyrannosaurus	Smith, 2005	Tyrannosaurus lateral	Tyrannosauridae	Tyrannosauridae Lateral	1,6570558528571	1,54406804435028	1,91954875896885	1,97699154530615	?	?	?	?	?	1,94046667766353	?	-0,301029995663981
Deeppink	Dot	Tyrannosaurus	Tyrannosaurus	Smith, 2005	Tyrannosaurus lateral	Tyrannosauridae	Tyrannosauridae Lateral	1,6232492903979	1,48429983934679	1,85345484136807	1,89370629306471	?	?	?	?	?	1,93876982278312	?	-0,255272504755871
Deeppink	Dot	Tyrannosaurus	Tyrannosaurus	Smith, 2005	Tyrannosaurus lateral	Tyrannosauridae	Tyrannosauridae Lateral	1,6159500516564	1,52504480703685	1,86302529622947	1,94605906038512	?	?	?	?	?	1,93806918622339	?	-0,301029995663981
Deeppink	Dot	Tyrannosaurus	Tyrannosaurus	Smith, 2005	Tyrannosaurus lateral	Tyrannosauridae	Tyrannosauridae Lateral	1,45939248775923	1,27875360095283	1,68358731757277	1,73655584716264	?	?	?	?	?	1,9307962629833	?	-0,414973347536524
Deeppink	Dot	Tyrannosaurus	Tyrannosaurus	Smith, 2005	Tyrannosaurus lateral	Tyrannosauridae	Tyrannosauridae Lateral	1,28103336724773	1,14612803567824	1,43168534468601	1,53466057582844	?	?	?	?	?	1,91089108864453	?	-0,447158031515937
Deeppink	Bar	Zhuchengtyrannus	Zhuchengtyrannus	This study	Zhuchengtyrannus	Tyrannosauridae	Tyrannosauridae Mesial	1,545059584694	1,42390091852842	1,84054518763684	1,7996850909091	1,37803432245733	1,30749603791321	1,6742179455767	0	0	?	?	-0,113943352437125
Deeppink	Bar	Zhuchengtyrannus	Zhuchengtyrannus	This study	Zhuchengtyrannus	Tyrannosauridae	Tyrannosauridae Mesial	1,55059520748933	1,38129562300383	1,84855857212376	1,8264635490928	1,44622640177816	1,3014640731433	1,72222246396973	0	0	?	-0,113943352437125	-0,146128035851956
Deeppink	Bar	Zhuchengtyrannus	Zhuchengtyrannus	This study	Zhuchengtyrannus	Tyrannosauridae	Tyrannosauridae Lateral	1,52166101511207	1,41246054742996	1,78283080520259	1,83116563390944	1,4379090355395	1,27044590801796	1,72908375704361	0	0	?	-0,146128035851956	-0,146128035851956
Deeppink	Bar	Zhuchengtyrannus	Zhuchengtyrannus	This study	Zhuchengtyrannus	Tyrannosauridae	Tyrannosauridae Lateral	1,54851225634104	1,40959501939682	1,82092358788132	1,81815988639719	1,44901531634779	1,22375545365724	1,65513843481138	0	0	?	-0,113943352437125	-0,146128035851956
Deeppink	Bar	Zhuchengtyrannus	Zhuchengtyrannus	This study	Zhuchengtyrannus	Tyrannosauridae	Tyrannosauridae Lateral	1,54032947479087	1,43584436598444	1,84192231167945	?	1,47319490920494	1,28216877830464	?	0	0	?	-0,176091258838534	-0,161368002495552
Deeppink	Bar	Zhuchengtyrannus	Zhuchengtyrannus	This study	Zhuchengtyrannus	Tyrannosauridae	Tyrannosauridae Lateral	1,54691264318124	1,37217528611506	1,79615787690691	1,83853427051187	1,45255306322893	1,24129738710999	?	0	0	?	-0,161368002495552	-0,190331698387439
Deeppink	X	Tyrannosauridae	Tyrannosauridae	This study	Tyrannosauridae lateral	Tyrannosauridae	Tyrannosauridae Lateral	1,25090769970086	1,11925588927794	1,67320528177905	1,69495600224982	1,19256745333655	0,996511672154179	1,69495600224982	0	0	?	-0,230448921465133	-0,278753601343694
Darksalmon	Inv. triang	Compsognathus	Compsognathus	This study	Compsognathus mesial	Compsognathidae	Compsognathidae	-0,167491087293764	?	-0,0604807473813815	-0,0362121726544447	?	?		0	0	?	-1,30102999566398	-1,30102999566398
Darksalmon	Inv. triang	Compsognathus	Compsognathus	This study	Compsognathus mesial	Compsognathidae	Compsognathidae	-0,42021640338319	?	-0,244125144327509	-0,259637310505756	?	?		0	0	?	-1,30102999566398	-1,30102999566398
Darksalmon	Inv. triang	Compsognathus	Compsognathus	This study	Compsognathus mesial	Compsognathidae	Compsognathidae	0,0374264979406237	?	0,161368002234975	0,332438459915605	?	?		0	0	?	-1,30102999566398	-1,30102999566398
Darksalmon	Inv. triang	Compsognathus	Compsognathus	This study	Compsognathus mesial	Compsognathidae	Compsognathidae	-0,214670164989233	?	-0,0457574905606751	-0,0177287669604316	?	?		0	0	?	-1,30102999566398	-1,30102999566398
Darksalmon	Inv. triang	Compsognathus	Compsognathus	This study	Compsognathus mesial	Compsognathidae	Compsognathidae	-0,275724130399211	?	-0,0969100130080564	-0,0457574905606751	?	?		0	0	?	-1,30102999566398	-1,30102999566398
Darksalmon	Inv. triang	Compsognathus	Compsognathus	This study	Compsognathus mesial	Compsognathidae	Compsognathidae	-0,337242168318426	?	-0,10790539730952	-0,0915149811213502	?	?		0	0	?	-1,30102999566398	-1,30102999566398
Darksalmon	Inv. triang	Compsognathus	Compsognathus	This study	Compsognathus lateral	Compsognathidae	Compsognathidae	0,0492180226701817	?	0,269512944217916	0,332438459915605	?	?		0	0	?	-1,30102999566398	-1,30102999566398
Darksalmon	Inv. triang	Compsognathus	Compsognathus	This study	Compsognathus lateral	Compsognathidae	Compsognathidae	0,0934216851622351	?	0,181843587944773	0,356025857193123	?	?		0	0	?	-1,30102999566398	-1,30102999566398
Darksalmon	Inv. triang	Compsognathus	Compsognathus	This study	Compsognathus mesial	Compsognathidae	Compsognathidae	-0,0861861476162833	?	0,155336037465062	0,195899652409234	?	?		0	0	?	-1,30102999566398	-1,30102999566398
Darksalmon	Inv. triang	Compsognathus	Compsognathus	This study	Compsognathus lateral	Compsognathidae	Compsognathidae	0,136720567156407	?	0,352182518111362	0,462397997898956	?	?		0	0	?	-1,30102999566398	-1,30102999566398
Darksalmon	Inv. triang	Compsognathus	Compsognathus	This study	Compsognathus lateral	Compsognathidae	Compsognathidae	0,181843587944773	?	0,374748346010104	0,462397997898956	?	?		0	0	?	-1,30102999566398	-1,30102999566398
Darksalmon	Inv. triang	Compsognathus	Compsognathus	This study	Compsognathus lateral	Compsognathidae	Compsognathidae	0,0413926851582251	?	0,155336037465062	0,276461804173244	?	?		0	0	?	-1,30102999566398	-1,30102999566398
Darksalmon	Inv. triang	Compsognathus	Compsognathus	This study	Compsognathus lateral	Compsognathidae	Compsognathidae	0,0827853703164501	?	0,167317334748176	0,334453751150931	?	?		0	0	?	-1,30102999566398	-1,30102999566398
Darksalmon	Inv. triang	Compsognathus	Compsognathus	This study	Compsognathus lateral	Compsognathidae	Compsognathidae	-0,167491087293764	?	-0,0969100130080564	0,0128372247051722	?	?		0	0	?	-1,30102999566398	-1,30102999566398
Darksalmon	Inv. triang	Compsognathus	Compsognathus	This study	Compsognathus lateral	Compsognathidae	Compsognathidae	0,100370545117563	?	0,230448921378274	0,356025857193123	?	?		0	0	?	-1,30102999566398	-1,30102999566398
Darksalmon	Inv. triang	Compsognathus	Compsognathus	This study	Compsognathus lateral	Compsognathidae	Compsognathidae	0,14921911265538	?	0,326335860928751	0,429752280002408	?	?		0	0	?	-1,30102999566398	-1,30102999566398
Darksalmon	Inv. triang	Compsognathus	Compsognathus	This study	Compsognathus lateral	Compsognathidae	Compsognathidae	0,235528446907549	?	0,439332693830263	0,540329474790874	?	?		0	0	?	-1,30102999566398	-1,12710479645391
Darksalmon	Inv. triang	Compsognathus	Compsognathus	This study	Compsognathus lateral	Compsognathidae	Compsognathidae	0,27415784926368	?	0,414973347970818	0,564666064252089	?	?		0	0	?	-1,30102999566398	-1,0791812477848
Darksalmon	Inv. triang	Compsognathus	Compsognathus	This study	Compsognathus lateral	Compsognathidae	Compsognathidae	0,257678574869185	?	0,434568904034199	0,515873843711679	?	?		0	0	?	-1,30102999566398	-1,12057392981611
Darksalmon	Inv. triang	Compsognathus	Compsognathus	This study	Compsognathus lateral	Compsognathidae	Compsognathidae	0,0492180226701817	?	0,14921911265538	0,238046103128795	?	?		0	0	?	-1,30102999566398	-1,30102999566398
Darksalmon	Inv. triang	Compsognathus	Compsognathus	This study	Compsognathus lateral	Compsognathidae	Compsognathidae	0,173186268412274	?	0,209515014542631	0,361727836017593	?	?		0	0	?	-1,30102999566398	-1,30102999566398
Darksalmon	Inv. triang	Compsognathus	Compsognathus	This study	Compsognathus lateral	Compsognathidae	Compsognathidae	0,136720567156407	?	0,311753861055754	0,328379603438738	?	?		0	0	?	-1,30102999566398	-1,30102999566398
Darksalmon	Inv. triang	Compsognathus	Compsognathus	This study	Compsognathus lateral	Compsognathidae	Compsognathidae	0,0644579892269184	?	0,290034611362518	0,382017042574868	?	?		0	0	?	-1,30102999566398	-1,04921802405992
Darksalmon	Inv. triang	Compsognathus	Compsognathus	This study	Compsognathus lateral	Compsognathidae	Compsognathidae	0,0755469613925307	?	0,285557309007774	0,394451680826216	?	?		0	0	?	-1,30102999566398	-1,30102999566398
Darksalmon	Inv. triang	Compsognathus	Compsognathus	This study	Compsognathus lateral	Compsognathidae	Compsognathidae	0,0969100130080564	?	0,100370545117563	0,27415784926368	?	?		0	0	?	-1,30102999566398	-1,30102999566398
Darksalmon	Inv. triang	Compsognathus	Compsognathus	This study	Compsognathus lateral	Compsognathidae	Compsognathidae	0,107209969647868	?	0,285557309007774	0,390935107103379	?	?		0	0	?	-1,30102999566398	-1,30102999566398
Darksalmon	Inv. triang	Compsognathus	Compsognathus	This study	Compsognathus lateral	Compsognathidae	Compsognathidae	0,184691430817599	?	0,113943352306837	0,369215857410143	?	?		0	0	?	-1,30102999566398	-1,30102999566398
Darksalmon	Inv. triang	Compsognathus	Compsognathus	This study	Compsognathus lateral	Compsognathidae	Compsognathidae	0,170261715394957	?	0,227886704613674	0,361727836017593	?	?		0	0	?	-1,30102999566398	-1,30102999566398
Darksalmon	Inv. triang	Compsognathus	Compsognathus	This study	Compsognathus lateral	Compsognathidae	Compsognathidae	0,167317334748176	?	0,262451089730429	0,374748346010104	?	?		0	0	?	-1,30102999566398	-1,30102999566398
Darksalmon	Inv. triang	Compsognathus	Compsognathus	This study	Compsognathus lateral	Compsognathidae	Compsognathidae	0,173186268412274	?	0,298853076409707	0,442479769064449	?	?		0	0	?	-1,30102999566398	-1,30102999566398
Darksalmon	Inv. triang	Compsognathus	Compsognathus	This study	Compsognathus lateral	Compsognathidae	Compsognathidae	0,136720567156407	?	0,309630167425899	0,436162647040756	?	?		0	0	?	-1,30102999566398	-1,30102999566398
Darksalmon	Inv. triang	Compsognathus	Compsognathus	This study	Compsognathus lateral	Compsognathidae	Compsognathidae	0,143014800254095	?	0,212187604403958	0,371067862271736	?	?		0	0	?	-1,30102999566398	-1,30102999566398
Darksalmon	Inv. triang	Compsognathus	Compsognathus	This study	Compsognathus lateral	Compsognathidae	Compsognathidae	0,252853030979893	?	0,361727836017593	0,526339277389844	?	?		0	0	?	?	?
Darksalmon	Square	Juravenator	Juravenator	This study (measurements taken with ImageJ)	Juravenator	Compsognathidae	Compsognathidae	-0,0177287669604316	?	0,41161970596323	0,45178643552429	?	?		0	?	?	-1,30102999566398	-1,30102999566398
Darksalmon	Square	Juravenator	Juravenator	This study (measurements taken with ImageJ)	Juravenator	Compsognathidae	Compsognathidae	0,20682587603185	?	0,472756449317212	0,577491799837225	?	?		0	?	?	-1,30102999566398	-1,02226336607212
Darksalmon	Square	Juravenator	Juravenator	This study (measurements taken with ImageJ)	Juravenator	Compsognathidae	Compsognathidae	0	?	0,307496037913213	0,392696953259666	?	?		0	?	?	-1,30102999566398	-0,920749261538022
Darksalmon	Square	Juravenator	Juravenator	This study (measurements taken with ImageJ)	Juravenator	Compsognathidae	Compsognathidae	0,123851640967086	?	0,44870631990508	0,528916700277655	?	?		0	?	?	-1,30102999566398	-0,886039276261313
Darksalmon	Square	Juravenator	Juravenator	This study (measurements taken with ImageJ)	Juravenator	Compsognathidae	Compsognathidae	0,372912002970107	?	0,6232492903979	0,734799829588847	?	?		0	?	?	-1,30102999566398	-0,8401060930149
Darksalmon	Square	Juravenator	Juravenator	This study (measurements taken with ImageJ)	Juravenator	Compsognathidae	Compsognathidae	0,260071387985075	?	0,526339277389844	0,642464520242121	?	?		0	?	?	-1,30102999566398	-0,848681655167013
Darksalmon	Square	Juravenator	Juravenator	This study (measurements taken with ImageJ)	Juravenator	Compsognathidae	Compsognathidae	0	?	0,290034611362518	0,390935107103379	?	?		0	?	?	-1,30102999566398	-0,911690157364119
Darksalmon	Square	Sinosauropteryx	Sinosauropteryx	Currie & Chen, 2001	Sinosauropteryx	Compsognathidae	Compsognathidae	-0,0457574905606751	?	0,57978359661681	?	?	?	?	?	?	?	-1,30102999566398	-1,30102999566398
Darksalmon	Square	Sinosauropteryx	Sinosauropteryx	Currie & Chen, 2001	Sinosauropteryx	Compsognathidae	Compsognathidae	0	?	0,397940008672038	?	?	?	?	?	?	?	-1,30102999566398	-1,0791812477848
Darksalmon	Square	Sinosauropteryx	Sinosauropteryx	Currie & Chen, 2001	Sinosauropteryx	Compsognathidae	Compsognathidae	-0,221848749616356	?	0,0413926851582251	?	?	?	?	?	?	?	-1,30102999566398	-1,146128038284
Darksalmon	Square	Sinosauropteryx	Sinosauropteryx	Currie & Chen, 2001	Sinosauropteryx	Compsognathidae	Compsognathidae	-0,221848749616356	?	0,301029995663981	?	?	?	?	?	?	?	-1,30102999566398	-1,30102999566398
Darksalmon	Square	Sinosauropteryx	Sinosauropteryx	Currie & Chen, 2001	Sinosauropteryx	Compsognathidae	Compsognathidae	-0,0457574905606751	?	0,255272505103306	?	?	?	?	?	?	?	-1,30102999566398	-1
Darksalmon	O	Scipionyx	Scipionyx	Dal Sasso et al., 2011	Scipionyx	Compsognathidae	Compsognathidae	0,113943352306837	?	0,477121254719662	?	?	?	?	?	?	?	-1,30102999566398	-1,30102999566398
Darksalmon	O	Scipionyx	Scipionyx	Dal Sasso et al., 2011	Scipionyx	Compsognathidae	Compsognathidae	0,176091259055681	?	0,602059991327962	?	?	?	?	?	?	?	-1,30102999566398	-1,0791812477848
Darksalmon	O	Scipionyx	Scipionyx	Dal Sasso et al., 2011	Scipionyx	Compsognathidae	Compsognathidae	0,113943352306837	?	0,361727836017593	?	?	?	?	?	?	?	-1,30102999566398	-1,11394335187254
Mediumpurple	Plus	Falcarius	Falcarius	This study	Falcarius	Therizinosauria	Therizinosauria	0,482873583608754	0,382017042574868	0,727541257028556	0,785329835010767	0,527629900871339	0,292256071356476	?	0	0	?	?	-1
Mediumpurple	Plus	Falcarius	Falcarius	This study	Falcarius	Therizinosauria	Therizinosauria	0,532754378992498	0,367355921026019	0,680335513414563	0,761175813155731	0,539076098792777	0,238046103128795	?	0	0	?	-0,954242509873619	-1
Mediumpurple	Plus	Falcarius	Falcarius	This study	Falcarius	Therizinosauria	Therizinosauria	0,462397997898956	0,281033367247728	0,628388930050312	0,657055852857104	0,515873843711679	0,220108088040055	?	0	0	?	-1	-0,977723604854553
Mediumpurple	Plus	Falcarius	Falcarius	This study	Falcarius	Therizinosauria	Therizinosauria	0,363611979892144	0,217483944213906	0,57287160220048	0,655138434811382	0,406540180433955	0,190331698170291	?	0	0	?	?	?
Mediumpurple	Plus	Falcarius	Falcarius	This study	Falcarius	Therizinosauria	Therizinosauria	0,367355921026019	0,247973266361807	0,634477270160732	0,651278013998144	0,418301291319745	0,2405492482826	?	0	0	?	-0,977723604854553	-0,977723604854553
Mediumpurple	Plus	Falcarius	Falcarius	This study	Falcarius	Therizinosauria	Therizinosauria	0,361727836017593	0,2405492482826	0,547774705387823	0,597695185925512	0,399673721481038	0,164352855784437	?	0	0	?	-0,954242509873619	-0,954242509873619
Mediumpurple	Plus	Falcarius	Falcarius	This study	Falcarius	Therizinosauria	Therizinosauria	0,356025857193123	0,225309281725863	0,624282095835668	0,578639209968072	0,414973347970818	0,143014800254095	?	0	0	?	-0,982271231649826	-0,954242509873619
Mediumpurple	Plus	Falcarius	Falcarius	This study	Falcarius	Therizinosauria	Therizinosauria	0,545307116465824	0,278753600952829	0,597695185925512	0,663700925389648	0,442479769064449	0,247973266361807	?	0	0	?	-0,954242509873619	-0,778151249515055
Mediumpurple	Square	Eshanosaurus	Eshanosaurus	This study	Eshanosaurus	Therizinosauria	Therizinosauria	0,294466226161593	0,195899652409234	0,511883360978874	0,559906625036113	0,383815365980431	0,14921911265538	0,152288344383056	0	0	?	-0,544068043915981	-0,544068043915981
Mediumpurple	Diamond	Segnosaurus	Segnosaurus	Zanno et al., 2016	Segnosaurus	Therizinosauria	Therizinosauria	0,848189116991399	0,754348335711019	1,17811325231463	1,21005084987514	?	?	?	?	?	?	-0,255272504755871	-0,255272504755871
Mediumpurple	Diamond	Segnosaurus	Segnosaurus	Zanno et al., 2016	Segnosaurus	Therizinosauria	Therizinosauria	0,81888541459401	0,72916478969277	1,25066391946324	1,21058602490516	?	?	?	?	?	?	-0,255272504755871	-0,255272504755871
Mediumpurple	Diamond	Segnosaurus	Segnosaurus	Zanno et al., 2016	Segnosaurus	Therizinosauria	Therizinosauria	0,600972895686748	0,561101383649056	1,00259798071991	0,981365509078544	?	?	?	?	?	?	-0,255272504755871	-0,255272504755871
Turquoise	Dot	Incisivosaurus	Incisivosaurus	This study	Incisivosaurus	Oviraptorosauria	Oviraptorosauria	0,313867220369153	0,285557309007774	0,717670503002262	0,751279103983342	?	?	?	0	0	?	-1,30102999566398	-1,30102999566398
Turquoise	Dot	Incisivosaurus	Incisivosaurus	This study	Incisivosaurus	Oviraptorosauria	Oviraptorosauria	0,326335860928751	0,117271295655764	0,255272505103306	0,232996110392154	?	?	?	0	0	?	-1,30102999566398	-1,30102999566398
Turquoise	Fill square	Caudipteryx	Caudipteryx	This study (measurements taken with ImageJ)	Caudipteryx	Oviraptorosauria	Oviraptorosauria	-0,346787486224656	?	0,152288344383056	0,167317334748176	-0,3767507096021	?	?	0	?	?	-1,30102999566398	-1,30102999566398
Turquoise	Fill square	Caudipteryx	Caudipteryx	This study (measurements taken with ImageJ)	Caudipteryx	Oviraptorosauria	Oviraptorosauria	-0,301029995663981	?	0,301029995663981	0,342422680822206	-0,494850021680094	?	?	0	?	?	-1,30102999566398	-1,30102999566398
Turquoise	Fill square	Caudipteryx	Caudipteryx	This study (measurements taken with ImageJ from Ji et al., 1998, figure 7b)	Caudipteryx	Oviraptorosauria	Oviraptorosauria	-0,0457574905606751	?	0,57978359661681	0,602059991327962	-0,193820026016113	?	?	0	?	?	-1,30102999566398	-1,30102999566398
Teal	Diamond	Bambiraptor	Bambiraptor	This study	Bambiraptor lateral	Dromaeosauridae	Dromaeosauridae Lateral	0,392696953259666	0,152288344383056	0,771587480881255	0,88930170250631	0,423245873936808	0,0644579892269184	0,465382851448418	?	?	?	-1,30102999566398	-0,698970004336019
Teal	Diamond	Bambiraptor	Bambiraptor	This study	Bambiraptor lateral	Dromaeosauridae	Dromaeosauridae Lateral	0,442479769064449	0,0827853703164501	0,745074791582057	0,824776462475546	0,372912002970107	0,0128372247051722	?	?	?	?	-1,30102999566398	-0,778151249515055
Teal	Diamond	Bambiraptor	Bambiraptor	This study	Bambiraptor lateral	Dromaeosauridae	Dromaeosauridae Lateral	0,40823996531185	0,107209969647868	0,748962861256161	0,79448804665917	0,348304863048161	0,0334237554869497	?	?	?	?	-1,30102999566398	-0,778151249515055
Teal	Diamond	Bambiraptor	Bambiraptor	This study	Bambiraptor lateral	Dromaeosauridae	Dromaeosauridae Lateral	0,45484486000851	0,123851640967086	0,787460474518415	0,832508912706236	0,346352974450639	0,0530784434834197	?	?	?	?	-1,30102999566398	-0,698970004336019
Teal	Diamond	Bambiraptor	Bambiraptor	This study	Bambiraptor lateral	Dromaeosauridae	Dromaeosauridae Lateral	0,518513939877887	0,167317334748176	0,808210972924222	0,851258348719075	0,444044795918076	0,0718820073061254	?	?	?	?	-1,30102999566398	-0,684845362165566
Teal	Diamond	Bambiraptor	Bambiraptor	This study	Bambiraptor lateral	Dromaeosauridae	Dromaeosauridae Lateral	0,421603926869831	0,123851640967086	0,793790384690819	0,823474229170301	0,457881896733992	0,0492180226701817	?	?	?	?	-1,30102999566398	-0,812913356208561
Teal	Diamond	Bambiraptor	Bambiraptor	Smith et al., 2005	Bambiraptor lateral	Dromaeosauridae	Dromaeosauridae Lateral	0,374748346010104	0,14921911265538	0,726727209026572	0,862131379313037	?	?	?	?	?	1,34439227368511	-1,30102999566398	-0,698970004336019
Teal	Diamond	Bambiraptor	Bambiraptor	Smith et al., 2005	Bambiraptor lateral	Dromaeosauridae	Dromaeosauridae Lateral	0,369215857410143	0,14921911265538	0,699837725867246	0,814913181275074	?	?	?	?	?	1,32118402730231	-1,30102999566398	-0,698970004336019
Teal	Diamond	Bambiraptor	Bambiraptor	Smith et al., 2005	Bambiraptor lateral	Dromaeosauridae	Dromaeosauridae Lateral	0,318063334962762	0,146128035678238	0,68304703823885	0,720159303405957	?	?	?	?	?	1,50351831272407	-1,30102999566398	?
Teal	Diamond	Bambiraptor	Bambiraptor	Smith et al., 2005	Bambiraptor lateral	Dromaeosauridae	Dromaeosauridae Lateral	0,374748346010104	0,20682587603185	0,691081492122968	0,834420703681533	?	?	?	?	?	1,07518185461869	-1,30102999566398	-0,778151249515055
Teal	Diamond	Bambiraptor	Bambiraptor	Smith et al., 2005	Bambiraptor lateral	Dromaeosauridae	Dromaeosauridae Lateral	0,392696953259666	0,0934216851622351	0,746634198937579	0,8055008581584	?	?	?	?	?	1,5992278627738	-1,30102999566398	-0,778151249515055
Teal	Diamond	Bambiraptor	Bambiraptor	Smith et al., 2005	Bambiraptor lateral	Dromaeosauridae	Dromaeosauridae Lateral	0,416640507338281	0,14921911265538	0,777426822389311	0,853089529851866	?	?	?	?	?	1,62148786458063	-1,30102999566398	-0,698970004336019
Teal	Diamond	Bambiraptor	Bambiraptor	Smith et al., 2005	Bambiraptor lateral	Dromaeosauridae	Dromaeosauridae Lateral	0,371067862271736	0,0791812460476248	0,767897616018091	0,836324115706752	?	?	?	?	?	1,59988307207369	-1,30102999566398	-0,684845362165566
Teal	Diamond	Bambiraptor	Bambiraptor	Smith et al., 2005	Bambiraptor lateral	Dromaeosauridae	Dromaeosauridae Lateral	0,404833716619938	-0,00436480540245009	0,664641975556126	0,710963118995276	?	?	?	?	?	1,47726599542485	-1,30102999566398	-0,812913356208561
Teal	Diamond	Bambiraptor	Bambiraptor	Smith et al., 2005	Bambiraptor lateral	Dromaeosauridae	Dromaeosauridae Lateral	0,507855871695831	0,136720567156407	0,752816431188271	0,841984804590114	?	?	?	?	?	1,6220066730068	-1,30102999566398	-0,675778341952034
Teal	Diamond	Bambiraptor	Bambiraptor	Smith et al., 2005	Bambiraptor mesial	Dromaeosauridae	Dromaeosauridae Mesial	0,332438459915605	0,195899652409234	0,605305046141109	0,642464520242121	?	?	?	?	?	1,03100428136354	-1,30102999566398	?
Teal	Plus	Deinonychus	Deinonychus	This study	Deinonychus mesial	Dromaeosauridae	Dromaeosauridae Mesial	0,701567985055927	0,47567118832443	0,951337518795918	1,01953168453126	0,660865478003869	0,382017042574868	1,01953168453126	0	0	?	?	-0,518513939921317
Teal	Plus	Deinonychus	Deinonychus	This study	Deinonychus lateral	Dromaeosauridae	Dromaeosauridae Lateral	0,848804701051804	0,505149978319906	1,01870049866624	1,10754912974469	0,750508394851346	0,436162647040756	0,871572935545879	0	0	?	-0,778151249515055	-0,526339276833947
Teal	Plus	Deinonychus	Deinonychus	This study	Deinonychus lateral	Dromaeosauridae	Dromaeosauridae Lateral	0,824776462475546	0,480006942957151	0,994756944587628	1,10516942799933	0,771587480881255	0,444044795918076	0,821513528404773	0	0	?	-0,845098039579962	-0,544068043915981
Teal	Plus	Deinonychus	Deinonychus	This study	Deinonychus lateral	Dromaeosauridae	Dromaeosauridae Lateral	0,860338006570994	0,528916700277655	1,04414762087872	1,06892761168207	0,764922984649889	0,457881896733992	0,853089529851866	0	0	?	?	-0,51188336054458
Teal	Plus	Deinonychus	Deinonychus	This study	Deinonychus lateral	Dromaeosauridae	Dromaeosauridae Lateral	0,848804701051804	0,460897842756548	0,99211148778695	1,02734960777476	0,737192642704737	0,41161970596323	0,781755374652469	0	0	?	-0,845098039579962	-0,574031267184851
Teal	Plus	Deinonychus	Deinonychus	This study	Deinonychus lateral	Dromaeosauridae	Dromaeosauridae Lateral	0,693726948923647	0,399673721481038	0,79448804665917	0,790988475088816	0,569373909615046	0,305351369446624	0,643452676486187	0	0	?	-0,778151249515055	-0,574031267184851
Teal	Plus	Deinonychus	Deinonychus	This study	Deinonychus lateral	Dromaeosauridae	Dromaeosauridae Lateral	0,967547976218862	0,513217600067939	1,15381486434453	1,16702179579026	0,741939077729199	0,503790683057181	?	0	0	?	?	-0,431363764593282
Teal	Plus	Deinonychus	Deinonychus	This study	Deinonychus lateral	Dromaeosauridae	Dromaeosauridae Lateral	0,860936620700094	0,613841821876069	1,19645254170339	1,17522180034305	0,777426822389311	0,532754378992498	1,17522180034305	0	0	?	-0,740362689059949	-0,51188336054458
Teal	Plus	Deinonychus	Deinonychus	This study	Deinonychus lateral	Dromaeosauridae	Dromaeosauridae Lateral	0,946452265013073	0,597695185925512	1,18412335423967	1,21218760440396	0,795880017344075	0,474216264076255	0,910090545594068	0	0	?	?	-0,49136169405142
Teal	Plus	Deinonychus	Deinonychus	This study	Deinonychus lateral	Dromaeosauridae	Dromaeosauridae Lateral	0,842609239610562	0,465382851448418	0,990338854787601	1,055378331375	0,728353782021228	0,419955748489758	0,928395852256714	0	0	?	-0,740362689059949	-0,583425500455148
Teal	Plus	Deinonychus	Deinonychus	This study	Deinonychus mesial	Dromaeosauridae	Dromaeosauridae Mesial	0,904174368284163	0,665580991017953	1,19423674872383	1,19200959265367	0,800717078282385	0,549003262025788	1,00259798071991	0	0	?	-0,778151249515055	-0,477121255153957
Teal	Plus	Deinonychus	Deinonychus	This study	Deinonychus mesial	Dromaeosauridae	Dromaeosauridae Mesial	0,898176483497677	0,663700925389648	1,22010808804006	1,22711508258913	0,825426117767823	0,559906625036113	1,11058971029925	0	0	?	?	-0,500510910083357
Teal	Plus	Deinonychus	Deinonychus	This study	Deinonychus lateral	Dromaeosauridae	Dromaeosauridae Lateral	0,992995098431342	0,681241237375587	1,27438879555038	1,29181268746712	0,872156272748293	0,633468455579587	1,25887662937213	0	0	?	-0,812913356208561	-0,505149978319906
Teal	Plus	Deinonychus	Deinonychus	This study	Deinonychus lateral	Dromaeosauridae	Dromaeosauridae Lateral	0,915927211697116	0,632457292184724	1,14144977340047	1,17084820364331	0,824776462475546	0,587710965018911	0,983626287124535	0	0	?	-0,740362689059949	-0,500510910083357
Teal	Plus	Deinonychus	Deinonychus	This study	Deinonychus lateral	Dromaeosauridae	Dromaeosauridae Lateral	0,897627091290441	0,642464520242121	1,16106838547117	1,17753649992986	0,800029359244134	0,584331224367531	0,984977126415493	0	0	?	?	-0,544068043915981
Teal	Plus	Deinonychus	Deinonychus	This study	Deinonychus lateral	Dromaeosauridae	Dromaeosauridae Lateral	0,960946195733831	0,642464520242121	1,18069920129603	1,19395897801919	0,825426117767823	0,559906625036113	1,04336227802113	0	0	?	-0,812913356208561	-0,583425500455148
Teal	Plus	Deinonychus	Deinonychus	Smith et al., 2005	Deinonychus mesial	Dromaeosauridae	Dromaeosauridae Mesial	0,705007959333336	0,477121254719662	0,946943270697825	1,01577875638904	?	?	?	?	?	1,79476679794082	-0,695481676976607	-0,536558443196914
Teal	Plus	Deinonychus	Deinonychus	Smith et al., 2005	Deinonychus lateral	Dromaeosauridae	Dromaeosauridae Lateral	0,849419413796899	0,505149978319906	1,00302947055362	1,09025805293132	?	?	?	?	?	1,82419094065258	-0,77085201272788	-0,544068043915981
Teal	Plus	Deinonychus	Deinonychus	Smith et al., 2005	Deinonychus lateral	Dromaeosauridae	Dromaeosauridae Lateral	0,829946695941636	0,466867620354109	0,9804578922761	1,08955188288645	?	?	?	?	?	1,81318053258601	-0,740362689059949	-0,513217600432746
Teal	Plus	Deinonychus	Deinonychus	Smith et al., 2005	Deinonychus lateral	Dromaeosauridae	Dromaeosauridae Lateral	0,82865989653532	0,447158031342219	0,960946195733831	1,07114529045108	?	?	?	?	?	1,80699351368211	-0,77085201272788	-0,551449998598259
Teal	Plus	Deinonychus	Deinonychus	Smith et al., 2005	Deinonychus lateral	Dromaeosauridae	Dromaeosauridae Lateral	0,728353782021228	0,382017042574868	0,814913181275074	0,921686475483602	?	?	?	?	?	1,72452162711856	-0,763427993823514	-0,544068043915981
Teal	Plus	Deinonychus	Deinonychus	Smith et al., 2005	Deinonychus lateral	Dromaeosauridae	Dromaeosauridae Lateral	0,854306041801081	0,509202522331103	1,04178731897175	1,13033376849501	?	?	?	?	?	1,83473851890384	-0,755874856888516	-0,544068043915981
Teal	Plus	Deinonychus	Deinonychus	Smith et al., 2005	Deinonychus lateral	Dromaeosauridae	Dromaeosauridae Lateral	0,803457115648414	0,487138375477186	1,01703333929878	1,08278537031645	?	?	?	?	?	1,82762770476743	-0,755874856888516	?
Teal	Plus	Deinonychus	Deinonychus	Smith et al., 2005	Deinonychus lateral	Dromaeosauridae	Dromaeosauridae Lateral	0,847572659142112	0,505149978319906	1,08742645703629	1,15136985024746	?	?	?	?	?	1,84862011743413	-0,740362689059949	-0,544068043915981
Teal	Plus	Deinonychus	Deinonychus	Smith et al., 2005	Deinonychus lateral	Dromaeosauridae	Dromaeosauridae Lateral	0,853089529851866	0,602059991327962	1,13289976994448	1,20790353038605	?	?	?	?	?	1,85654764485675	-0,698970004336019	-0,477121255153957
Teal	Plus	Deinonychus	Deinonychus	Smith et al., 2005	Deinonychus mesial	Dromaeosauridae	Dromaeosauridae Mesial	0,758911892397974	0,505149978319906	1,07151380509509	1,03342375548695	?	?	?	?	?	1,86664172056604	?	-0,602059991327962
Teal	Plus	Deinonychus	Deinonychus	Smith et al., 2005	Deinonychus lateral	Dromaeosauridae	Dromaeosauridae Lateral	0,786041210242554	0,41161970596323	0,94299959336604	1,13672056715641	?	?	?	?	?	1,78447464376252	-0,748188025963894	-0,539076098853578
Teal	Square	Acheroraptor	Acheroraptor	Evans et al., 2013	Acheroraptor lateral	Dromaeosauridae	Dromaeosauridae Lateral	0,8750612633917	0,528273777167044	1,11809931207799	?	?	?	?	?	?	?	-0,892094603385352	-0,662757832376445
Teal	Square	Acheroraptor	Acheroraptor	Evans et al., 2013	Acheroraptor lateral	Dromaeosauridae	Dromaeosauridae Lateral	0,867762024650201	0,477121254719662	1,07918124604762	?	?	?	?	?	?	?	-0,819543934152126	-0,672097858847736
Teal	Square	Acheroraptor	Acheroraptor	Evans et al., 2013	Acheroraptor lateral	Dromaeosauridae	Dromaeosauridae Lateral	0,804480189105993	0,477121254719662	1,00539503188671	?	?	?	?	?	?	?	-0,880813593496816	-0,681241238070458
Teal	Square	Acheroraptor	Acheroraptor	Evans et al., 2013	Acheroraptor lateral	Dromaeosauridae	Dromaeosauridae Lateral	0,852784868680548	0,511883360978874	1,07918124604762	?	?	?	?	?	?	?	?	-0,643452677007341
Teal	Dot	Dromaeosaurus	Dromaeosaurus	Hendrickx et al., 2015	Dromaeosaurus lateral	Dromaeosauridae	Dromaeosauridae Lateral	0,90036712865647	0,684845361644412	1,25454807710897	1,3356584522893	0,828015064223977	0,653212513775344	?	0	0	?	-0,477121255153957	-0,544068043915981
Teal	Dot	Dromaeosaurus	Dromaeosaurus	Hendrickx et al., 2015	Dromaeosaurus lateral	Dromaeosauridae	Dromaeosauridae Lateral	0,839478047374198	0,621176281775035	1,09131515969722	1,19033169817029	0,756636108245848	0,526339277389844	1,19033169817029	0	0	?	-0,544068043915981	-0,51188336054458
Teal	Dot	Dromaeosaurus	Dromaeosaurus	Hendrickx et al., 2015	Dromaeosaurus mesial	Dromaeosauridae	Dromaeosauridae Mesial	0,777426822389311	0,648360010980932	1,10720996964787	1,14612803567824	0,681241237375587	0,513217600067939	0,924279286061882	0	0	?	-0,544068043915981	-0,602059991327962
Teal	Dot	Dromaeosaurus	Dromaeosaurus	Hendrickx et al., 2015	Dromaeosaurus lateral	Dromaeosauridae	Dromaeosauridae Lateral	0,791690649020118	0,598790506763115	1,13924921757161	1,14332712999205	0,746634198937579	0,534026106056135	?	0	0	?	-0,477121255153957	-0,500510910083357
Teal	Dot	Dromaeosaurus	Dromaeosaurus	Hendrickx et al., 2015	Dromaeosaurus lateral	Dromaeosauridae	Dromaeosauridae Lateral	0,859738566197147	0,608526033577194	1,16938049531195	1,18383903705642	0,771587480881255	0,515873843711679	?	0	0	?	-0,462397998159533	?
Teal	Dot	Dromaeosaurus	Dromaeosaurus	Hendrickx et al., 2015	Dromaeosaurus lateral	Dromaeosauridae	Dromaeosauridae Lateral	0,745855195173729	0,513217600067939	1,00603795499732	1,04336227802113	0,714329759745233	0,468347330412157	0,853089529851866	0	0	?	-0,544068043915981	-0,574031267184851
Teal	Dot	Dromaeosaurus	Dromaeosaurus	Hendrickx et al., 2015	Dromaeosaurus lateral	Dromaeosauridae	Dromaeosauridae Lateral	0,790988475088816	0,541579243946581	0,999130541287371	1,05576046468773	0,736396502276642	0,462397997898956	?	0	0	?	?	-0,653212514209638
Teal	Dot	Dromaeosaurus	Dromaeosaurus	Hendrickx et al., 2015	Dromaeosaurus mesial	Dromaeosauridae	Dromaeosauridae Mesial	0,648360010980932	0,6232492903979	1,03622954408629	1,05269394192497	0,555094448578319	0,525044807036845	1,05269394192497	0	0	?	-0,477121255153957	-0,452093248566065
Teal	Dot	Dromaeosaurus	Dromaeosaurus	Hendrickx et al., 2015	Dromaeosaurus mesial	Dromaeosauridae	Dromaeosauridae Mesial	0,69810054562339	0,777426822389311	1,11892575282578	1,1044871113124	0,631443769013172	0,639486489268586	1,1044871113124	0	0	?	-0,397940008672038	-0,477121255153957
Teal	Dot	Dromaeosaurus	Dromaeosaurus	Hendrickx et al., 2015	Dromaeosaurus mesial	Dromaeosauridae	Dromaeosauridae Mesial	0,625312450961674	0,618048096712093	0,955206537541942	1,03981055414835	0,544068044350276	0,523746466811564	1,03981055414835	0	0	?	-0,452093248566065	-0,477121255153957
Teal	Dot	Dromaeosaurus	Dromaeosaurus	Smith et al., 2005	Dromaeosaurus lateral	Dromaeosauridae	Dromaeosauridae Lateral	0,857935264719429	0,608526033577194	1,1092409685882	1,19865708695442	?	?	?	?	?	1,84978782423769	-0,440909081561436	-0,531478917129114
Teal	Dot	Dromaeosaurus	Dromaeosaurus	Smith et al., 2005	Dromaeosaurus lateral	Dromaeosauridae	Dromaeosauridae Lateral	0,835056101720116	0,568201724066995	1,06370855939142	1,14519640611418	?	?	?	?	?	1,83935232889542	-0,505149978319906	-0,602059991327962
Teal	Dot	Dromaeosaurus	Dromaeosaurus	Smith et al., 2005	Dromaeosaurus lateral	Dromaeosauridae	Dromaeosauridae Lateral	0,88309335857569	0,60422605308447	1,0927206446841	1,21404867941194	?	?	?	?	?	1,84460141962635	-0,544068043915981	-0,544068043915981
Teal	Dot	Dromaeosaurus	Dromaeosaurus	Smith et al., 2005	Dromaeosaurus lateral	Dromaeosauridae	Dromaeosauridae Lateral	0,797959643737196	0,495544337546448	1,02857125269254	1,09342168516224	?	?	?	?	?	1,83033199345196	-0,575187844614969	-0,602059991327962
Teal	Dot	Dromaeosaurus	Dromaeosaurus	Smith et al., 2005	Dromaeosaurus lateral	Dromaeosauridae	Dromaeosauridae Lateral	0,825426117767823	0,521138083704036	1,04060234011407	1,1102529173534	?	?	?	?	?	1,83499260373303	-0,544068043915981	-0,544068043915981
Teal	Dot	Dromaeosaurus	Dromaeosaurus	Smith et al., 2005	Dromaeosaurus lateral	Dromaeosauridae	Dromaeosauridae Lateral	0,755874855672491	0,492760389026837	0,986771734266245	1,04139268515823	?	?	?	?	?	1,81716857238106	?	?
Teal	Dot	Dromaeosaurus	Dromaeosaurus	Smith et al., 2005	Dromaeosaurus mesial	Dromaeosauridae	Dromaeosauridae Mesial	0,737192642704737	0,605305046141109	0,973127853599699	1,02118929906994	?	?	?	?	?	1,81284653696707	-0,477121255153957	?
Teal	Dot	Dromaeosaurus	Dromaeosaurus	Smith et al., 2005	Dromaeosaurus lateral	Dromaeosauridae	Dromaeosauridae Lateral	0,784617292632875	0,580924975675619	1,06258198422816	1,09131515969722	?	?	?	?	?	1,84652266841629	-0,440909081561436	-0,477121255153957
Teal	Dot	Dromaeosaurus	Dromaeosaurus	Smith et al., 2005	Dromaeosaurus lateral	Dromaeosauridae	Dromaeosauridae Lateral	0,8109042806687	0,592176757395867	1,04999285692014	1,11727129565576	?	?	?	?	?	1,83670379908973	-0,531478917129114	-0,544068043915981
Teal	Dot	Dromaeosaurus	Dromaeosaurus	Smith et al., 2005	Dromaeosaurus lateral	Dromaeosauridae	Dromaeosauridae Lateral	0,81690383937566	0,589949601325708	1,05192391604611	1,11360915107303	?	?	?	?	?	1,83859725281666	-0,531478917129114	-0,544068043915981
Teal	Dot	Dromaeosaurus	Dromaeosaurus	Smith et al., 2005	Dromaeosaurus lateral	Dromaeosauridae	Dromaeosauridae Lateral	0,745074791582057	0,514547752660286	0,9304395947667	1,02938377768521	?	?	?	?	?	1,78724788033195	-0,531478917129114	-0,544068043915981
Teal	O	Velociraptor	Velociraptor	Hendrickx et al., 2015	Velociraptor mesial	Dromaeosauridae	Dromaeosauridae Mesial	0,57287160220048	0,173186268412274	0,791690649020118	0,862727528317975	0,507855871695831	0,217483944213906		0,778151250383644	0	?	-1,30102999566398	-0,845098039579962
Teal	O	Velociraptor	Velociraptor	Hendrickx et al., 2015	Velociraptor mesial	Dromaeosauridae	Dromaeosauridae Mesial	0,589949601325708	0,24551266781415	0,770852011642144	0,79657433321043	0,428134794028789	0,0211892990699381		0	0	?	-1,30102999566398	-0,778151249515055
Teal	O	Velociraptor	Velociraptor	Hendrickx et al., 2015	Velociraptor lateral	Dromaeosauridae	Dromaeosauridae Lateral	0,676693609624867	0,255272505103306	0,89707700320942	0,9804578922761	0,583198773968623	0,181843587944773		0	0	?	-1,30102999566398	-0,778151249515055
Teal	O	Velociraptor	Velociraptor	Hendrickx et al., 2015	Velociraptor mesial	Dromaeosauridae	Dromaeosauridae Mesial	0,437750562820388	0,0681858617461616	0,709269960975831	0,752816431188271	0,3654879848909	-0,0268721464003014		0	0	?	-1,30102999566398	-0,812913356208561
Teal	O	Velociraptor	Velociraptor	Hendrickx et al., 2015	Velociraptor lateral	Dromaeosauridae	Dromaeosauridae Lateral	0,657055852857104	0,298853076409707	0,90036712865647	1,0068937079479	0,324282455297693	?		0	0	?	-1,30102999566398	?
Teal	O	Velociraptor	Velociraptor	Hendrickx et al., 2015	Velociraptor lateral	Dromaeosauridae	Dromaeosauridae Lateral	0,629409599102719	0,2405492482826	0,8926510338773	0,968482948553935	0,531478917042255	0,227886704613674		0	0	?	-1,30102999566398	-0,740362689059949
Teal	O	Velociraptor	Velociraptor	This study	Velociraptor lateral	Dromaeosauridae	Dromaeosauridae Lateral	0,711807229041191	0,294466226161593	0,862727528317975	0,946452265013073	?	?	?	0	0	?	-1,30102999566398	-0,698970004336019
Teal	O	Velociraptor	Velociraptor	This study	Velociraptor lateral	Dromaeosauridae	Dromaeosauridae Lateral	0,728353782021228	0,278753600952829	0,888740960682893	0,927883410330707	?	?	?	0	0	?	-1,30102999566398	-0,698970004336019
Teal	O	Velociraptor	Velociraptor	This study	Velociraptor lateral	Dromaeosauridae	Dromaeosauridae Lateral	0,663700925389648	0,212187604403958	0,742725131304698	0,79657433321043	?	?	?	0	0	?	-1,30102999566398	-0,698970004336019
Teal	O	Velociraptor	Velociraptor	This study	Velociraptor lateral	Dromaeosauridae	Dromaeosauridae Lateral	0,627365856592733	0,230448921378274	0,690196080028514	0,828015064223977	?	?	?	0	0	?	-1,30102999566398	-0,778151249515055
Teal	O	Velociraptor	Velociraptor	Smith et al., 2005	Velociraptor mesial	Dromaeosauridae	Dromaeosauridae Mesial	0,550228353055094	0,187520720836463	0,76715586608218	0,831869774280502	?	?	?	?	?	1,66754633951152	-0,778151249515055	?
Teal	O	Velociraptor	Velociraptor	Smith et al., 2005	Velociraptor mesial	Dromaeosauridae	Dromaeosauridae Mesial	0,518513939877887	0,187520720836463	0,6414741105041	0,769377326076138	?	?	?	?	?	1,37785241900675	-0,778151249515055	?
Teal	O	Velociraptor	Velociraptor	Smith et al., 2005	Velociraptor lateral	Dromaeosauridae	Dromaeosauridae Lateral	0,620136054973758	0,161368002234975	0,826074802700826	0,925312091499649	?	?	?	?	?	1,71365851620836	-1,30102999566398	-0,740362689059949
Teal	O	Velociraptor	Velociraptor	Smith et al., 2005	Velociraptor lateral	Dromaeosauridae	Dromaeosauridae Lateral	0,638489256954637	0,332438459915605	0,898176483497677	0,979548374704095	?	?	?	?	?	1,76230336328777	-0,875061264477436	-0,778151249515055
Teal	O	Velociraptor	Velociraptor	Smith et al., 2005	Velociraptor lateral	Dromaeosauridae	Dromaeosauridae Lateral	0,59659709562646	0,20682587603185	0,840733234611807	0,958563883221967	?	?	?	?	?	1,70799574642293	-0,875061264477436	-0,698970004336019
Teal	O	Velociraptor	Velociraptor	Smith et al., 2005	Velociraptor lateral	Dromaeosauridae	Dromaeosauridae Lateral	0,492760389026837	-0,0969100130080564	0,671172842715083	0,705863712283919	?	?	?	?	?	1,5449357658815	-0,903089986991944	-0,778151249515055
Teal	O	Velociraptor	Velociraptor	Smith et al., 2005	Velociraptor mesial	Dromaeosauridae	Dromaeosauridae Mesial	0,383815365980431	0,0681858617461616	0,628388930050312	0,701567985055927	?	?	?	?	?	1,13417710757677	-1,30102999566398	-0,778151249515055
Teal	O	Velociraptor	Velociraptor	Smith et al., 2005	Velociraptor mesial	Dromaeosauridae	Dromaeosauridae Mesial	0,650307523131936	0,445604203273598	0,881954971339601	0,963787827345555	?	?	?	?	?	1,75648396444261	-1,30102999566398	-0,698970004336019
Teal	O	Velociraptor	Velociraptor	Smith et al., 2005	Velociraptor lateral	Dromaeosauridae	Dromaeosauridae Lateral	0,788168371141168	0,390935107103379	0,993436230497612	1,09656243837414	?	?	?	?	?	1,81277970700896	-1,30102999566398	-0,698970004336019
Teal	O	Velociraptor	Velociraptor	Smith et al., 2005	Velociraptor lateral	Dromaeosauridae	Dromaeosauridae Lateral	0,777426822389311	0,380211241711606	0,996949248495381	1,10957854690439	?	?	?	?	?	1,81063570027554	-1,30102999566398	-0,602059991327962
Teal	O	Velociraptor	Velociraptor	Smith et al., 2005	Velociraptor lateral	Dromaeosauridae	Dromaeosauridae Lateral	0,673941998634088	0,190331698170291	0,832508912706236	0,960470777534299	?	?	?	?	?	1,72271616748849	-1,30102999566398	-0,653212514209638
Teal	O	Velociraptor	Velociraptor	Smith et al., 2005	Velociraptor lateral	Dromaeosauridae	Dromaeosauridae Lateral	0,671172842715083	0,296665190261531	0,974971994298069	1,01325866528352	?	?	?	?	?	1,81197694433695	-1,30102999566398	?
Teal	O	Velociraptor	Velociraptor	Smith et al., 2005	Velociraptor lateral	Dromaeosauridae	Dromaeosauridae Lateral	0,661812685537261	0,301029995663981	0,966141732739033	1,02242837118549	?	?	?	?	?	1,80174661921946	-1,30102999566398	-0,698970004336019
Teal	Dash	Richardoestesia	Richardoestesia	Sankey et al., 2002	Richardoestesia lateral	Dromaeosauridae	Dromaeosauridae Lateral	0,544068044350276	0,176091259055681	0,8750612633917	?	?	?	?	?	?	?		-0,812913356208561
Teal	Dash	Richardoestesia	Richardoestesia	Sankey et al., 2002	Richardoestesia lateral	Dromaeosauridae	Dromaeosauridae Lateral	0,447158031342219	0,113943352306837	0,832508912706236	?	?	?	?	?	?	?		-0,903089986991944
Teal	Dash	Richardoestesia	Richardoestesia	Sankey et al., 2002	Richardoestesia lateral	Dromaeosauridae	Dromaeosauridae Lateral	0,505149978319906	0,0791812460476248	0,929418925714293	?	?	?	?	?	?	?		-1
Teal	Dash	Richardoestesia	Richardoestesia	Sankey et al., 2002	Richardoestesia lateral	Dromaeosauridae	Dromaeosauridae Lateral	0,278753600952829	-0,0457574905606751	0,716003343634799	?	?	?	?	?	?	?		-1,0791812477848
Teal	Dash	Richardoestesia	Richardoestesia	Sankey et al., 2002	Richardoestesia lateral	Dromaeosauridae	Dromaeosauridae Lateral	0,230448921378274	-0,0457574905606751	0,6232492903979	?	?	?	?	?	?	?		?
Teal	Dash	Richardoestesia	Richardoestesia	Sankey et al., 2002	Richardoestesia lateral	Dromaeosauridae	Dromaeosauridae Lateral	0,397940008672038	0,113943352306837	0,698970004336019	?	?	?	?	?	?	?		-0,903089986991944
Teal	Dash	Richardoestesia	Richardoestesia	Sankey et al., 2002	Richardoestesia lateral	Dromaeosauridae	Dromaeosauridae Lateral	0,556302500767287	0,230448921378274	1,09691001300806	?	?	?	?	?	?	?		-0,778151249515055
Teal	Dash	Richardoestesia	Richardoestesia	Sankey et al., 2002	Richardoestesia lateral	Dromaeosauridae	Dromaeosauridae Lateral	0,591064607026499	0,397940008672038	0,732393759822969	?	?	?	?	?	?	?		-0,875061264477436
Teal	Dash	Richardoestesia	Richardoestesia	Sankey et al., 2002	Richardoestesia lateral	Dromaeosauridae	Dromaeosauridae Lateral	0,278753600952829	-0,154901959985743	0,477121254719662	?	?	?	?	?	?	?		-1,0791812477848
Teal	Dash	Richardoestesia	Richardoestesia	Sankey et al., 2002	Richardoestesia lateral	Dromaeosauridae	Dromaeosauridae Lateral	0,278753600952829	-0,154901959985743	0,462397997898956	?	?	?	?	?	?	?		-1,0791812477848
Teal	Dash	Richardoestesia	Richardoestesia	Sankey et al., 2002	Richardoestesia lateral	Dromaeosauridae	Dromaeosauridae Lateral	0,653212513775344	0,322219294733919	1,04139268515823	?	?	?	?	?	?	?		-0,778151249515055
Teal	Dash	Richardoestesia	Richardoestesia	Sankey et al., 2002	Richardoestesia lateral	Dromaeosauridae	Dromaeosauridae Lateral	0,361727836017593	0,0413926851582251	0,763427993562937	?	?	?	?	?	?	?		-0,929418925062851
Teal	Dash	Richardoestesia	Richardoestesia	Sankey et al., 2002	Richardoestesia lateral	Dromaeosauridae	Dromaeosauridae Lateral	0,322219294733919	0,0413926851582251	0,653212513775344	?	?	?	?	?	?	?		-0,903089986991944
Teal	Dash	Richardoestesia	Richardoestesia	Sankey et al., 2002	Richardoestesia lateral	Dromaeosauridae	Dromaeosauridae Lateral	0,361727836017593	0,0791812460476248	0,740362689494244	?	?	?	?	?	?	?		-1
Teal	Dash	Richardoestesia	Richardoestesia	Sankey et al., 2002	Richardoestesia lateral	Dromaeosauridae	Dromaeosauridae Lateral	0,568201724066995	0,230448921378274	0,977723605288848	?	?	?	?	?	?	?		-0,845098039579962
Teal	Dash	Richardoestesia	Richardoestesia	Sankey et al., 2002	Richardoestesia lateral	Dromaeosauridae	Dromaeosauridae Lateral	0,477121254719662	0,204119982655925	0,857332496431268	?	?	?	?	?	?	?		-0,845098039579962
Teal	Dash	Richardoestesia	Richardoestesia	Sankey et al., 2002	Richardoestesia lateral	Dromaeosauridae	Dromaeosauridae Lateral	0,491361693834273	0,176091259055681	0,986771734266245	?	?	?	?	?	?	?		-0,845098039579962
Teal	Dash	Richardoestesia	Richardoestesia	Sankey et al., 2002	Richardoestesia lateral	Dromaeosauridae	Dromaeosauridae Lateral	0,380211241711606	-0,0969100130080564	0,518513939877887	?	?	?	?	?	?	?		-1
Teal	Dash	Richardoestesia	Richardoestesia	Sankey et al., 2002	Richardoestesia lateral	Dromaeosauridae	Dromaeosauridae Lateral	0,301029995663981	-0,154901959985743	0,431363764158987	?	?	?	?	?	?	?		-1,0791812477848
Teal	Dash	Richardoestesia	Richardoestesia	Sankey et al., 2002	Richardoestesia lateral	Dromaeosauridae	Dromaeosauridae Lateral	0,301029995663981	0	0,568201724066995	?	?	?	?	?	?	?		-1,0791812477848
Teal	Dash	Richardoestesia	Richardoestesia	Sankey et al., 2002	Richardoestesia lateral	Dromaeosauridae	Dromaeosauridae Lateral	0,255272505103306	-0,154901959985743	0,361727836017593	?	?	?	?	?	?	?		-1,0791812477848
Teal	Dash	Richardoestesia	Richardoestesia	Sankey et al., 2002	Richardoestesia lateral	Dromaeosauridae	Dromaeosauridae Lateral	0,342422680822206	-0,0969100130080564	0,518513939877887	?	?	?	?	?	?	?		-1,0791812477848
Teal	Dash	Richardoestesia	Richardoestesia	Sankey et al., 2002	Richardoestesia lateral	Dromaeosauridae	Dromaeosauridae Lateral	0,146128035678238	-0,221848749616356	0,380211241711606	?	?	?	?	?	?	?		-1,0791812477848
Teal	Dash	Richardoestesia	Richardoestesia	Sankey et al., 2002	Richardoestesia lateral	Dromaeosauridae	Dromaeosauridae Lateral	0,278753600952829	-0,154901959985743	0,397940008672038	?	?	?	?	?	?	?		-1,0791812477848
Teal	Dash	Richardoestesia	Richardoestesia	Farlow et al., 1991	Richardoestesia lateral	Dromaeosauridae	Dromaeosauridae Lateral	0,491361693834273	0,255272505103306	0,778151250383644	?	?	?	?	?	?	?		-0,643452677007341
Teal	Dash	Richardoestesia	Richardoestesia	Sankey et al., 2005	Richardoestesia lateral	Dromaeosauridae	Dromaeosauridae Lateral	0,301029995663981	-0,0457574905606751	0,397940008672038	?	?	?	?	?	?	?		-1
Teal	Dash	Richardoestesia	Richardoestesia	Sankey et al., 2005	Richardoestesia lateral	Dromaeosauridae	Dromaeosauridae Lateral	0,230448921378274	-0,154901959985743	0,477121254719662	?	?	?	?	?	?	?		-1,04139268472393
Teal	Dash	Richardoestesia	Richardoestesia	Sankey et al., 2005	Richardoestesia lateral	Dromaeosauridae	Dromaeosauridae Lateral	0,230448921378274	0	0,544068044350276	?	?	?	?	?	?	?		-1
Teal	Dash	Richardoestesia	Richardoestesia	Sankey et al., 2005	Richardoestesia lateral	Dromaeosauridae	Dromaeosauridae Lateral	0,255272505103306	-0,0457574905606751	0,361727836017593	?	?	?	?	?	?	?		-0,954242509873619
Teal	Dash	Richardoestesia	Richardoestesia	Sankey et al., 2005	Richardoestesia lateral	Dromaeosauridae	Dromaeosauridae Lateral	0,301029995663981	0	0,602059991327962	?	?	?	?	?	?	?		-1,0791812477848
Teal	Dash	Richardoestesia	Richardoestesia	Sankey et al., 2002	Richardoestesia lateral	Dromaeosauridae	Dromaeosauridae Lateral	0,672097857935717	0,361727836017593	1,0899051114394	?	?	?	?	?	?	?		-0,720985745161302
Teal	Dash	Richardoestesia	Richardoestesia	Sankey et al., 2002	Richardoestesia lateral	Dromaeosauridae	Dromaeosauridae Lateral	0,568201724066995	0,204119982655925	0,919078092376074	?	?	?	?	?	?	?		-0,845098039579962
Teal	Dash	Richardoestesia	Richardoestesia	Sankey et al., 2002	Richardoestesia lateral	Dromaeosauridae	Dromaeosauridae Lateral	0,544068044350276	0,176091259055681	0,740362689494244	?	?	?	?	?	?	?		-0,845098039579962
Teal	Dash	Richardoestesia	Richardoestesia	Sankey et al., 2002	Richardoestesia lateral	Dromaeosauridae	Dromaeosauridae Lateral	0,602059991327962	0,230448921378274	1	?	?	?	?	?	?	?		-0,845098039579962
Teal	Dash	Richardoestesia	Richardoestesia	Sankey et al., 2002	Richardoestesia lateral	Dromaeosauridae	Dromaeosauridae Lateral	0,462397997898956	0	0,724275869600789	?	?	?	?	?	?	?		-0,845098039579962
Teal	Dash	Richardoestesia	Richardoestesia	Sankey et al., 2002	Richardoestesia lateral	Dromaeosauridae	Dromaeosauridae Lateral	0,447158031342219	-0,0457574905606751	0,716003343634799	?	?	?	?	?	?	?		-0,845098039579962
Teal	Dash	Richardoestesia	Richardoestesia	Sankey et al., 2002	Richardoestesia lateral	Dromaeosauridae	Dromaeosauridae Lateral	0,230448921378274	-0,154901959985743	0,602059991327962	?	?	?	?	?	?	?		-0,977723604854553
Teal	Dash	Richardoestesia	Richardoestesia	Sankey et al., 2002	Richardoestesia lateral	Dromaeosauridae	Dromaeosauridae Lateral	0,146128035678238	-0,154901959985743	0,447158031342219	?	?	?	?	?	?	?		-1,04139268472393
Teal	Dash	Richardoestesia	Richardoestesia	Longrich, 2008	Richardoestesia lateral	Dromaeosauridae	Dromaeosauridae Lateral	0,532754378992498	0,113943352306837	0,69196510276736	?	?	?	?	?	?	?	-0,884228769206995	-0,820857988901175
Teal	Dash	Richardoestesia	Richardoestesia	Longrich, 2008	Richardoestesia lateral	Dromaeosauridae	Dromaeosauridae Lateral	0,496929648073215	0,176091259055681	0,787460474518415	?	?	?	?	?	?	?		-0,84757265775237
Teal	Dash	Richardoestesia	Richardoestesia	Longrich, 2008	Richardoestesia lateral	Dromaeosauridae	Dromaeosauridae Lateral	0,344392273685111	0,0644579892269184	0,681241237375587	?	?	?	?	?	?	?		-0,966610985439852
Teal	Dash	Richardoestesia	Richardoestesia	Longrich, 2008	Richardoestesia lateral	Dromaeosauridae	Dromaeosauridae Lateral	0,301029995663981	-0,00436480540245009	0,728353782021228	?	?	?	?	?	?	?		-0,97589113740067
Teal	Dash	Richardoestesia	Richardoestesia	Longrich, 2008	Richardoestesia lateral	Dromaeosauridae	Dromaeosauridae Lateral	0,45178643552429	0,0334237554869497	0,64640372622307	?	?	?	?	?	?	?		-0,893206752556066
Teal	Dash	Richardoestesia	Richardoestesia	Longrich, 2008	Richardoestesia lateral	Dromaeosauridae	Dromaeosauridae Lateral	0,457881896733992	0,0827853703164501	0,525044807036845	?	?	?	?	?	?	?	-0,943494517434819	-0,863322861293051
Teal	Dash	Richardoestesia	Richardoestesia	Longrich, 2008	Richardoestesia lateral	Dromaeosauridae	Dromaeosauridae Lateral	0,324282455297693	0,0644579892269184	0,574031267727719	?	?	?	?	?	?	?		-0,86687781503237
Teal	Dash	Richardoestesia	Richardoestesia	Sankey et al., 2002	Richardoestesia lateral	Dromaeosauridae	Dromaeosauridae Lateral	0,57978359661681	0,301029995663981	1	?	?	?	?	?	?	?		-0,845098039579962
Teal	X	Buitreraptor	Buitreraptor	Gianechini et al., 2011	Buitreraptor lateral	Dromaeosauridae	Dromaeosauridae Lateral	0,380211241711606	-0,0969100130080564	0,662757831681574	0,799340549453582	?	?	?	?	?	1,6063813651106	-1,30102999566398	-1,30102999566398
Teal	X	Buitreraptor	Buitreraptor	Gianechini et al., 2011	Buitreraptor lateral	Dromaeosauridae	Dromaeosauridae Lateral	0,0791812460476248	?	0,431363764158987	0,204119982655925	?	?	?	?	?	1,68663626926229	-1,30102999566398	-1,30102999566398
Teal	X	Buitreraptor	Buitreraptor	Gianechini et al., 2011	Buitreraptor lateral	Dromaeosauridae	Dromaeosauridae Lateral	0,255272505103306	-0,0457574905606751	0,6232492903979	0,544068044350276	?	?	?	?	?	1,72916478969277	-1,30102999566398	-1,30102999566398
Teal	X	Buitreraptor	Buitreraptor	Gianechini et al., 2011	Buitreraptor lateral	Dromaeosauridae	Dromaeosauridae Lateral	-0,154901959985743	?	0,0413926851582251	0,342422680822206	?	?	?	?	?	1,56584781867352	-1,30102999566398	-1,30102999566398
Teal	X	Buitreraptor	Buitreraptor	Gianechini et al., 2011	Buitreraptor lateral	Dromaeosauridae	Dromaeosauridae Lateral	-0,154901959985743	?	-0,0457574905606751	0,230448921378274	?	?	?	?	?	1,55266821611219	-1,30102999566398	-1,30102999566398
Teal	X	Buitreraptor	Buitreraptor	Gianechini et al., 2011	Buitreraptor lateral	Dromaeosauridae	Dromaeosauridae Lateral	-0,154901959985743	?	0,176091259055681	0,301029995663981	?	?	?	?	?	1,69722934275972	-1,30102999566398	-1,30102999566398
Teal	X	Buitreraptor	Buitreraptor	Gianechini et al., 2011	Buitreraptor lateral	Dromaeosauridae	Dromaeosauridae Lateral	-0,154901959985743	?	0,0413926851582251	0,113943352306837	?	?	?	?	?	1,69983772586725	-1,30102999566398	-1,30102999566398
Teal	X	Buitreraptor	Buitreraptor	Gianechini et al., 2011	Buitreraptor lateral	Dromaeosauridae	Dromaeosauridae Lateral	-0,221848749616356	?	-0,0969100130080564	-0,0457574905606751	?	?	?	?	?	1,45178643552429	-1,30102999566398	-1,30102999566398
Teal	X	Buitreraptor	Buitreraptor	Gianechini et al., 2011	Buitreraptor lateral	Dromaeosauridae	Dromaeosauridae Lateral	0,113943352306837	?	0,380211241711606	0,397940008672038	?	?	?	?	?	1,82151352840477	-1,30102999566398	-1,30102999566398
Teal	X	Buitreraptor	Buitreraptor	Gianechini et al., 2011	Buitreraptor lateral	Dromaeosauridae	Dromaeosauridae Lateral	0,301029995663981	?	0,491361693834273	0,531478917042255	?	?	?	?	?	1,77742682238931	-1,30102999566398	-1,30102999566398
Teal	X	Buitreraptor	Buitreraptor	Gianechini et al., 2011	Buitreraptor lateral	Dromaeosauridae	Dromaeosauridae Lateral	-0,0457574905606751	?	0,0791812460476248	0,146128035678238	?	?	?	?	?	1,61909333062674	-1,30102999566398	-1,30102999566398
Teal	X	Buitreraptor	Buitreraptor	Gianechini et al., 2011	Buitreraptor lateral	Dromaeosauridae	Dromaeosauridae Lateral	-0,397940008672038	?	-0,221848749616356	-0,154901959985743	?	?	?	?	?	1,69196510276736	-1,30102999566398	-1,30102999566398
Teal	X	Buitreraptor	Buitreraptor	Gianechini et al., 2011	Buitreraptor lateral	Dromaeosauridae	Dromaeosauridae Lateral	-0,0969100130080564	?	-0,0457574905606751	0,0413926851582251	?	?	?	?	?	1,73719264270474	-1,30102999566398	-1,30102999566398
Teal	X	Buitreraptor	Buitreraptor	Gianechini et al., 2011	Buitreraptor lateral	Dromaeosauridae	Dromaeosauridae Lateral	0,255272505103306	?	0,414973347970818	0,431363764158987	?	?	?	?	?	1,73559889969818	-1,30102999566398	-1,30102999566398
Teal	X	Buitreraptor	Buitreraptor	Gianechini et al., 2011	Buitreraptor lateral	Dromaeosauridae	Dromaeosauridae Lateral	0,278753600952829	?	0,531478917042255	0,568201724066995	?	?	?	?	?	1,79379038469082	-1,30102999566398	-1,30102999566398
Teal	Dot	Unnamned dromaeosaurid	Unnamned dromaeosaurid	Hendrickx et al., 2015	Unnamned dromaeosaurid taxon mesial	Dromaeosauridae	Dromaeosauridae Mesial	0,681241237375587	0,869231719730976	1,08278537031645	1,22010808804006	0,755874855672491	0,57978359661681	0,698970004336019	0	0	?		-0,544068043915981
Teal	Dot	Unnamned dromaeosaurid	Unnamned dromaeosaurid	Hendrickx et al., 2015	Unnamned dromaeosaurid taxon mesial	Dromaeosauridae	Dromaeosauridae Mesial	0,934498451243568	0,792391689498254	1,31597034545692	1,29666519026153	0,819543935541869	0,612783856719735	0,681241237375587	0	0	?		-0,522704992762545
Teal	Dot	Unnamned dromaeosaurid	Unnamned dromaeosaurid	Hendrickx et al., 2015	Unnamned dromaeosaurid taxon mesial	Dromaeosauridae	Dromaeosauridae Mesial	0,944482672150169	0,763427993562937	1,26481782300954	1,28555730900777	0,785329835010767	0,556302500767287	1,01283722470517	0	0	?		-0,505149978319906
Teal	Dot	Unnamned dromaeosaurid	Unnamned dromaeosaurid	Hendrickx et al., 2015	Unnamned dromaeosaurid taxon lateral	Dromaeosauridae	Dromaeosauridae Lateral	1,08278537031645	0,707570176097936	1,32221929473392	1,55388302664387	0,959041392321094	0,716003343634799	1,29666519026153	0	0	?		-0,505149978319906
Teal	Dot	Unnamned dromaeosaurid	Unnamned dromaeosaurid	Hendrickx et al., 2015	Unnamned dromaeosaurid taxon lateral	Dromaeosauridae	Dromaeosauridae Lateral	1,15533603746506	0,763427993562937	1,47712125471966	1,56584781867352	0,991226075692495	0,653212513775344	?	0	0	?	-0,544068043915981	-0,51188336054458
Teal	Dot	Unnamned dromaeosaurid	Unnamned dromaeosaurid	Hendrickx et al., 2015	Unnamned dromaeosaurid taxon lateral	Dromaeosauridae	Dromaeosauridae Lateral	1,02118929906994	0,740362689494244	1,36172783601759	1,43136376415899	0,90848501887865	0,602059991327962	?	0	0	?	-0,544068043915981	-0,477121255153957
Teal	Dot	Unnamned dromaeosaurid	Unnamned dromaeosaurid	Hendrickx et al., 2015	Unnamned dromaeosaurid taxon lateral	Dromaeosauridae	Dromaeosauridae Lateral	1,11727129565576	0,755874855672491	1,41497334797082	1,52504480703685	1,05307844348342	0,806179973983887	1,52504480703685	0	0	?	-0,602059991327962	-0,439332693395968
Teal	Dot	Unnamned dromaeosaurid	Unnamned dromaeosaurid	Hendrickx et al., 2015	Unnamned dromaeosaurid taxon lateral	Dromaeosauridae	Dromaeosauridae Lateral	1,04139268515823	0,724275869600789	1,31175386105575	1,35602585719312	0,826074802700826	0,57978359661681	1,35602585719312	0	0	?	-0,602059991327962	-0,531478917129114
Teal	Dot	Unnamned dromaeosaurid	Unnamned dromaeosaurid	Hendrickx et al., 2015	Unnamned dromaeosaurid taxon lateral	Dromaeosauridae	Dromaeosauridae Lateral	1,04532297878666	0,681241237375587	1,39794000867204	1,44715803134222	0,939519252618618	0,633468455579587	?	0	0	?	?	-0,462397998159533
Teal	Inv. triang	Saurornitholestes	Saurornitholestes	This study	Saurornitholestes lateral	Dromaeosauridae	Dromaeosauridae Lateral	0,790988475088816	0,399673721481038	1,10311925354571	1,11892575282578	0,724275869600789	0,338456493604605	1,11892575282578	0	0	?	?	-0,636688447089905
Teal	Inv. triang	Saurornitholestes	Saurornitholestes	This study	Saurornitholestes lateral	Dromaeosauridae	Dromaeosauridae Lateral	0,822821645303105	0,352182518111362	1,07371835034612	1,0948203803548	0,734799829588847	0,332438459915605	1,0948203803548	0	0	?	-0,778151249515055	-0,636688447089905
Teal	Inv. triang	Saurornitholestes	Saurornitholestes	This study	Saurornitholestes lateral	Dromaeosauridae	Dromaeosauridae Lateral	0,81424759573192	0,413299764081252	1,08564728829686	1,08386080086657	0,723455672035186	0,346352974450639	1,08386080086657	0	0	?	-0,778151249515055	-0,636688447089905
Teal	Inv. triang	Saurornitholestes	Saurornitholestes	This study	Saurornitholestes lateral	Dromaeosauridae	Dromaeosauridae Lateral	0,644438589467839	0,376576957056512	0,958563883221967	0,941511432634403	0,553883026643874	0,257678574869185	0,775246259740236	0	0	?	?	-0,574031267184851
Teal	Inv. triang	Saurornitholestes	Saurornitholestes	This study	Saurornitholestes lateral	Dromaeosauridae	Dromaeosauridae Lateral	0,718501688867274	0,328379603438738	0,968015713993642	0,984077033902831	0,603144372620182	0,298853076409707	0,82865989653532	0	0	?	-0,755874856888516	-0,62838892939887
Teal	Inv. triang	Saurornitholestes	Saurornitholestes	This study	Saurornitholestes lateral	Dromaeosauridae	Dromaeosauridae Lateral	0,710963118995276	0,357934847000454	0,90687353472207	0,928395852256714	0,648360010980932	0,320146286111054	0,77887447200274	0	0	?	-0,812913356208561	-0,653212514209638
Teal	Inv. triang	Saurornitholestes	Saurornitholestes	Fanti & Therrien, 2007	Saurornitholestes mesial	Dromaeosauridae	Dromaeosauridae Mesial	0,354108439147401	0,176091259055681	0,907411360774586	?	?	?	?	?	?	?	-0,698970004336019	-0,602059991327962
Teal	Inv. triang	Saurornitholestes	Saurornitholestes	Fanti & Therrien, 2007	Saurornitholestes lateral	Dromaeosauridae	Dromaeosauridae Lateral	0,697229342759718	0,330413773349191	0,929418925714293	?	?	?	?	?	?	?	-0,778151249515055	-0,698970004336019
Teal	Inv. triang	Saurornitholestes	Saurornitholestes	Fanti & Therrien, 2007	Saurornitholestes lateral	Dromaeosauridae	Dromaeosauridae Lateral	0,68304703823885	0,361727836017593	0,895422546039408	?	?	?	?	?	?	?	-0,845098039579962	-0,778151249515055
Teal	Inv. triang	Saurornitholestes	Saurornitholestes	Fanti & Therrien, 2007	Saurornitholestes lateral	Dromaeosauridae	Dromaeosauridae Lateral	0,716003343634799	0,350248018334163	0,948412965778601	?	?	?	?	?	?	?	-0,778151249515055	-0,602059991327962
Teal	Inv. triang	Saurornitholestes	Saurornitholestes	Fanti & Therrien, 2007	Saurornitholestes lateral	Dromaeosauridae	Dromaeosauridae Lateral	0,665580991017953	0,342422680822206	0,994317152669637	?	?	?	?	?	?	?	-0,778151249515055	-0,698970004336019
Teal	Inv. triang	Saurornitholestes	Saurornitholestes	Fanti & Therrien, 2007	Saurornitholestes lateral	Dromaeosauridae	Dromaeosauridae Lateral	0,905795880367869	0,510545010206612	1,15228834438306	?	?	?	?	?	?	?	-0,698970004336019	-0,602059991327962
Teal	Inv. triang	Saurornitholestes	Saurornitholestes	Fanti & Therrien, 2007	Saurornitholestes lateral	Dromaeosauridae	Dromaeosauridae Lateral	0,68930885912362	0,361727836017593	1,02284061087653	?	?	?	?	?	?	?	-0,698970004336019	-0,602059991327962
Teal	Inv. triang	Saurornitholestes	Saurornitholestes	Fanti & Therrien, 2007	Saurornitholestes lateral	Dromaeosauridae	Dromaeosauridae Lateral	0,595496221825574	0,27415784926368	0,896526217489555	?	?	?	?	?	?	?	-0,778151249515055	-0,698970004336019
Teal	Inv. triang	Saurornitholestes	Saurornitholestes	Fanti & Therrien, 2007	Saurornitholestes lateral	Dromaeosauridae	Dromaeosauridae Lateral	0,61066016308988	0,287801729930226	0,957607287060095	?	?	?	?	?	?	?	-0,698970004336019	-0,477121255153957
Teal	Inv. triang	Saurornitholestes	Saurornitholestes	Fanti & Therrien, 2007	Saurornitholestes lateral	Dromaeosauridae	Dromaeosauridae Lateral	0,642464520242121	0,322219294733919	1,00646604224923	?	?	?	?	?	?	?	-0,778151249515055	-0,602059991327962
Teal	Inv. triang	Saurornitholestes	Saurornitholestes	Fanti & Therrien, 2007	Saurornitholestes lateral	Dromaeosauridae	Dromaeosauridae Lateral	0,68930885912362	0,361727836017593	1,02366391819779	?	?	?	?	?	?	?	-0,778151249515055	-0,698970004336019
Teal	Inv. triang	Saurornitholestes	Saurornitholestes	Sankey et al., 2002/Larson & Currie, 2013	Saurornitholestes lateral	Dromaeosauridae	Dromaeosauridae Lateral	0,322219294733919	-0,0457574905606751	0,531478917042255	?	?	?	?	?	?	?		-0,845098039579962
Teal	Inv. triang	Saurornitholestes	Saurornitholestes	Sankey et al., 2002/Larson & Currie, 2014	Saurornitholestes lateral	Dromaeosauridae	Dromaeosauridae Lateral	0,322219294733919	-0,154901959985743	0,544068044350276	?	?	?	?	?	?	?		-0,698970004336019
Teal	Inv. triang	Saurornitholestes	Saurornitholestes	Sankey et al., 2002/Larson & Currie, 2015	Saurornitholestes lateral	Dromaeosauridae	Dromaeosauridae Lateral	0,447158031342219	0,146128035678238	0,812913356642856	?	?	?	?	?	?	?		-0,653212514209638
Teal	Inv. triang	Saurornitholestes	Saurornitholestes	Sankey et al., 2002/Larson & Currie, 2016	Saurornitholestes lateral	Dromaeosauridae	Dromaeosauridae Lateral	0,531478917042255	0,278753600952829	0,90848501887865	?	?	?	?	?	?	?		-0,62838892939887
Teal	Inv. triang	Saurornitholestes	Saurornitholestes	Sankey et al., 2002/Larson & Currie, 2017	Saurornitholestes lateral	Dromaeosauridae	Dromaeosauridae Lateral	0,6232492903979	0,301029995663981	0,929418925714293	?	?	?	?	?	?	?		-0,653212514209638
Teal	Inv. triang	Saurornitholestes	Saurornitholestes	Sankey et al., 2002/Larson & Currie, 2018	Saurornitholestes lateral	Dromaeosauridae	Dromaeosauridae Lateral	0,643452676486187	0,278753600952829	0,929418925714293	?	?	?	?	?	?	?		-0,602059991327962
Teal	Inv. triang	Saurornitholestes	Saurornitholestes	Sankey et al., 2002/Larson & Currie, 2019	Saurornitholestes lateral	Dromaeosauridae	Dromaeosauridae Lateral	0,462397997898956	0,176091259055681	0,778151250383644	?	?	?	?	?	?	?		-0,602059991327962
Teal	Inv. triang	Saurornitholestes	Saurornitholestes	Sankey et al., 2002/Larson & Currie, 2020	Saurornitholestes lateral	Dromaeosauridae	Dromaeosauridae Lateral	0,278753600952829	0	0,672097857935717	?	?	?	?	?	?	?		-0,740362689059949
Teal	Inv. triang	Saurornitholestes	Saurornitholestes	Sankey et al., 2002/Larson & Currie, 2021	Saurornitholestes lateral	Dromaeosauridae	Dromaeosauridae Lateral	0,698970004336019	0,342422680822206	1,09691001300806	?	?	?	?	?	?	?		-0,602059991327962
Teal	Inv. triang	Saurornitholestes	Saurornitholestes	Sankey et al., 2002/Larson & Currie, 2022	Saurornitholestes lateral	Dromaeosauridae	Dromaeosauridae Lateral	0,698970004336019	0,342422680822206	1,13033376849501	?	?	?	?	?	?	?		-0,653212514209638
Teal	Inv. triang	Saurornitholestes	Saurornitholestes	Sankey et al., 2002/Larson & Currie, 2023	Saurornitholestes lateral	Dromaeosauridae	Dromaeosauridae Lateral	0,778151250383644	0,462397997898956	1,07918124604762	?	?	?	?	?	?	?		-0,602059991327962
Teal	Inv. triang	Saurornitholestes	Saurornitholestes	Sankey et al., 2002/Larson & Currie, 2024	Saurornitholestes lateral	Dromaeosauridae	Dromaeosauridae Lateral	0,724275869600789	0,505149978319906	1,05307844348342	?	?	?	?	?	?	?		-0,574031267184851
Teal	Inv. triang	Saurornitholestes	Saurornitholestes	Sankey et al., 2002/Larson & Currie, 2025	Saurornitholestes lateral	Dromaeosauridae	Dromaeosauridae Lateral	0,838849090737255	0,491361693834273	1,11394335230684	?	?	?	?	?	?	?		-0,602059991327962
Teal	Inv. triang	Saurornitholestes	Saurornitholestes	Sankey et al., 2002/Larson & Currie, 2026	Saurornitholestes lateral	Dromaeosauridae	Dromaeosauridae Lateral	0,301029995663981	0,0413926851582251	0,698970004336019	?	?	?	?	?	?	?		-0,698970004336019
Teal	Inv. triang	Saurornitholestes	Saurornitholestes	Sankey et al., 2002/Larson & Currie, 2027	Saurornitholestes lateral	Dromaeosauridae	Dromaeosauridae Lateral	0,643452676486187	0,361727836017593	1,01283722470517	?	?	?	?	?	?	?		-0,602059991327962
Teal	Inv. triang	Saurornitholestes	Saurornitholestes	Currie & Varricchio, 2004	Saurornitholestes lateral	Dromaeosauridae	Dromaeosauridae Lateral	0,707570176097936	0,361727836017593	0,954242509439325	?	?	?	?	?	?	?	-0,778151249515055	-0,602059991327962
Teal	Inv. triang	Saurornitholestes	Saurornitholestes	Longrich, 2008/Larson & Currie, 2013	Saurornitholestes lateral	Dromaeosauridae	Dromaeosauridae Lateral	0,695481676490197	0,394451680826216	0,89707700320942	?	?	?	?	?	?	?	-0,792391688369088	-0,720985745161302
Teal	Inv. triang	Saurornitholestes	Saurornitholestes	Longrich, 2008/Larson & Currie, 2014	Saurornitholestes lateral	Dromaeosauridae	Dromaeosauridae Lateral	0,57978359661681	0,352182518111362	0,898176483497677	?	?	?	?	?	?	?		-0,588831725194656
Teal	Inv. triang	Saurornitholestes	Saurornitholestes	Longrich, 2008/Larson & Currie, 2015	Saurornitholestes lateral	Dromaeosauridae	Dromaeosauridae Lateral	0,705863712283919	0,330413773349191	0,954242509439325	?	?	?	?	?	?	?	-0,776701184683282	-0,59106460772137
Teal	Inv. triang	Saurornitholestes	Saurornitholestes	Longrich, 2008/Larson & Currie, 2016	Saurornitholestes lateral	Dromaeosauridae	Dromaeosauridae Lateral	0,722633922533812	0,328379603438738	0,958085848521085	?	?	?	?	?	?	?	-0,788168369838284	-0,704150517934221
Teal	Inv. triang	Saurornitholestes	Saurornitholestes	Larson & Currie, 2013	Saurornitholestes lateral	Dromaeosauridae	Dromaeosauridae Lateral	0,6232492903979	0,361727836017593	0,929418925714293	?	?	?	?	?	?	?	-0,812913356208561	-0,602059991327962
Teal	Inv. triang	Saurornitholestes	Saurornitholestes	Larson & Currie, 2013	Saurornitholestes lateral	Dromaeosauridae	Dromaeosauridae Lateral	0,602059991327962	0,301029995663981	0,897627091290441	?	?	?	?	?	?	?	-0,851258350021959	-0,643452677007341
Teal	Inv. triang	Saurornitholestes	Saurornitholestes	Sankey et al., 2002/Larson & Currie, 2013	Saurornitholestes lateral	Dromaeosauridae	Dromaeosauridae Lateral	0,431363764158987	0,0413926851582251	0,6232492903979	?	?	?	?	?	?	?		-0,812913356208561
Teal	Inv. triang	Saurornitholestes	Saurornitholestes	Sankey et al., 2002/Larson & Currie, 2013	Saurornitholestes lateral	Dromaeosauridae	Dromaeosauridae Lateral	0,301029995663981	0	0,662757831681574	?	?	?	?	?	?	?		-0,778151249515055
Teal	Inv. triang	Saurornitholestes	Saurornitholestes	Sankey et al., 2002/Larson & Currie, 2013	Saurornitholestes lateral	Dromaeosauridae	Dromaeosauridae Lateral	0,380211241711606	0,0413926851582251	0,681241237375587	?	?	?	?	?	?	?		-0,740362689059949
Teal	Inv. triang	Saurornitholestes	Saurornitholestes	Sankey et al., 2002/Larson & Currie, 2013	Saurornitholestes lateral	Dromaeosauridae	Dromaeosauridae Lateral	0,342422680822206	-0,154901959985743	0,612783856719735	?	?	?	?	?	?	?		-0,845098039579962
Teal	Inv. triang	Saurornitholestes	Saurornitholestes	Sankey et al., 2002/Larson & Currie, 2013	Saurornitholestes lateral	Dromaeosauridae	Dromaeosauridae Lateral	0,662757831681574	0,230448921378274	0,826074802700826	?	?	?	?	?	?	?		-0,698970004336019
Teal	Inv. triang	Saurornitholestes	Saurornitholestes	Sankey et al., 2002/Larson & Currie, 2013	Saurornitholestes lateral	Dromaeosauridae	Dromaeosauridae Lateral	0,568201724066995	0,255272505103306	0,826074802700826	?	?	?	?	?	?	?		-0,62838892939887
Teal	Inv. triang	Saurornitholestes	Saurornitholestes	Sankey et al., 2002/Larson & Currie, 2013	Saurornitholestes lateral	Dromaeosauridae	Dromaeosauridae Lateral	0,278753600952829	-0,154901959985743	0,447158031342219	?	?	?	?	?	?	?		-0,812913356208561
Teal	Inv. triang	Saurornitholestes	Saurornitholestes	Sankey et al., 2002/Larson & Currie, 2013	Saurornitholestes lateral	Dromaeosauridae	Dromaeosauridae Lateral	0,380211241711606	-0,0457574905606751	0,591064607026499	?	?	?	?	?	?	?		-0,812913356208561
Teal	Inv. triang	Saurornitholestes	Saurornitholestes	Sankey et al., 2002/Larson & Currie, 2013	Saurornitholestes lateral	Dromaeosauridae	Dromaeosauridae Lateral	0,278753600952829	0	0,698970004336019	?	?	?	?	?	?	?		-0,698970004336019
Teal	Inv. triang	Saurornitholestes	Saurornitholestes	Sankey et al., 2002/Larson & Currie, 2013	Saurornitholestes lateral	Dromaeosauridae	Dromaeosauridae Lateral	0,6232492903979	0,176091259055681	0,799340549453582	?	?	?	?	?	?	?		-0,653212514209638
Teal	Inv. triang	Saurornitholestes	Saurornitholestes	Sankey et al., 2002/Larson & Currie, 2013	Saurornitholestes lateral	Dromaeosauridae	Dromaeosauridae Lateral	0,591064607026499	0,278753600952829	0,954242509439325	?	?	?	?	?	?	?		-0,62838892939887
Teal	Inv. triang	Saurornitholestes	Saurornitholestes	Sankey et al., 2002/Larson & Currie, 2013	Saurornitholestes lateral	Dromaeosauridae	Dromaeosauridae Lateral	0,633468455579587	0,301029995663981	1,04921802267018	?	?	?	?	?	?	?		-0,698970004336019
Teal	Inv. triang	Saurornitholestes	Saurornitholestes	Sankey et al., 2002/Larson & Currie, 2013	Saurornitholestes lateral	Dromaeosauridae	Dromaeosauridae Lateral	0,602059991327962	0,322219294733919	0,99563519459755	?	?	?	?	?	?	?		-0,602059991327962
Teal	Inv. triang	Saurornitholestes	Saurornitholestes	Sankey et al., 2002/Larson & Currie, 2013	Saurornitholestes lateral	Dromaeosauridae	Dromaeosauridae Lateral	0,740362689494244	0,342422680822206	1,11394335230684	?	?	?	?	?	?	?		-0,602059991327962
Teal	Inv. triang	Saurornitholestes	Saurornitholestes	Sankey et al., 2002/Larson & Currie, 2013	Saurornitholestes lateral	Dromaeosauridae	Dromaeosauridae Lateral	0,57978359661681	0,146128035678238	0,913813852383717	?	?	?	?	?	?	?		-0,698970004336019
Teal	Inv. triang	Saurornitholestes	Saurornitholestes	Sankey et al., 2002/Larson & Currie, 2013	Saurornitholestes lateral	Dromaeosauridae	Dromaeosauridae Lateral	0,690196080028514	0,342422680822206	0,982271233039568	?	?	?	?	?	?	?		-0,602059991327962
Teal	Inv. triang	Saurornitholestes	Saurornitholestes	Sankey et al., 2002/Larson & Currie, 2013	Saurornitholestes lateral	Dromaeosauridae	Dromaeosauridae Lateral	0,698970004336019	0,361727836017593	1,11394335230684	?	?	?	?	?	?	?		-0,602059991327962
Teal	Inv. triang	Saurornitholestes	Saurornitholestes	Sankey et al., 2002/Larson & Currie, 2013	Saurornitholestes lateral	Dromaeosauridae	Dromaeosauridae Lateral	0,732393759822969	0,397940008672038	1,11394335230684	?	?	?	?	?	?	?		-0,602059991327962
Teal	Inv. triang	Saurornitholestes	Saurornitholestes	Sankey et al., 2002/Larson & Currie, 2013	Saurornitholestes lateral	Dromaeosauridae	Dromaeosauridae Lateral	0,770852011642144	0,447158031342219	1,11394335230684	?	?	?	?	?	?	?		-0,574031267184851
Teal	Inv. triang	Saurornitholestes	Saurornitholestes	Sankey et al., 2002/Larson & Currie, 2013	Saurornitholestes lateral	Dromaeosauridae	Dromaeosauridae Lateral	0,698970004336019	0,322219294733919	1,07918124604762	?	?	?	?	?	?	?		-0,698970004336019
Teal	Inv. triang	Saurornitholestes	Saurornitholestes	Sankey et al., 2002/Larson & Currie, 2013	Saurornitholestes lateral	Dromaeosauridae	Dromaeosauridae Lateral	0,724275869600789	0,361727836017593	1,07188200730613	?	?	?	?	?	?	?		-0,62838892939887
Teal	Inv. triang	Saurornitholestes	Saurornitholestes	Sankey et al., 2002/Larson & Currie, 2013	Saurornitholestes lateral	Dromaeosauridae	Dromaeosauridae Lateral	0,653212513775344	0,255272505103306	0,89209460269048	?	?	?	?	?	?	?		-0,676693609190572
Teal	Inv. triang	Saurornitholestes	Saurornitholestes	Sankey et al., 2002/Larson & Currie, 2013	Saurornitholestes lateral	Dromaeosauridae	Dromaeosauridae Lateral	0,6232492903979	0,230448921378274	0,8750612633917	?	?	?	?	?	?	?		-0,602059991327962
Teal	Inv. triang	Saurornitholestes	Saurornitholestes	Sankey et al., 2002/Larson & Currie, 2013	Saurornitholestes lateral	Dromaeosauridae	Dromaeosauridae Lateral	0,690196080028514	0,342422680822206	0,982271233039568	?	?	?	?	?	?	?		-0,602059991327962
Teal	Inv. triang	Saurornitholestes	Saurornitholestes	Sankey et al., 2002/Larson & Currie, 2013	Saurornitholestes lateral	Dromaeosauridae	Dromaeosauridae Lateral	0,707570176097936	0,322219294733919	0,977723605288848	?	?	?	?	?	?	?		-0,602059991327962
Teal	Inv. triang	Saurornitholestes	Saurornitholestes	Sankey et al., 2002/Larson & Currie, 2013	Saurornitholestes lateral	Dromaeosauridae	Dromaeosauridae Lateral	0,698970004336019	0,361727836017593	0,963787827345555	?	?	?	?	?	?	?		-0,602059991327962
Teal	Inv. triang	Saurornitholestes	Saurornitholestes	Sankey et al., 2002/Larson & Currie, 2013	Saurornitholestes lateral	Dromaeosauridae	Dromaeosauridae Lateral	0,690196080028514	0,322219294733919	1,02118929906994	?	?	?	?	?	?	?		-0,602059991327962
Teal	Inv. triang	Saurornitholestes	Saurornitholestes	Sankey et al., 2002/Larson & Currie, 2013	Saurornitholestes lateral	Dromaeosauridae	Dromaeosauridae Lateral	0,672097857935717	0,342422680822206	1,01703333929878	?	?	?	?	?	?	?		-0,62838892939887
Teal	Inv. triang	Saurornitholestes	Saurornitholestes	Sankey et al., 2002/Larson & Currie, 2013	Saurornitholestes lateral	Dromaeosauridae	Dromaeosauridae Lateral	0,6232492903979	0,176091259055681	0,903089986991944	?	?	?	?	?	?	?		-0,653212514209638
Teal	Inv. triang	Saurornitholestes	Saurornitholestes	Sankey et al., 2002/Larson & Currie, 2013	Saurornitholestes lateral	Dromaeosauridae	Dromaeosauridae Lateral	0,6232492903979	0,397940008672038	1,02118929906994	?	?	?	?	?	?	?		-0,574031267184851
Teal	Inv. triang	Saurornitholestes	Saurornitholestes	Sankey et al., 2002/Larson & Currie, 2013	Saurornitholestes lateral	Dromaeosauridae	Dromaeosauridae Lateral	0,672097857935717	0,301029995663981	1,01283722470517	?	?	?	?	?	?	?		-0,698970004336019
Teal	Inv. triang	Saurornitholestes	Saurornitholestes	Sankey et al., 2002/Larson & Currie, 2013	Saurornitholestes lateral	Dromaeosauridae	Dromaeosauridae Lateral	0,770852011642144	0,431363764158987	1,11394335230684	?	?	?	?	?	?	?		-0,602059991327962
Teal	Inv. triang	Saurornitholestes	Saurornitholestes	Sankey et al., 2002/Larson & Currie, 2013	Saurornitholestes lateral	Dromaeosauridae	Dromaeosauridae Lateral	0,681241237375587	0,301029995663981	0,963787827345555	?	?	?	?	?	?	?		-0,602059991327962
Teal	Inv. triang	Saurornitholestes	Saurornitholestes	Sankey et al., 2002/Larson & Currie, 2013	Saurornitholestes lateral	Dromaeosauridae	Dromaeosauridae Lateral	0,707570176097936	0,322219294733919	1,06818586174616	?	?	?	?	?	?	?		-0,698970004336019
Teal	Inv. triang	Saurornitholestes	Saurornitholestes	Sankey et al., 2002/Larson & Currie, 2013	Saurornitholestes lateral	Dromaeosauridae	Dromaeosauridae Lateral	0,653212513775344	0,380211241711606	0,977723605288848	?	?	?	?	?	?	?		-0,602059991327962
Teal	Inv. triang	Saurornitholestes	Saurornitholestes	Sankey et al., 2002/Larson & Currie, 2013	Saurornitholestes lateral	Dromaeosauridae	Dromaeosauridae Lateral	0,755874855672491	0,322219294733919	1,04921802267018	?	?	?	?	?	?	?		-0,653212514209638
Teal	Inv. triang	Saurornitholestes	Saurornitholestes	Sankey et al., 2002/Larson & Currie, 2013	Saurornitholestes lateral	Dromaeosauridae	Dromaeosauridae Lateral	0,681241237375587	0,342422680822206	0,973127853599699	?	?	?	?	?	?	?		-0,602059991327962
Teal	Inv. triang	Saurornitholestes	Saurornitholestes	Sankey et al., 2002/Larson & Currie, 2013	Saurornitholestes lateral	Dromaeosauridae	Dromaeosauridae Lateral	0,740362689494244	0,505149978319906	1,04921802267018	?	?	?	?	?	?	?		-0,698970004336019
Teal	Inv. triang	Saurornitholestes	Saurornitholestes	Sankey et al., 2002/Larson & Currie, 2013	Saurornitholestes lateral	Dromaeosauridae	Dromaeosauridae Lateral	0,7481880270062	0,414973347970818	1,03342375548695	?	?	?	?	?	?	?		-0,602059991327962
Teal	Inv. triang	Saurornitholestes	Saurornitholestes	Sankey et al., 2002/Larson & Currie, 2013	Saurornitholestes lateral	Dromaeosauridae	Dromaeosauridae Lateral	0,897627091290441	0,447158031342219	1,20411998265592	?	?	?	?	?	?	?		-0,574031267184851
Teal	Inv. triang	Saurornitholestes	Saurornitholestes	Sankey et al., 2002/Larson & Currie, 2013	Saurornitholestes lateral	Dromaeosauridae	Dromaeosauridae Lateral	0,740362689494244	0,431363764158987	1,14612803567824	?	?	?	?	?	?	?		-0,62838892939887
Teal	Inv. triang	Saurornitholestes	Saurornitholestes	Sankey et al., 2002/Larson & Currie, 2013	Saurornitholestes lateral	Dromaeosauridae	Dromaeosauridae Lateral	0,707570176097936	0,342422680822206	0,954242509439325	?	?	?	?	?	?	?		-0,740362689059949
Teal	Inv. triang	Saurornitholestes	Saurornitholestes	Sankey et al., 2002/Larson & Currie, 2013	Saurornitholestes lateral	Dromaeosauridae	Dromaeosauridae Lateral	0,806179973983887	0,414973347970818	1,11394335230684	?	?	?	?	?	?	?		-0,574031267184851
Teal	Inv. triang	Saurornitholestes	Saurornitholestes	Sankey et al., 2002/Larson & Currie, 2013	Saurornitholestes lateral	Dromaeosauridae	Dromaeosauridae Lateral	0,698970004336019	0,278753600952829	0,954242509439325	?	?	?	?	?	?	?		-0,62838892939887
Teal	Inv. triang	Saurornitholestes	Saurornitholestes	Sankey et al., 2002/Larson & Currie, 2013	Saurornitholestes lateral	Dromaeosauridae	Dromaeosauridae Lateral	0,724275869600789	0,322219294733919	0,954242509439325	?	?	?	?	?	?	?		-0,602059991327962
Teal	Inv. triang	Saurornitholestes	Saurornitholestes	Sankey et al., 2002/Larson & Currie, 2013	Saurornitholestes lateral	Dromaeosauridae	Dromaeosauridae Lateral	0,544068044350276	0,230448921378274	0,880813592280791	?	?	?	?	?	?	?		-0,602059991327962
Teal	Inv. triang	Saurornitholestes	Saurornitholestes	Sankey et al., 2002/Larson & Currie, 2013	Saurornitholestes lateral	Dromaeosauridae	Dromaeosauridae Lateral	0,568201724066995	0,278753600952829	0,919078092376074	?	?	?	?	?	?	?		-0,602059991327962
Teal	Inv. triang	Saurornitholestes	Saurornitholestes	Sankey et al., 2002/Larson & Currie, 2013	Saurornitholestes lateral	Dromaeosauridae	Dromaeosauridae Lateral	0,672097857935717	0,380211241711606	0,963787827345555	?	?	?	?	?	?	?		-0,574031267184851
Teal	Inv. triang	Saurornitholestes	Saurornitholestes	Sankey et al., 2002/Larson & Currie, 2013	Saurornitholestes lateral	Dromaeosauridae	Dromaeosauridae Lateral	0,57978359661681	0,204119982655925	0,939519252618618	?	?	?	?	?	?	?		-0,778151249515055
Teal	Inv. triang	Saurornitholestes	Saurornitholestes	Sankey et al., 2002/Larson & Currie, 2013	Saurornitholestes lateral	Dromaeosauridae	Dromaeosauridae Lateral	0,7481880270062	0,146128035678238	0,799340549453582	?	?	?	?	?	?	?		-0,676693609190572
Teal	Inv. triang	Saurornitholestes	Saurornitholestes	Sankey et al., 2002/Larson & Currie, 2013	Saurornitholestes lateral	Dromaeosauridae	Dromaeosauridae Lateral	0,6232492903979	0,301029995663981	0,90848501887865	?	?	?	?	?	?	?		-0,62838892939887
Teal	Inv. triang	Saurornitholestes	Saurornitholestes	Sankey et al., 2002/Larson & Currie, 2013	Saurornitholestes lateral	Dromaeosauridae	Dromaeosauridae Lateral	0,740362689494244	0,342422680822206	1,06069784035361	?	?	?	?	?	?	?		-0,62838892939887
Teal	Inv. triang	Saurornitholestes	Saurornitholestes	Sankey et al., 2002/Larson & Currie, 2013	Saurornitholestes lateral	Dromaeosauridae	Dromaeosauridae Lateral	0,716003343634799	0,342422680822206	0,913813852383717	?	?	?	?	?	?	?		-0,62838892939887
Teal	Inv. triang	Saurornitholestes	Saurornitholestes	Sankey et al., 2002/Larson & Currie, 2013	Saurornitholestes lateral	Dromaeosauridae	Dromaeosauridae Lateral	0,544068044350276	0,278753600952829	0,8750612633917	?	?	?	?	?	?	?		-0,62838892939887
Teal	Inv. triang	Saurornitholestes	Saurornitholestes	Sankey et al., 2002/Larson & Currie, 2013	Saurornitholestes lateral	Dromaeosauridae	Dromaeosauridae Lateral	0,612783856719735	0,414973347970818	0,977723605288848	?	?	?	?	?	?	?		-0,653212514209638
Teal	Inv. triang	Saurornitholestes	Saurornitholestes	Sankey et al., 2002/Larson & Currie, 2013	Saurornitholestes lateral	Dromaeosauridae	Dromaeosauridae Lateral	0,612783856719735	0,380211241711606	0,977723605288848	?	?	?	?	?	?	?		-0,602059991327962
Teal	Inv. triang	Saurornitholestes	Saurornitholestes	Sankey et al., 2002/Larson & Currie, 2013	Saurornitholestes lateral	Dromaeosauridae	Dromaeosauridae Lateral	0,724275869600789	0,397940008672038	1,07188200730613	?	?	?	?	?	?	?		-0,676693609190572
Teal	Inv. triang	Saurornitholestes	Saurornitholestes	Sankey et al., 2002/Larson & Currie, 2013	Saurornitholestes lateral	Dromaeosauridae	Dromaeosauridae Lateral	0,698970004336019	0,380211241711606	1,02118929906994	?	?	?	?	?	?	?		-0,602059991327962
Teal	Inv. triang	Saurornitholestes	Saurornitholestes	Sankey et al., 2002/Larson & Currie, 2013	Saurornitholestes lateral	Dromaeosauridae	Dromaeosauridae Lateral	0,778151250383644	0,361727836017593	1,11394335230684	?	?	?	?	?	?	?		-0,544068043915981
Teal	Inv. triang	Saurornitholestes	Saurornitholestes	Sankey et al., 2002/Larson & Currie, 2013	Saurornitholestes lateral	Dromaeosauridae	Dromaeosauridae Lateral	0,755874855672491	0,342422680822206	1,04139268515823	?	?	?	?	?	?	?		-0,574031267184851
Teal	Inv. triang	Saurornitholestes	Saurornitholestes	Sankey et al., 2002/Larson & Currie, 2013	Saurornitholestes lateral	Dromaeosauridae	Dromaeosauridae Lateral	0,544068044350276	0,301029995663981	0,89209460269048	?	?	?	?	?	?	?		-0,574031267184851
Teal	Inv. triang	Saurornitholestes	Saurornitholestes	Sankey et al., 2002/Larson & Currie, 2013	Saurornitholestes lateral	Dromaeosauridae	Dromaeosauridae Lateral	0,462397997898956	0,230448921378274	0,845098040014257	?	?	?	?	?	?	?		-0,653212514209638
Teal	Inv. triang	Saurornitholestes	Saurornitholestes	Sankey et al., 2002/Larson & Currie, 2013	Saurornitholestes lateral	Dromaeosauridae	Dromaeosauridae Lateral	0,698970004336019	0,361727836017593	1,07918124604762	?	?	?	?	?	?	?		-0,602059991327962
Teal	Inv. triang	Saurornitholestes	Saurornitholestes	Sankey et al., 2002/Larson & Currie, 2013	Saurornitholestes lateral	Dromaeosauridae	Dromaeosauridae Lateral	0,707570176097936	0,380211241711606	1,00860017176192	?	?	?	?	?	?	?		-0,602059991327962
Teal	Inv. triang	Saurornitholestes	Saurornitholestes	Sankey et al., 2002/Larson & Currie, 2013	Saurornitholestes lateral	Dromaeosauridae	Dromaeosauridae Lateral	0,57978359661681	0,204119982655925	0,799340549453582	?	?	?	?	?	?	?		-0,653212514209638
Teal	Inv. triang	Saurornitholestes	Saurornitholestes	Sankey et al., 2002/Larson & Currie, 2013	Saurornitholestes lateral	Dromaeosauridae	Dromaeosauridae Lateral	0,690196080028514	0,342422680822206	0,973127853599699	?	?	?	?	?	?	?		-0,720159304491693
Teal	Inv. triang	Saurornitholestes	Saurornitholestes	Sankey et al., 2002/Larson & Currie, 2013	Saurornitholestes lateral	Dromaeosauridae	Dromaeosauridae Lateral	0,518513939877887	0,176091259055681	0,792391689498254	?	?	?	?	?	?	?		-0,62838892939887
Teal	Inv. triang	Saurornitholestes	Saurornitholestes	Sankey et al., 2002/Larson & Currie, 2013	Saurornitholestes lateral	Dromaeosauridae	Dromaeosauridae Lateral	0,755874855672491	0,380211241711606	1,04921802267018	?	?	?	?	?	?	?		-0,653212514209638
Teal	Inv. triang	Saurornitholestes	Saurornitholestes	Sankey et al., 2002/Larson & Currie, 2013	Saurornitholestes lateral	Dromaeosauridae	Dromaeosauridae Lateral	0,799340549453582	0,380211241711606	1,15228834438306	?	?	?	?	?	?	?		-0,602059991327962
Teal	Inv. triang	Saurornitholestes	Saurornitholestes	Longrich, 2008	Saurornitholestes lateral	Dromaeosauridae	Dromaeosauridae Lateral	0,671172842715083	0,357934847000454	0,903632516084238	?	?	?	?	?	?	?	-0,836324114968451	-0,55388302654833
Teal	Inv. triang	Saurornitholestes	Saurornitholestes	Longrich, 2008	Saurornitholestes lateral	Dromaeosauridae	Dromaeosauridae Lateral	0,776701183988411	0,394451680826216	1,066698550423	?	?	?	?	?	?	?	-0,766412846382785	-0,660865478707426
Teal	Inv. triang	Saurornitholestes	Saurornitholestes	Longrich, 2008	Saurornitholestes lateral	Dromaeosauridae	Dromaeosauridae Lateral	0,761175813155731	0,396199347095736	1,05115252244738	?	?	?	?	?	?	?		-0,743509765119295
Teal	Inv. triang	Saurornitholestes	Saurornitholestes	Longrich, 2008	Saurornitholestes lateral	Dromaeosauridae	Dromaeosauridae Lateral	0,639486489268586	0,389166084364532	0,963787827345555	?	?	?	?	?	?	?		-0,631443768665736
Teal	Inv. triang	Saurornitholestes	Saurornitholestes	Longrich, 2008	Saurornitholestes lateral	Dromaeosauridae	Dromaeosauridae Lateral	0,68930885912362	0,389166084364532	0,941511432634403	?	?	?	?	?	?	?	-0,740362689059949	-0,582063362433985
Teal	Inv. triang	Saurornitholestes	Saurornitholestes	Longrich, 2008	Saurornitholestes lateral	Dromaeosauridae	Dromaeosauridae Lateral	0,629409599102719	0,296665190261531	0,856728890382883	?	?	?	?	?	?	?	-0,846337113502176	-0,635483747718245
Teal	Inv. triang	Saurornitholestes	Saurornitholestes	Longrich, 2008	Saurornitholestes lateral	Dromaeosauridae	Dromaeosauridae Lateral	0,720985744153739	0,374748346010104	1,03261876085072	?	?	?	?	?	?	?	-0,71432975985815	-0,577491799098925
Teal	Inv. triang	Saurornitholestes	Saurornitholestes	Longrich, 2008	Saurornitholestes lateral	Dromaeosauridae	Dromaeosauridae Lateral	0,594392550375427	0,257678574869185	0,752816431188271	?	?	?	?	?	?	?		-0,641474111042625
Teal	Inv. triang	Saurornitholestes	Saurornitholestes	Longrich, 2008	Saurornitholestes lateral	Dromaeosauridae	Dromaeosauridae Lateral	0,719331286983727	0,442479769064449	1,03342375548695	?	?	?	?	?	?	?		-0,60638136594445
Teal	Inv. triang	Saurornitholestes	Saurornitholestes	Longrich, 2008	Saurornitholestes lateral	Dromaeosauridae	Dromaeosauridae Lateral	0,758911892397974	0,426511261364575	1,06445798922692	?	?	?	?	?	?	?		-0,631443768665736
Teal	Inv. triang	Saurornitholestes	Saurornitholestes	Longrich, 2008	Saurornitholestes lateral	Dromaeosauridae	Dromaeosauridae Lateral	0,564666064252089	0,20682587603185	0,645422269349092	?	?	?	?	?	?	?		-0,565847819368389
Teal	Inv. triang	Saurornitholestes	Saurornitholestes	Longrich, 2008	Saurornitholestes lateral	Dromaeosauridae	Dromaeosauridae Lateral	0,709269960975831	0,374748346010104	0,912753303671323	?	?	?	?	?	?	?	-0,785329835618779	-0,608526033082098
Teal	Inv. triang	Saurornitholestes	Saurornitholestes	Longrich, 2008	Saurornitholestes lateral	Dromaeosauridae	Dromaeosauridae Lateral	0,733999286538387	0,374748346010104	0,964259630196849	?	?	?	?	?	?	?	-0,790988474376573	-0,623249290571618
Teal	Inv. triang	Saurornitholestes	Saurornitholestes	Longrich, 2008	Saurornitholestes lateral	Dromaeosauridae	Dromaeosauridae Lateral	0,814913181275074	0,571708831808688	0,984977126415493	?	?	?	?	?	?	?	-0,785329835618779	-0,55388302654833
Teal	Inv. triang	Saurornitholestes	Saurornitholestes	Longrich, 2008	Saurornitholestes lateral	Dromaeosauridae	Dromaeosauridae Lateral	0,672097857935717	0,336459733848529	0,884795363948981	?	?	?	?	?	?	?	-0,925312090057792	-0,637489728652608
Teal	Inv. triang	Saurornitholestes	Saurornitholestes	Longrich, 2008	Saurornitholestes lateral	Dromaeosauridae	Dromaeosauridae Lateral	0,7481880270062	0,389166084364532	0,919601023784111	?	?	?	?	?	?	?	-0,936513741506074	-0,735598900671
Teal	Inv. triang	Saurornitholestes	Saurornitholestes	Longrich, 2008	Saurornitholestes lateral	Dromaeosauridae	Dromaeosauridae Lateral	0,749736315569061	0,374748346010104	1,001733712809	?	?	?	?	?	?	?		-0,60638136594445
Teal	Inv. triang	Saurornitholestes	Saurornitholestes	Longrich, 2008	Saurornitholestes lateral	Dromaeosauridae	Dromaeosauridae Lateral	0,761175813155731	0,382017042574868	1,04257551244019	?	?	?	?	?	?	?	-0,837588438860895	-0,653212514209638
Teal	Inv. triang	Saurornitholestes	Saurornitholestes	Longrich, 2008	Saurornitholestes lateral	Dromaeosauridae	Dromaeosauridae Lateral	0,762678563727436	0,499687082618404	1,06220580881971	?	?	?	?	?	?	?		-0,582063362433985
Teal	Inv. triang	Saurornitholestes	Saurornitholestes	Longrich, 2008	Saurornitholestes lateral	Dromaeosauridae	Dromaeosauridae Lateral	0,66838591669	0,409933123331295	1,00432137378264	?	?	?	?	?	?	?		-0,681241238070458
Teal	Inv. triang	Saurornitholestes	Saurornitholestes	Longrich, 2008	Saurornitholestes lateral	Dromaeosauridae	Dromaeosauridae Lateral	0,676693609624867	0,376576957056512	0,879669205632054	?	?	?	?	?	?	?	-0,688419821551044	-0,633468454710998
Teal	Inv. triang	Saurornitholestes	Saurornitholestes	Longrich, 2008	Saurornitholestes lateral	Dromaeosauridae	Dromaeosauridae Lateral	0,8750612633917	0,565847818673518	1,10890312766731	?	?	?	?	?	?	?		-0,690196079290213
Teal	Inv. triang	Saurornitholestes	Saurornitholestes	Longrich, 2008	Saurornitholestes lateral	Dromaeosauridae	Dromaeosauridae Lateral	0,849419413796899	0,495544337546448	0,923244018630277	?	?	?	?	?	?	?		-0,729164790109693
Teal	Inv. triang	Saurornitholestes	Saurornitholestes	Longrich, 2008	Saurornitholestes lateral	Dromaeosauridae	Dromaeosauridae Lateral	0,727541257028556	0,450249108319361	1,00432137378264	?	?	?	?	?	?	?		-0,588831725194656
Teal	Inv. triang	Saurornitholestes	Saurornitholestes	Longrich, 2008	Saurornitholestes lateral	Dromaeosauridae	Dromaeosauridae Lateral	0,582063362911709	0,243038048686294	0,876217840591642	?	?	?	?	?	?	?	-0,921166049690977	-0,785329835618779
Teal	Inv. triang	Saurornitholestes	Saurornitholestes	Longrich, 2008	Saurornitholestes lateral	Dromaeosauridae	Dromaeosauridae Lateral	0,227886704613674	-0,0809219076239261	0,342422680822206	?	?	?	?	?	?	?	-0,78675142164178	-0,733999286581816
Teal	Fill diamond	Atrociraptor	Atrociraptor	Currie & Varricchio, 2004 (from Larson & Currie ?)	Atrociraptor mesial	Dromaeosauridae	Dromaeosauridae Mesial	0,698970004336019	0,544068044350276	1	?	?	?	?	?	?	?	-0,431363764593282	-0,361727835713587
Teal	Fill diamond	Atrociraptor	Atrociraptor	Currie & Varricchio, 2004 (from Larson & Currie ?)	Atrociraptor mesial	Dromaeosauridae	Dromaeosauridae Mesial	0,740362689494244	0,544068044350276	1,07918124604762	?	?	?	?	?	?	?	-0,544068043915981	-0,477121255153957
Teal	Fill diamond	Atrociraptor	Atrociraptor	Currie & Varricchio, 2004 (from Larson & Currie ?)	Atrociraptor lateral	Dromaeosauridae	Dromaeosauridae Lateral	0,716003343634799	0,447158031342219	0,8750612633917	?	?	?	?	?	?	?	-0,698970004336019	-0,602059991327962
Teal	Fill diamond	Atrociraptor	Atrociraptor	Currie & Varricchio, 2004 (from Larson & Currie ?)	Atrociraptor lateral	Dromaeosauridae	Dromaeosauridae Lateral	0,716003343634799	0,414973347970818	0,845098040014257	?	?	?	?	?	?	?	-0,903089986991944	-0,602059991327962
Teal	Fill diamond	Atrociraptor	Atrociraptor	Larson & Currie, 2013	Atrociraptor lateral	Dromaeosauridae	Dromaeosauridae Lateral	0,697229342759718	0,394451680826216	0,885361220031512	?	?	?	?	?	?	?	-0,49136169405142	-0,447158031515937
Teal	Fill diamond	Atrociraptor	Atrociraptor	Larson & Currie, 2013	Atrociraptor lateral	Dromaeosauridae	Dromaeosauridae Lateral	0,711807229041191	0,380211241711606	0,923244018630277	?	?	?	?	?	?	?	-0,71600334432967	-0,505149978319906
Teal	Fill diamond	Atrociraptor	Atrociraptor	Larson & Currie, 2013	Atrociraptor lateral	Dromaeosauridae	Dromaeosauridae Lateral	0,764176132390331	0,459392487759231	0,959994838328416	?	?	?	?	?	?	?	-0,698970004336019	-0,505149978319906
Teal	Fill diamond	Atrociraptor	Atrociraptor	Larson & Currie, 2013	Atrociraptor lateral	Dromaeosauridae	Dromaeosauridae Lateral	0,718501688867274	0,440909082065218	0,971275848738105	?	?	?	?	?	?	?	-0,462397998159533	-0,447158031515937
Teal	Fill diamond	Atrociraptor	Atrociraptor	Larson & Currie, 2013	Atrociraptor lateral	Dromaeosauridae	Dromaeosauridae Lateral	0,674861140737812	0,380211241711606	0,877946951629188	?	?	?	?	?	?	?	-0,707570176923096	-0,544068043915981
Teal	Fill diamond	Atrociraptor	Atrociraptor	Larson & Currie, 2013	Atrociraptor lateral	Dromaeosauridae	Dromaeosauridae Lateral	0,667452952889954	0,372912002970107	0,822168079368017	?	?	?	?	?	?	?	-0,763427993823514	-0,484299839954798
Teal	Fill diamond	Atrociraptor	Atrociraptor	Larson & Currie, 2013	Atrociraptor lateral	Dromaeosauridae	Dromaeosauridae Lateral	0,704150516839799	0,40823996531185	0,982271233039568	?	?	?	?	?	?	?	-0,698970004336019	-0,531478917129114
Teal	Fill diamond	Atrociraptor	Atrociraptor	Larson & Currie, 2013	Atrociraptor lateral	Dromaeosauridae	Dromaeosauridae Lateral	0,4983105537896	0,198657086954423	0,60959440922522	?	?	?	?	?	?	?	-0,71600334432967	-0,477121255153957
Teal	Fill diamond	Atrociraptor	Atrociraptor	Larson & Currie, 2013	Atrociraptor lateral	Dromaeosauridae	Dromaeosauridae Lateral	0,510545010206612	0,235528446907549	0,704150516839799	?	?	?	?	?	?	?	-0,698970004336019	-0,477121255153957
Teal	Fill diamond	Atrociraptor	Atrociraptor	Larson & Currie, 2013	Atrociraptor lateral	Dromaeosauridae	Dromaeosauridae Lateral	0,738780558484369	0,40823996531185	0,978636948384474	?	?	?	?	?	?	?	-0,732393760257263	-0,544068043915981
Teal	Fill diamond	Atrociraptor	Atrociraptor	Larson & Currie, 2013	Atrociraptor lateral	Dromaeosauridae	Dromaeosauridae Lateral	0,635483746814912	0,27415784926368	0,738780558484369	?	?	?	?	?	?	?	-0,886490724738187	-0,672097858847736
Teal	Fill diamond	Atrociraptor	Atrociraptor	Larson & Currie, 2013	Atrociraptor lateral	Dromaeosauridae	Dromaeosauridae Lateral	0,651278013998144	0,3654879848909	0,863322860120456	?	?	?	?	?	?	?	-0,71600334432967	-0,544068043915981
Teal	Fill diamond	Atrociraptor	Atrociraptor	Larson & Currie, 2013	Atrociraptor lateral	Dromaeosauridae	Dromaeosauridae Lateral	0,7481880270062	0,414973347970818	0,903089986991944	?	?	?	?	?	?	?	-0,707570176923096	-0,518513939921317
Teal	Fill diamond	Atrociraptor	Atrociraptor	Larson & Currie, 2013	Atrociraptor lateral	Dromaeosauridae	Dromaeosauridae Lateral	0,674861140737812	0,40823996531185	0,858537197569639	?	?	?	?	?	?	?	?	-0,56820172450129
Teal	Fill diamond	Atrociraptor	Atrociraptor	Larson & Currie, 2013	Atrociraptor lateral	Dromaeosauridae	Dromaeosauridae Lateral	0,60959440922522	0,298853076409707	0,8055008581584	?	?	?	?	?	?	?	-0,755874856888516	-0,544068043915981
Teal	Fill diamond	Atrociraptor	Atrociraptor	Larson & Currie, 2013	Atrociraptor lateral	Dromaeosauridae	Dromaeosauridae Lateral	0,591064607026499	0,318063334962762	0,764176132390331	?	?	?	?	?	?	?	-0,732393760257263	-0,602059991327962
Teal	Fill diamond	Atrociraptor	Atrociraptor	Larson & Currie, 2013	Atrociraptor lateral	Dromaeosauridae	Dromaeosauridae Lateral	0,690196080028514	0,382017042574868	1,00646604224923	?	?	?	?	?	?	?	-0,653212514209638	-0,49136169405142
Teal	Fill diamond	Atrociraptor	Atrociraptor	Larson & Currie, 2013	Atrociraptor lateral	Dromaeosauridae	Dromaeosauridae Lateral	0,626340367375042	0,334453751150931	0,81690383937566	?	?	?	?	?	?	?	-0,662757832376445	-0,602059991327962
Teal	Dash	Zapsalis	Zapsalis	Cope, 1876	Zapsalis lateral	Dromaeosauridae	Dromaeosauridae Lateral	0,812913356642856	0,477121254719662	1,07918124604762	?	?	?	?	?	?	?		-0,481442628897513
Teal	Dash	Zapsalis	Zapsalis	Sankey et al., 2002	Zapsalis lateral	Dromaeosauridae	Dromaeosauridae Lateral	0,785329835010767	0,380211241711606	1	?	?	?	?	?	?	?		-0,51188336054458
Teal	Dash	Zapsalis	Zapsalis	Sankey et al., 2002	Zapsalis lateral	Dromaeosauridae	Dromaeosauridae Lateral	0,799340549453582	0,505149978319906	1,04139268515823	?	?	?	?	?	?	?		-0,544068043915981
Teal	Dash	Zapsalis	Zapsalis	Sankey et al., 2002	Zapsalis lateral	Dromaeosauridae	Dromaeosauridae Lateral	0,755874855672491	0,397940008672038	1,09691001300806	?	?	?	?	?	?	?		-0,544068043915981
Teal	Dash	Zapsalis	Zapsalis	Sankey et al., 2002	Zapsalis lateral	Dromaeosauridae	Dromaeosauridae Lateral	0,763427993562937	0,397940008672038	1,11394335230684	?	?	?	?	?	?	?		-0,544068043915981
Teal	Dash	Zapsalis	Zapsalis	Sankey et al., 2002	Zapsalis lateral	Dromaeosauridae	Dromaeosauridae Lateral	0,857332496431268	0,505149978319906	1,17609125905568	?	?	?	?	?	?	?		-0,477121255153957
Teal	Dash	Zapsalis	Zapsalis	Sankey et al., 2002	Zapsalis lateral	Dromaeosauridae	Dromaeosauridae Lateral	0,732393759822969	0,397940008672038	1,02118929906994	?	?	?	?	?	?	?		-0,544068043915981
Teal	Dash	Zapsalis	Zapsalis	Sankey et al., 2002	Zapsalis lateral	Dromaeosauridae	Dromaeosauridae Lateral	0,812913356642856	0,477121254719662	1,11394335230684	?	?	?	?	?	?	?		-0,51188336054458
Teal	Dash	Zapsalis	Zapsalis	Sankey et al., 2002	Zapsalis lateral	Dromaeosauridae	Dromaeosauridae Lateral	0,897627091290441	0,491361693834273	1,14612803567824	?	?	?	?	?	?	?		-0,51188336054458
Teal	Dash	Zapsalis	Zapsalis	Sankey et al., 2002	Zapsalis lateral	Dromaeosauridae	Dromaeosauridae Lateral	0,819543935541869	0,477121254719662	1,19033169817029	?	?	?	?	?	?	?		-0,51188336054458
Teal	Dash	Zapsalis	Zapsalis	Sankey et al., 2002	Zapsalis lateral	Dromaeosauridae	Dromaeosauridae Lateral	0,806179973983887	0,491361693834273	1,06069784035361	?	?	?	?	?	?	?		-0,51188336054458
Teal	Dash	Zapsalis	Zapsalis	Sankey et al., 2002	Zapsalis lateral	Dromaeosauridae	Dromaeosauridae Lateral	0,763427993562937	0,397940008672038	1,04139268515823	?	?	?	?	?	?	?		-0,574031267184851
Teal	Dash	Zapsalis	Zapsalis	Sankey et al., 2002	Zapsalis lateral	Dromaeosauridae	Dromaeosauridae Lateral	0,799340549453582	0,531478917042255	1,07918124604762	?	?	?	?	?	?	?		-0,544068043915981
Teal	Dash	Zapsalis	Zapsalis	Sankey et al., 2002	Zapsalis lateral	Dromaeosauridae	Dromaeosauridae Lateral	0,799340549453582	0,477121254719662	1,19033169817029	?	?	?	?	?	?	?		-0,477121255153957
Teal	Dash	Zapsalis	Zapsalis	Sankey et al., 2002	Zapsalis lateral	Dromaeosauridae	Dromaeosauridae Lateral	0,778151250383644	0,477121254719662	1,09691001300806	?	?	?	?	?	?	?		-0,51188336054458
Teal	Dash	Zapsalis	Zapsalis	Sankey et al., 2002	Zapsalis lateral	Dromaeosauridae	Dromaeosauridae Lateral	0,806179973983887	0,477121254719662	1,07918124604762	?	?	?	?	?	?	?		-0,477121255153957
Teal	Dash	Zapsalis	Zapsalis	Sankey et al., 2002	Zapsalis lateral	Dromaeosauridae	Dromaeosauridae Lateral	0,799340549453582	0,380211241711606	1,04921802267018	?	?	?	?	?	?	?		-0,544068043915981
Teal	Dash	Zapsalis	Zapsalis	Sankey et al., 2002	Zapsalis lateral	Dromaeosauridae	Dromaeosauridae Lateral	0,806179973983887	0,477121254719662	1,06818586174616	?	?	?	?	?	?	?		-0,51188336054458
Teal	Dash	Zapsalis	Zapsalis	Sankey et al., 2002	Zapsalis lateral	Dromaeosauridae	Dromaeosauridae Lateral	0,845098040014257	0,477121254719662	1,07918124604762	?	?	?	?	?	?	?		-0,477121255153957
Teal	Dash	Zapsalis	Zapsalis	Sankey et al., 2002	Zapsalis lateral	Dromaeosauridae	Dromaeosauridae Lateral	0,832508912706236	0,518513939877887	1,13672056715641	?	?	?	?	?	?	?		-0,477121255153957
Teal	Dash	Zapsalis	Zapsalis	Sankey et al., 2002	Zapsalis lateral	Dromaeosauridae	Dromaeosauridae Lateral	0,724275869600789	0,322219294733919	0,968482948553935	?	?	?	?	?	?	?		-0,51188336054458
Teal	Dash	Zapsalis	Zapsalis	Sankey et al., 2002	Zapsalis lateral	Dromaeosauridae	Dromaeosauridae Lateral	0,763427993562937	0,414973347970818	1,06069784035361	?	?	?	?	?	?	?		-0,544068043915981
Teal	Dash	Zapsalis	Zapsalis	Sankey et al., 2002	Zapsalis lateral	Dromaeosauridae	Dromaeosauridae Lateral	0,698970004336019	0,361727836017593	1,04139268515823	?	?	?	?	?	?	?		-0,544068043915981
Teal	Dash	Zapsalis	Zapsalis	Sankey et al., 2002	Zapsalis lateral	Dromaeosauridae	Dromaeosauridae Lateral	0,806179973983887	0,397940008672038	1,14612803567824	?	?	?	?	?	?	?		-0,477121255153957
Royalblue	Dot	Troodon	Troodon	Hendrickx et al., 2015 (updated)	Troodon mesial	Troodontidae	Troodontidae Mesial	0,653212513775344	0,653212513775344	0,991226075692495	0,973127853599699	0,633468455579587	0,556302500767287	0,973127853599699	0	0	?	-0,0511525223930945	-0,138302698329142
Royalblue	Dot	Troodon	Troodon	Hendrickx et al., 2015 (updated)	Troodon mesial	Troodontidae	Troodontidae Mesial	0,707570176097936	0,57978359661681	0,944482672150169	0,982271233039568	0,6232492903979	0,447158031342219	0,982271233039568	0	0	?	-0,0791812462213426	-0,146128035851956
Royalblue	Dot	Troodon	Troodon	Hendrickx et al., 2015 (updated)	Troodon mesial	Troodontidae	Troodontidae Mesial	0,755874855672491	0,6232492903979	0,991226075692495	1,02938377768521	0,778151250383644	0,544068044350276	1,02938377768521	0	0	?	-0,199206478873286	-0,238547887337367
Royalblue	Dot	Troodon	Troodon	This study	Troodon lateral	Troodontidae	Troodontidae Lateral	0,752816431188271	0,434568904034199	0,907948521612272	0,988558956878616	0,639486489268586	0,313867220369153	0,988558956878616	0	0	?	-0,322219294907637	-0,322219294907637
Royalblue	Dot	Troodon	Troodon	Larson & Currie, 2013	Troodon lateral	Troodontidae	Troodontidae Lateral	0,755874855672491	0,414973347970818	0,939519252618618	?	?	?	?	?	?	?	-0,342422680387912	-0,38021124136417
Royalblue	Dot	Troodon	Troodon	Farlow et al., 1991	Troodon lateral	Troodontidae	Troodontidae Lateral	0,792391689498254	0,531478917042255	0,954242509439325	?	?	?	?	?	?	?	0,0268721463047565	-0,193124598371833
Royalblue	Dot	Troodon	Troodon	Longrich, 2008	Troodon lateral	Troodontidae	Troodontidae Lateral	0,654176541877961	0,346352974450639	0,824125833916549	?	?	?	?	?	?	?	-0,38021124136417	-0,350248018751086
Royalblue	Dot	Troodon	Troodon	Longrich, 2008	Troodon lateral	Troodontidae	Troodontidae Lateral	0,695481676490197	0,406540180433955	0,935003151453655	?	?	?	?	?	?	?	-0,301029995663981	-0,250420002161234
Royalblue	Dot	Troodon	Troodon	Longrich, 2008	Troodon lateral	Troodontidae	Troodontidae Lateral	0,728353782021228	0,423245873936808	0,903632516084238	?	?	?	?	?	?	?		-0,334453751116187
Royalblue	Dot	Troodon	Troodon	Longrich, 2008	Troodon lateral	Troodontidae	Troodontidae Lateral	0,69810054562339	0,44870631990508	0,840106094456758	?	?	?	?	?	?	?	-0,264817822905306	-0,301029995663981
Royalblue	Dot	Troodon	Troodon	Longrich, 2008	Troodon lateral	Troodontidae	Troodontidae Lateral	0,472756449317212	0,184691430817599	0,589949601325708	?	?	?	?	?	?	?		-0,52891670052086
Royalblue	Dot	Troodon	Troodon	Longrich, 2008	Troodon lateral	Troodontidae	Troodontidae Lateral	0,513217600067939	0,252853030979893	0,658011396657112	?	?	?	?	?	?	?		-0,313867220551557
Royalblue	Dot	Troodon	Troodon	Longrich, 2008	Troodon lateral	Troodontidae	Troodontidae Lateral	0,688419822002711	0,3654879848909	0,81690383937566	?	?	?	?	?	?	?		-0,322219294907637
Royalblue	Dot	Troodon	Troodon	Longrich, 2008	Troodon lateral	Troodontidae	Troodontidae Lateral	0,771587480881255	0,434568904034199	0,922206277439016	?	?	?	?	?	?	?	-0,421603926626626	-0,354108439251632
Royalblue	Dot	Troodon	Troodon	Longrich, 2008	Troodon lateral	Troodontidae	Troodontidae Lateral	0,603144372620182	0,298853076409707	0,619093330626743	?	?	?	?	?	?	?		-0,296665190304961
Royalblue	Dot	Troodon	Troodon	Longrich, 2008	Troodon lateral	Troodontidae	Troodontidae Lateral	0,537819095073274	0,190331698170291	0,527629900871339	?	?	?	?	?	?	?		-0,474216263815679
Royalblue	Dot	Troodon	Troodon	Longrich, 2008	Troodon lateral	Troodontidae	Troodontidae Lateral	0,519827993775719	0,227886704613674	0,65991620006985	?	?	?	?	?	?	?		-0,383815366501585
Royalblue	Dot	Troodon	Troodon	Longrich, 2008	Troodon lateral	Troodontidae	Troodontidae Lateral	0,530199698203082	0,262451089730429	0,651278013998144	?	?	?	?	?	?	?	-0,369215857766264	-0,334453751116187
Royalblue	Dot	Troodon	Troodon	Longrich, 2008	Troodon lateral	Troodontidae	Troodontidae Lateral	0,716837723299524	0,387389826338729	0,942504106168081	?	?	?	?	?	?	?	-0,357934847226287	-0,292256071043784
Royalblue	Dot	Troodon	Troodon	Longrich, 2008	Troodon lateral	Troodontidae	Troodontidae Lateral	0,456366033129043	0,0969100130080564	0,551449997972875	?	?	?	?	?	?	?		-0,507855871991151
Royalblue	Dot	Troodon	Troodon	Longrich, 2008	Troodon lateral	Troodontidae	Troodontidae Lateral	0,558708570533166	0,238046103128795	0,52244423350632	?	?	?	?	?	?	?		-0,471291710850477
Royalblue	Dot	Troodon	Troodon	Longrich, 2008	Troodon lateral	Troodontidae	Troodontidae Lateral	0,700703717145019	0,383815365980431	0,871572935545879	?	?	?	?	?	?	?	-0,482873584164651	-0,404833717062918
Royalblue	Dot	Troodon	Troodon	Longrich, 2008	Troodon lateral	Troodontidae	Troodontidae Lateral	0,632457292184724	0,436162647040756	0,812913356642856	?	?	?	?	?	?	?	-0,146128035851956	-0,214843847735006
Royalblue	Dot	Troodon	Troodon	Longrich, 2008	Troodon lateral	Troodontidae	Troodontidae Lateral	0,76715586608218	0,52244423350632	1,01619735351244	?	?	?	?	?	?	?	-0,383815366501585	-0,283301228981498
Royalblue	Dot	Troodon	Troodon	Longrich, 2008	Troodon lateral	Troodontidae	Troodontidae Lateral	0,765668554759014	0,466867620354109	0,887617300335736	?	?	?	?	?	?	?		-0,309630167808078
Royalblue	Dot	Troodon	Troodon	Longrich, 2008	Troodon lateral	Troodontidae	Troodontidae Lateral	0,184691430817599	0,0413926851582251	0,367355921026019	?	?	?	?	?	?	?	-0,440909081561436	-0,342422680387912
Royalblue	Dot	Troodon	Troodon	Longrich, 2008	Troodon lateral	Troodontidae	Troodontidae Lateral	0,621176281775035	0,287801729930226	0,719331286983727	?	?	?	?	?	?	?	-0,152288344452544	-0,209515014273368
Royalblue	Dot	Troodon	Troodon	Longrich, 2008	Troodon lateral	Troodontidae	Troodontidae Lateral	0,553883026643874	0,227886704613674	0,539076098792777	?	?	?	?	?	?	?		-0,468347330950682
Royalblue	Dot	Troodon	Troodon	Park 2000	Troodon lateral	Troodontidae	Troodontidae Lateral	0,716003343634799	0,447158031342219	0,880813592280791	?	?	?	?	?	?	?	-0,301029995663981	-0,301029995663981
Royalblue	Dot	Troodon	Troodon	Larson & Currie, 2013	Troodon lateral	Troodontidae	Troodontidae Lateral	0,672097857935717	0,301029995663981	0,778151250383644	?	?	?	?	?	?	?	-1,30102999566398	-0,38021124136417
Royalblue	Dot	Troodon	Troodon	Larson & Currie, 2013	Troodon lateral	Troodontidae	Troodontidae Lateral	0,397940008672038	0,113943352306837	0,491361693834273	?	?	?	?	?	?	?	-1,30102999566398	-0,602059991327962
Royalblue	Dot	Troodon	Troodon	Smith et al., 2005	Troodon lateral	Troodontidae	Troodontidae Lateral	0,69196510276736	0,385606273598312	0,858537197569639	0,937517892017347	?	?	?	?	?	1,75227898546012	-0,602059991327962	-0,354108439251632
Royalblue	Dot	Troodon	Troodon	Smith et al., 2005	Troodon lateral	Troodontidae	Troodontidae Lateral	0,778151250383644	0,481442628502305	0,972665592266111	1,01535975540921	?	?	?	?	?	1,81644016795614	-0,301029995663981	-0,245512667953124
Royalblue	Dot	Troodon	Troodon	Smith et al., 2005	Troodon lateral	Troodontidae	Troodontidae Lateral	0,7481880270062	0,432969290874406	0,927883410330707	0,951337518795918	?	?	?	?	?	1,80202075177198	-0,301029995663981	-0,397940008672038
Royalblue	Dot	Troodon	Troodon	Smith et al., 2005	Troodon lateral	Troodontidae	Troodontidae Lateral	0,716003343634799	0,367355921026019	0,894316062684438	0,988558956878616	?	?	?	?	?	1,76945117940204	-0,397940008672038	-0,397940008672038
Royalblue	Dot	Troodon	Troodon	Smith et al., 2005	Troodon lateral	Troodontidae	Troodontidae Lateral	0,648360010980932	0,209515014542631	0,860338006570994	0,866877814337499	?	?	?	?	?	1,77114634881499	-1,30102999566398	-0,397940008672038
Royalblue	Plus	Zanabazar	Zanabazar	Smith et al., 2005	Zanabazar lateral	Troodontidae	Troodontidae Lateral	0,553883026643874	0,428134794028789	0,699837725867246	0,840106094456758	?	?	?	?	?	1,54332290064691	-1,30102999566398	-0,477121255153957
Royalblue	Plus	Zanabazar	Zanabazar	Smith et al., 2005	Zanabazar lateral	Troodontidae	Troodontidae Lateral	0,563481085394411	0,429752280002408	0,741151598851785	0,891537457672564	?	?	?	?	?	1,59813364581324	-1,30102999566398	-0,301029995663981
Royalblue	Plus	Zanabazar	Zanabazar	Smith et al., 2005	Zanabazar lateral	Troodontidae	Troodontidae Lateral	0,634477270160732	0,389166084364532	0,748962861256161	0,867467487859051	?	?	?	?	?	1,65359838184329	-1,30102999566398	-0,301029995663981
Royalblue	Plus	Zanabazar	Zanabazar	Smith et al., 2005	Zanabazar lateral	Troodontidae	Troodontidae Lateral	0,57978359661681	0,394451680826216	0,809559714635268	0,927883410330707	?	?	?	?	?	1,68196445899468	-1,30102999566398	-0,477121255153957
Royalblue	Plus	Zanabazar	Zanabazar	Smith et al., 2005	Zanabazar lateral	Troodontidae	Troodontidae Lateral	0,611723308007342	0,399673721481038	0,806179973983887	0,854913022307856	?	?	?	?	?	1,71816940539131	-1,30102999566398	-1,30102999566398
Royalblue	Plus	Zanabazar	Zanabazar	Smith et al., 2005	Zanabazar lateral	Troodontidae	Troodontidae Lateral	0,575187844927661	0,354108439147401	0,79448804665917	0,901458321396112	?	?	?	?	?	1,67531998333929	-1,30102999566398	-0,397940008672038
Royalblue	Plus	Zanabazar	Zanabazar	Smith et al., 2005	Zanabazar lateral	Troodontidae	Troodontidae Lateral	0,474216264076255	0,397940008672038	0,631443769013172	0,720159303405957	?	?	?	?	?	1,32510498297141	-1,30102999566398	-0,301029995663981
Royalblue	Plus	Zanabazar	Zanabazar	Smith et al., 2005	Zanabazar lateral	Troodontidae	Troodontidae Lateral	0,611723308007342	0,416640507338281	0,801403710017355	0,817565369559781	?	?	?	?	?	1,72802895442052	-1,30102999566398	-0,301029995663981
Royalblue	Bar	Pectinodon	Pectinodon	This study	Pectinodon lateral	Troodontidae	Troodontidae Lateral	0,385606273598312	-0,0969100130080564	0,588831725594207	0,592176757395867	?	?		0	0	?	-1,30102999566398	-0,397940008672038
Royalblue	Bar	Pectinodon	Pectinodon	Sankey, 2008	Pectinodon lateral	Troodontidae	Troodontidae Lateral	0,342422680822206	0	0,477121254719662	?	?	?	?	?	?	?		-0,602059991327962
Royalblue	Bar	Pectinodon	Pectinodon	Sankey, 2008	Pectinodon lateral	Troodontidae	Troodontidae Lateral	0,431363764158987	0	0,653212513775344	?	?	?	?	?	?	?		-0,574031267184851
Royalblue	Bar	Pectinodon	Pectinodon	Sankey, 2008	Pectinodon lateral	Troodontidae	Troodontidae Lateral	0,462397997898956	0,0413926851582251	0,633468455579587	?	?	?	?	?	?	?		-0,544068043915981
Royalblue	Bar	Pectinodon	Pectinodon	Sankey, 2008	Pectinodon lateral	Troodontidae	Troodontidae Lateral	0,431363764158987	0,0413926851582251	0,6232492903979	?	?	?	?	?	?	?		-0,602059991327962
Royalblue	Bar	Pectinodon	Pectinodon	Sankey, 2008	Pectinodon lateral	Troodontidae	Troodontidae Lateral	0,431363764158987	0	0,57978359661681	?	?	?	?	?	?	?		-0,544068043915981
Royalblue	Bar	Pectinodon	Pectinodon	Sankey, 2008	Pectinodon lateral	Troodontidae	Troodontidae Lateral	0,414973347970818	0	0,491361693834273	?	?	?	?	?	?	?		-0,653212514209638
Royalblue	Bar	Pectinodon	Pectinodon	Sankey, 2008	Pectinodon lateral	Troodontidae	Troodontidae Lateral	0,431363764158987	0	0,612783856719735	?	?	?	?	?	?	?		-0,602059991327962
Royalblue	Bar	Pectinodon	Pectinodon	Sankey, 2008	Pectinodon lateral	Troodontidae	Troodontidae Lateral	0,477121254719662	0	0,544068044350276	?	?	?	?	?	?	?		-0,477121255153957
Royalblue	Bar	Pectinodon	Pectinodon	Sankey, 2008	Pectinodon lateral	Troodontidae	Troodontidae Lateral	0,380211241711606	-0,0457574905606751	0,591064607026499	?	?	?	?	?	?	?		-0,602059991327962
Royalblue	Bar	Pectinodon	Pectinodon	Sankey, 2008	Pectinodon lateral	Troodontidae	Troodontidae Lateral	0,301029995663981	0	0,612783856719735	?	?	?	?	?	?	?		-0,477121255153957
Royalblue	Bar	Pectinodon	Pectinodon	Sankey, 2008	Pectinodon lateral	Troodontidae	Troodontidae Lateral	0,322219294733919	-0,0969100130080564	0,505149978319906	?	?	?	?	?	?	?		-0,698970004336019
Royalblue	Bar	Pectinodon	Pectinodon	Sankey, 2008	Pectinodon lateral	Troodontidae	Troodontidae Lateral	0,278753600952829	0,113943352306837	0,531478917042255	?	?	?	?	?	?	?		-0,477121255153957
Royalblue	Bar	Pectinodon	Pectinodon	Sankey, 2008	Pectinodon lateral	Troodontidae	Troodontidae Lateral	0,505149978319906	0	0,602059991327962	?	?	?	?	?	?	?		-0,477121255153957
Royalblue	Bar	Pectinodon	Pectinodon	Longrich, 2008	Pectinodon lateral	Troodontidae	Troodontidae Lateral	0,401400540781544	0,0374264979406237	0,64640372622307	?	?	?	?	?	?	?		-0,283301228981498
Royalblue	Bar	Pectinodon	Pectinodon	Longrich, 2008	Pectinodon lateral	Troodontidae	Troodontidae Lateral	0,387389826338729	-0,0409586076789064	0,594392550375427	?	?	?	?	?	?	?		-0,305351369403194
Royalblue	Bar	Pectinodon	Pectinodon	Longrich, 2008	Pectinodon lateral	Troodontidae	Troodontidae Lateral	0,378397900948138	0	0,625312450961674	?	?	?	?	?	?	?		-0,296665190304961
Royalblue	Bar	Pectinodon	Pectinodon	Longrich, 2008	Pectinodon lateral	Troodontidae	Troodontidae Lateral	0,392696953259666	0,0492180226701817	0,690196080028514	?	?	?	?	?	?	?	-0,704150517934221	-0,462397998159533
Royalblue	Bar	Pectinodon	Pectinodon	Longrich, 2008	Pectinodon lateral	Troodontidae	Troodontidae Lateral	0,460897842756548	0,0492180226701817	0,69810054562339	?	?	?	?	?	?	?		-0,505149978319906
Royalblue	Bar	Pectinodon	Pectinodon	Longrich, 2008	Pectinodon lateral	Troodontidae	Troodontidae Lateral	0,466867620354109	0,0413926851582251	0,685741738602264	?	?	?	?	?	?	?	-0,811575004897774	-0,50242711971517
Royalblue	Bar	Pectinodon	Pectinodon	Longrich, 2008	Pectinodon lateral	Troodontidae	Troodontidae Lateral	0,437750562820388	-0,0177287669604316	0,588831725594207	?	?	?	?	?	?	?		-0,485721425977798
Royalblue	Bar	Pectinodon	Pectinodon	Longrich, 2008	Pectinodon lateral	Troodontidae	Troodontidae Lateral	0,403120521175818	-0,0604807473813815	0,511883360978874	?	?	?	?	?	?	?		-0,572871602434999
Royalblue	Bar	Pectinodon	Pectinodon	Longrich, 2008	Pectinodon lateral	Troodontidae	Troodontidae Lateral	0,421603926869831	-0,0861861476162833	0,503790683057181	?	?	?	?	?	?	?		-0,515873843398987
Royalblue	Bar	Pectinodon	Pectinodon	Longrich, 2008	Pectinodon lateral	Troodontidae	Troodontidae Lateral	0,437750562820388	0,0606978403536117	0,744292983122676	?	?	?	?	?	?	?		-0,531478917129114
Royalblue	Bar	Pectinodon	Pectinodon	Longrich, 2008	Pectinodon lateral	Troodontidae	Troodontidae Lateral	0,419955748489758	0,0718820073061254	0,681241237375587	?	?	?	?	?	?	?	-0,773786445884526	-0,52891670052086
Royalblue	Bar	Pectinodon	Pectinodon	Longrich, 2008	Pectinodon lateral	Troodontidae	Troodontidae Lateral	0,401400540781544	0,0863598306747482	0,633468455579587	?	?	?	?	?	?	?	-1,06370855857494	-0,582063362433985
Royalblue	Bar	Pectinodon	Pectinodon	Longrich, 2008	Pectinodon lateral	Troodontidae	Troodontidae Lateral	0,363611979892144	-0,0315170514460649	0,629409599102719	?	?	?	?	?	?	?		-0,301029995663981
Royalblue	Bar	Pectinodon	Pectinodon	Longrich, 2008	Pectinodon lateral	Troodontidae	Troodontidae Lateral	0,344392273685111	-0,207608310501746	0,418301291319745	?	?	?	?	?	?	?		-0,597695185109039
Royalblue	Bar	Pectinodon	Pectinodon	Longrich, 2008	Pectinodon lateral	Troodontidae	Troodontidae Lateral	0,372912002970107	-0,200659450546418	0,436162647040756	?	?	?	?	?	?	?		-0,60638136594445
Royalblue	Bar	Pectinodon	Pectinodon	Longrich, 2008	Pectinodon lateral	Troodontidae	Troodontidae Lateral	0,371067862271736	-0,154901959985743	0,414973347970818	?	?	?	?	?	?	?		-0,59106460772137
Royalblue	Bar	Pectinodon	Pectinodon	Longrich, 2008	Pectinodon lateral	Troodontidae	Troodontidae Lateral	0,494154594018443	0,164352855784437	0,750508394851346	?	?	?	?	?	?	?		-0,193124598371833
Royalblue	Bar	Pectinodon	Pectinodon	Longrich, 2008	Pectinodon lateral	Troodontidae	Troodontidae Lateral	0,466867620354109	0,0681858617461616	0,638489256954637	?	?	?	?	?	?	?		-0,322219294907637
Royalblue	Bar	Pectinodon	Pectinodon	Longrich, 2008	Pectinodon lateral	Troodontidae	Troodontidae Lateral	0,40823996531185	0,0293837776852097	0,653212513775344	?	?	?	?	?	?	?		-0,240549248039395
Royalblue	Bar	Pectinodon	Pectinodon	Longrich, 2008	Pectinodon lateral	Troodontidae	Troodontidae Lateral	0,429752280002408	0,0492180226701817	0,570542939881898	?	?	?	?	?	?	?		-0,459392488037179
Royalblue	Bar	Pectinodon	Pectinodon	Longrich, 2008	Pectinodon lateral	Troodontidae	Troodontidae Lateral	0,399673721481038	0,0211892990699381	0,491361693834273	?	?	?	?	?	?	?		-0,572871602434999
Royalblue	Bar	Pectinodon	Pectinodon	Sankey, 2008	Pectinodon lateral	Troodontidae	Troodontidae Lateral	0,301029995663981	-0,154901959985743	0,477121254719662	?	?	?	?	?	?	?		-0,544068043915981
Royalblue	Bar	Pectinodon	Pectinodon	Sankey, 2008	Pectinodon lateral	Troodontidae	Troodontidae Lateral	0,505149978319906	0,0413926851582251	0,662757831681574	?	?	?	?	?	?	?		-0,602059991327962
Royalblue	Bar	Pectinodon	Pectinodon	Sankey, 2008	Pectinodon lateral	Troodontidae	Troodontidae Lateral	0,556302500767287	0,230448921378274	0,662757831681574	?	?	?	?	?	?	?		-0,397940008672038
Royalblue	Bar	Pectinodon	Pectinodon	Sankey, 2008	Pectinodon lateral	Troodontidae	Troodontidae Lateral	0,342422680822206	-0,0457574905606751	0,462397997898956	?	?	?	?	?	?	?		-0,602059991327962
Royalblue	Bar	Pectinodon	Pectinodon	Sankey, 2008	Pectinodon lateral	Troodontidae	Troodontidae Lateral	0,322219294733919	-0,154901959985743	0,477121254719662	?	?	?	?	?	?	?		-0,653212514209638
Black	Dot	HASMG G369a	?	This Study	?	?	?	0.911690159	0.846955325	1.235528447	?	0.753583059	0.657055853	?	0.903089987	0.77815125	1.86923172	?	-0.76700389
