# Supplementary material for: Isolated tooth reveals hidden spinosaurid dinosaur diversity in the British Wealden Supergroup (Lower Cretaceous)
Source: PeerJ. 2023 May 31;11:e15453. doi: 10.7717/peerj.15453 (PMC10239232; doi:10.7717/peerj.15453)
Supplement: Supplemental Information 1 [file peerj-11-15453-s001.zip › Data Files/HASMG G369a/DFA and Cluster/Spino only datasets/All spino all variables dataset.dat]

:	-		Group	Group	Group	Group	Group	-	-	-	-	-	-	-	-	-	-	-	-	-	-	-	-	-	-	-	-	-	-	-	-	-	-	-	-	-	-	-	-	-	-	-
Black	Dot	2	Taxa (Genus)	Source	Taxon + Tooth type	Clade	Clade + Tooth type	CBL	CBW	CH	AL	CBR	CHR	MCL	MCW	MCR	MDE	MSL	MEC	CTU	LAF	LIF	DMT	DDT	DLAT	DLIT	CA	MA	MC	MB	DA	DC	DB	MAVG	DAVG	TDD	DSDI	CMA	CAA	CDA	MDL	DDL
Limegreen	X	cf. Baryonychinae	cf. Baryonychinae	Hendrickx et al 2020	cf. Baryonychinae lateral	Spinosauridae	Spinosauridae	14.57	8.91	40.69	41.63	0.611530542	2.792724777	10.85	6.77	0.623963134	6.03	35.6	85.51525342	0	0	0	?	?	?	?	?	?	15.83	25.83	?	15	25	20.83	20	162.76	1.055333333	76.18535112	20.34763898	83.4670099	0.31585597	0.333333333
Limegreen	X	Suchosaurus	Suchosaurus	Hendrickx et al 2020	Suchosaurus lateral	Spinosauridae	Spinosauridae	15.21	13.17	32.8	34.19	0.865877712	2.156476003	11.43	9.33	0.816272966	?	?	?	0	10	11.5	4.47	4.35	4.35	4.54	?	?	?	?	?	30	35	?	35	?	?	71.8224287	26.14071707	82.03685424	?	0.166666667
Limegreen	Dot	Baryonyx	Baryonyx	Hendrickx et al., 2015	Baryonyx mesial	Spinosauridae	Spinosauridae	13.29	11.19	33.32	33.53	0.841986456	2.507148232	10.34	8.73	0.844294004	0	33.53	100	0	0	4.5	?	?	?	?	?	?	35	?	?	?	45	35	45	299.88	?	77.64708683	22.93118749	79.42172568	0.142857143	?
Limegreen	Dot	Baryonyx	Baryonyx	Hendrickx et al., 2015	Baryonyx mesial	Spinosauridae	Spinosauridae	10.72	8.54	25.41	27.61	0.796641791	2.370335821	7.74	6.98	0.901808786	?	?	?	0	0	4	?	?	?	?	?	?	35	?	?	35	?	?	35	?	?	66.97204572	22.84647208	90.1814822	0.142857143	0.142857143
Limegreen	Dot	Baryonyx	Baryonyx	Hendrickx et al., 2015	Baryonyx mesial	Spinosauridae	Spinosauridae	8.25	7.65	20.82	21.87	0.927272727	2.523636364	6.69	5.47	0.817638266	0	21.87	100	0	0	4	?	?	?	?	?	35	35	?	35	30	40	35	35	145.74	?	71.77001544	22.10870497	86.12127959	0.142857143	0.166666667
Limegreen	Dot	Baryonyx	Baryonyx	Hendrickx et al., 2015	Baryonyx lateral	Spinosauridae	Spinosauridae	18.16	13.46	32.49	38.61	0.741189427	1.789096916	14.61	10.38	0.710472279	0	38.61	100	0	0	0	?	?	?	?	?	25	30	?	?	?	?	27.5	?	?	?	56.94337187	27.9347959	95.12183222	0.166666667	?
Limegreen	Dot	Baryonyx	Baryonyx	Hendrickx et al., 2015	Baryonyx lateral	Spinosauridae	Spinosauridae	16.93	13.62	33.26	33.98	0.804489073	1.964559953	12.06	9.68	0.8026534	-2.66	36.64	107.8281342	0	0	0	?	?	?	?	?	30	?	?	?	?	?	30	?	?	?	73.07051014	29.1410237	77.78846616	?	?
Limegreen	Dot	Baryonyx	Baryonyx	Hendrickx et al., 2015	Baryonyx lateral	Spinosauridae	Spinosauridae	12.06	10.01	26.63	26.8	0.830016584	2.208126036	9.35	6.95	0.743315508	-2.22	29.02	108.2835821	0	0	8	?	?	?	?	?	40	35	?	30	35	35	37.5	33.33	177.51558	1	76.16943542	26.0874537	77.74311088	0.142857143	0.142857143
Limegreen	Dot	Baryonyx	Baryonyx	Hendrickx et al., 2015	Baryonyx lateral	Spinosauridae	Spinosauridae	13.4	10.4	29.39	28.97	0.776119403	2.193283582	10.68	7.73	0.723782772	-1.77	30.74	106.1097687	0	0	0	?	?	?	?	?	40	35	?	30	35	40	37.5	35	205.73	1	78.4803939	26.53556169	74.98404442	0.142857143	0.142857143
Limegreen	Dot	Baryonyx	Baryonyx	Hendrickx et al., 2015	Baryonyx lateral	Spinosauridae	Spinosauridae	15.31	11.75	33.69	33.83	0.76747224	2.200522534	11.22	9.52	0.848484848	?	?	?	0	1	6	?	?	?	?	?	40	35	?	?	40	45	37.5	42.5	286.365	0.875	76.3845687	26.21027476	77.40515654	0.142857143	0.125
Limegreen	Dot	Baryonyx	Baryonyx	Hendrickx et al., 2015	Baryonyx lateral	Spinosauridae	Spinosauridae	9.01	8.44	20.79	21.05	0.936736959	2.307436182	7.67	5.99	0.780964798	0	21.05	100	0	0	7	?	?	?	?	?	40	35	45	40	35	40	40	38.33	159.37614	1	75.95446993	24.86140381	79.18412627	0.142857143	0.142857143
Limegreen	Dot	Baryonyx	Baryonyx	Hendrickx et al., 2015	Baryonyx lateral	Spinosauridae	Spinosauridae	11.18	11.15	25.77	26.82	0.997316637	2.305008945	8.96	7.8	0.870535714	?	?	?	0	0	7	?	?	?	?	?	?	?	?	35	?	?	?	35	?	?	72.51201341	24.44287604	83.04511055	?	?
Limegreen	Dot	Baryonyx	Baryonyx	Hendrickx et al., 2015	Baryonyx lateral	Spinosauridae	Spinosauridae	11.79	10.73	24.15	26.79	0.910093299	2.048346056	9.64	7.57	0.78526971	0	26.79	100	0	0	6	?	?	?	?	?	?	30	?	30	35	40	30	35	169.05	0.857142857	64.34632341	26.10871163	89.54496496	0.166666667	0.142857143
Limegreen	Dot	Baryonyx	Baryonyx	Hendrickx et al., 2015	Baryonyx lateral	Spinosauridae	Spinosauridae	8.82	7.5	16.86	18.01	0.850340136	1.911564626	7.97	5.86	0.735257215	0	18.01	100	0	?	?	?	?	?	?	?	?	?	?	?	?	?	?	?	?	?	68.21734918	29.06353266	82.71911816	?	?
Limegreen	Dot	Baryonyx	Baryonyx	Hendrickx et al., 2015	Baryonyx lateral	Spinosauridae	Spinosauridae	9.3	7.95	17.91	17.96	0.85483871	1.925806452	7.9	6.27	0.793670886	0	17.96	100	0	0	0	?	?	?	?	?	?	?	?	?	35	40	?	37.5	134.325	?	74.67597109	30.0530379	75.27099101	?	0.142857143
Limegreen	Dot	Baryonyx	Baryonyx	Hendrickx et al., 2015	Baryonyx lateral	Spinosauridae	Spinosauridae	9.27	7.34	20.44	19.56	0.79180151	2.204962244	7.4	6.11	0.825675676	-1.39	20.95	?	0	0	?	?	?	?	?	?	?	45	?	?	35	?	45	35	143.08	1.285714286	81.95806342	26.68355317	71.35838341	0.111111111	0.142857143
Limegreen	Dot	Baryonyx	Baryonyx	Hendrickx et al., 2015	Baryonyx lateral	Spinosauridae	Spinosauridae	15.84	13.25	36.48	37.69	0.836489899	2.303030303	12.39	9.72	0.784503632	0	37.69	100	0	0	7	?	?	?	?	?	?	40	?	30	35	?	40	32.5	237.12	1.142857143	73.42333719	24.59265573	81.98400708	0.125	0.142857143
Limegreen	Dot	Baryonyx	Baryonyx	Hendrickx et al., 2015	Baryonyx lateral	Spinosauridae	Spinosauridae	17.11	14.29	30.93	33.33	0.835184103	1.807714787	13.51	10.46	0.774241303	0	33.33	100	0	0	7	?	?	?	?	?	30	35	?	?	?	35	32.5	35	216.51	?	66.92757823	30.59295013	82.47947163	0.142857143	?
Limegreen	Dot	Baryonyx	Baryonyx	Hendrickx et al., 2015	Baryonyx lateral	Spinosauridae	Spinosauridae	19.3	14.41	42.83	41.67	0.746632124	2.219170984	14.3	10.68	0.746853147	-2.57	44.24	?	0	0	0	?	?	?	?	?	35	30	35	35	30	40	33.33	35	299.81	1	80.17489401	26.35999066	73.46511533	0.166666667	0.166666667
Limegreen	Dot	Baryonyx	Baryonyx	Hendrickx et al., 2015	Baryonyx lateral	Spinosauridae	Spinosauridae	12.73	9.3	21.1	25.01	0.730557738	1.8	11.69	8.35	0.714285714	0	25.01	100	4	0	0	?	?	?	?	?	30	30	?	25	30	30	30	28.33	?	?	?	?	?	0.166666667	0.166666667
Limegreen	Dot	Baryonyx	Baryonyx	Smith et al., 2005	Baryonyx mesial	Spinosauridae	Spinosauridae	13.06	11.24	31.37	32.29	0.860643185	2.401990812	?	?	?	?	?	?	?	?	?	?	?	?	?	82.96	?	35	?	?	35	?	?	35	0.66	219.59	?	?	?	0.142857143	0.142857143
Limegreen	Dot	Baryonyx	Baryonyx	Smith et al., 2005	Baryonyx mesial	Spinosauridae	Spinosauridae	10.49	7.9	23.72	24.77	0.753098189	2.261201144	?	?	?	?	?	?	?	?	?	?	?	?	?	80.56	?	35	?	?	35	?	?	35	0.61	166.04	?	?	?	0.142857143	0.142857143
Limegreen	Dot	Baryonyx	Baryonyx	Smith et al., 2005	Baryonyx lateral	Spinosauridae	Spinosauridae	11.69	11.19	28.72	29.22	0.9572284	2.456800684	?	?	?	?	?	?	?	?	?	?	?	?	?	82.42	?	35	?	?	35	?	?	35	0.62	201.04	?	?	?	0.142857143	0.142857143
Limegreen	Dot	Baryonyx	Baryonyx	Smith et al., 2005	Baryonyx lateral	Spinosauridae	Spinosauridae	15.76	12.05	34.8	37.41	0.764593909	2.208121827	?	?	?	?	?	?	?	?	?	?	?	?	?	83.39	?	35	?	?	35	?	?	35	0.72	243.6	?	?	?	0.142857143	0.142857143
Limegreen	Dot	Baryonyx	Baryonyx	Smith et al., 2005	Baryonyx lateral	Spinosauridae	Spinosauridae	13.18	10.88	29.67	30.52	0.825493171	2.251138088	?	?	?	?	?	?	?	?	?	?	?	?	?	82.6	?	35	?	?	35	?	?	35	0.68	207.69	?	?	?	0.142857143	0.142857143
Limegreen	Dot	Baryonyx	Baryonyx	Smith et al., 2005	Baryonyx lateral	Spinosauridae	Spinosauridae	12.12	10.35	27.19	30.46	0.853960396	2.24339934	?	?	?	?	?	?	?	?	?	?	?	?	?	81.14	?	35	?	?	35	?	?	35	0.63	190.33	?	?	?	0.142857143	0.142857143
Limegreen	Dot	Baryonyx	Baryonyx	Smith et al., 2005	Baryonyx lateral	Spinosauridae	Spinosauridae	16.42	15.19	38.55	43.88	0.925091352	2.34774665	?	?	?	?	?	?	?	?	?	?	?	?	?	83.6	?	35	?	?	35	?	?	35	0.7	269.85	?	?	?	0.142857143	0.142857143
Limegreen	Dot	Baryonyx	Baryonyx	Smith et al., 2005	Baryonyx lateral	Spinosauridae	Spinosauridae	16.47	13.65	34.12	38.11	0.828779599	2.071645416	?	?	?	?	?	?	?	?	?	?	?	?	?	83.08	?	35	?	?	35	?	?	35	0.73	238.84	?	?	?	0.142857143	0.142857143
Limegreen	Fill inv. tri	Suchomimus	Suchomimus	Hendrickx et al., 2015	Suchomimus lateral	Spinosauridae	Spinosauridae	18.2	14.2	54	57.8	0.78021978	2.967032967	13.2	10.4	0.787878788	10.1	47.7	82.52595156	0	2	0	?	?	?	?	?	?	?	?	?	?	?	?	?	?	?	68.93865661	18.33194075	92.72940264	?	?
Limegreen	Fill inv. tri	Suchomimus	Suchomimus	Hendrickx et al., 2015	Suchomimus lateral	Spinosauridae	Spinosauridae	18.6	14.9	48.5	53	0.801075269	2.607526882	13.6	9.2	0.676470588	-5.3	58.3	110	6	6	9	1.2	1.5	1.2	1.4	?	35	35	35	30	25	30	35	28.33	274.801	1.4	65.9749296	20.50450973	93.52056067	0.142857143	0.2
Limegreen	Fill inv. tri	Suchomimus	Suchomimus	Hendrickx et al., 2015	Suchomimus lateral	Spinosauridae	Spinosauridae	12.4	8.2	32.6	33.3	0.661290323	2.629032258	8.4	5.7	0.678571429	-4.1	37.4	112.3123123	0	6	6	?	?	?	?	?	?	?	?	?	?	?	?	?	?	?	75.99276226	21.65752807	82.34970967	?	?
Limegreen	Fill inv. tri	Suchomimus	Suchomimus	Hendrickx et al., 2015	Suchomimus lateral	Spinosauridae	Spinosauridae	15	11.3	40.4	42.4	0.753333333	2.693333333	10.7	6.8	0.635514019	-4.2	46.6	109.9056604	5	6	5	?	?	?	?	?	?	30	30	25	?	30	?	?	?	?	72.11692708	20.69225876	87.19081416	0.166666667	?
Limegreen	Fill inv. tri	Suchomimus	Suchomimus	Hendrickx et al., 2015	Suchomimus lateral	Spinosauridae	Spinosauridae	15.2	11.3	32.4	34	0.743421053	2.131578947	10.6	7.5	0.70754717	?	?	?	4	6	7	1.8	2.4	2	2.3	?	?	30	?	32.5	30	40	30	34.16	221.3568	1	70.95468924	26.32457654	82.72073423	0.166666667	0.166666667
Limegreen	Fill inv. tri	Suchomimus	Suchomimus	Hendrickx et al., 2015	Suchomimus lateral	Spinosauridae	Spinosauridae	18	14.4	36.9	46.5	0.8	2.05	13.6	9.8	0.720588235	?	?	?	0	6	6	2.8	3	2.4	3.4	?	?	?	?	?	?	?	?	?	?	?	47.79169536	21.18132067	111.026984	?	?
Limegreen	Fill inv. tri	Suchomimus	Suchomimus	Hendrickx et al., 2015	Suchomimus lateral	Spinosauridae	Spinosauridae	15.9	10.8	41.7	47.8	0.679245283	2.622641509	11.6	7.8	0.672413793	-6.5	54.3	113.5983264	0	8	2	0.5	0.5	0.1	0.1	?	30	30	30	25	25	30	30	26.66	222.3444	1.2	58.29902216	18.92962621	102.7713516	0.166666667	0.2
Limegreen	Fill inv. tri	Suchomimus	Suchomimus	Hendrickx et al., 2015	Suchomimus lateral	Spinosauridae	Spinosauridae	15.1	9.8	41.2	43.1	0.649006623	2.728476821	10.8	6.8	0.62962963	-5.9	49	113.6890951	0	8	?	2.2	1.3	1.8	1.7	?	30	25	30	25	25	30	28.33	26.66	219.6784	1	72.64877455	20.47672704	86.8744984	0.2	0.2
Limegreen	Fill inv. tri	Suchomimus	Suchomimus	Hendrickx et al., 2015	Suchomimus lateral	Spinosauridae	Spinosauridae	9.4	7.8	26.5	28.6	0.829787234	2.819148936	7.9	6.2	0.784810127	-1.8	30.4	106.2937063	0	6	7	1.4	1.2	1	1.3	?	?	?	?	?	?	?	?	?	?	?	67.69493081	19.15808455	93.14698464	?	?
Limegreen	Fill inv. tri	Suchomimus	Suchomimus	Hendrickx et al., 2015	Suchomimus lateral	Spinosauridae	Spinosauridae	13.4	9.7	39.3	41	0.723880597	2.932835821	9.5	6.7	0.705263158	0	41	100	0	0	0	0.6	0.9	0.8	0.7	?	30	27.5	?	27.5	25	30	28.75	27.5	216.15	1.1	73.28267306	19.05988004	87.65744689	0.181818182	0.2
Limegreen	Fill inv. tri	Suchomimus	Suchomimus	Hendrickx et al., 2015	Suchomimus lateral	Spinosauridae	Spinosauridae	14.5	9.5	37.3	39	0.655172414	2.572413793	10.6	6.7	0.632075472	0	39	100	0	0	4	1.8	1	0.9	1.2	?	30	30	?	30	32.5	?	30	31.25	233.125	0.923076923	72.50734389	21.7626723	85.72998381	0.166666667	0.153846154
Limegreen	Fill inv. tri	Suchomimus	Suchomimus	Hendrickx et al., 2015	Suchomimus lateral	Spinosauridae	Spinosauridae	12.8	9.8	38.5	39.5	0.765625	3.0078125	9	6.6	0.733333333	0	39.5	100	0	5	5	2	2.6	?	2.3	?	?	?	?	?	35	?	?	35	269.5	?	76.16294964	18.83350822	85.00354214	?	0.142857143
Limegreen	Fill inv. tri	Suchomimus	Suchomimus	Hendrickx et al., 2015	Suchomimus lateral	Spinosauridae	Spinosauridae	17.2	11.6	38.8	38	0.674418605	2.255813953	10.5	7.9	0.752380952	?	?	?	0	5	5	4.5	4.1	3.9	3.3	?	?	?	?	?	32.5	?	?	32.5	252.2	?	79.67016226	25.8561934	74.47364434	?	0.153846154
Limegreen	Fill inv. tri	Suchomimus	Suchomimus	Hendrickx et al., 2015	Suchomimus lateral	Spinosauridae	Spinosauridae	9	8.3	18.2	19.5	0.922222222	2.022222222	6.5	5.4	0.830769231	0	19.5	100	0	10	8	0.1	0.1	0.1	0.1	?	?	30	?	?	30	?	30	30	109.2	1	68.25978187	27.34405654	84.39616159	0.166666667	0.166666667
Limegreen	Fill inv. tri	Suchomimus	Suchomimus	Hendrickx et al., 2015	Suchomimus lateral	Spinosauridae	Spinosauridae	8	7	23.8	21.4	0.875	2.975	6	4.9	0.816666667	0	21.4	100	0	9	9	0.2	0.2	0.2	0.2	?	?	?	?	?	?	30	?	30	142.8	?	97.46419177	19.46835217	63.06745605	?	?
Limegreen	Fill inv. tri	Suchomimus	Suchomimus	Hendrickx et al., 2015	Suchomimus lateral	Spinosauridae	Spinosauridae	19.9	15	47.6	47.8	0.753768844	2.391959799	14.7	10.6	0.721088435	4	43.8	91.63179916	0	5	5	4.6	3.2	4.3	3.3	?	30	25	?	25	25	25	27.5	25	238	1	77.39735922	24.07892148	78.5237193	0.2	0.2
Limegreen	Fill inv. tri	Suchomimus	Suchomimus	Smith et al., 2005	Suchomimus lateral	Spinosauridae	Spinosauridae	18.9	15.2	62.94	70.64	0.804232804	3.33015873	?	?	?	?	?	?	?	?	?	?	?	?	?	85.78	?	?	?	?	27.5	?	?	27.5	346.17	?	58.73614937	14.87317893	106.3906717	?	0.181818182
Limegreen	Fill inv. tri	Suchomimus	Suchomimus	Smith et al., 2005	Suchomimus lateral	Spinosauridae	Spinosauridae	20.8	18.1	56.94	64.22	0.870192308	2.7375	?	?	?	?	?	?	?	?	?	?	?	?	?	85.54	?	?	?	?	27	?	?	27	307.476	?	60.52095142	18.54225267	100.9367959	?	0.185185185
Limegreen	Fill inv. tri	Suchomimus	Suchomimus	Smith et al., 2005	Suchomimus lateral	Spinosauridae	Spinosauridae	18.7	13.3	52.66	60.2	0.711229947	2.816042781	?	?	?	?	?	?	?	?	?	?	?	?	?	85.06	?	?	?	?	35	?	?	35	368.62	?	57.77310658	17.48170857	104.7451848	?	0.142857143
Limegreen	Fill inv. tri	Suchomimus	Suchomimus	Smith et al., 2005	Suchomimus lateral	Spinosauridae	Spinosauridae	19.2	14.4	54.34	55.6	0.75	2.830208333	?	?	?	?	?	?	?	?	?	?	?	?	?	85.94	?	?	?	?	29	?	?	29	315.172	?	76.25841213	20.0730217	83.66856617	?	0.172413793
Limegreen	Oval	Irritator	Irritator	Hendrickx et al., 2015	Irritator lateral	Spinosauridae	Spinosauridae	8.2	7.13	21	19.8	0.869512195	2.56097561	6.44	5.21	0.809006211	0	19.8	100	0	8	?	?	?	?	?	?	0	0	0	0	0	0	0	0	0	0	86.77284787	22.94560012	70.28155201	0	0
Limegreen	X	Sinopliosaurus	Sinopliosaurus	This study	Sinopliosaurus lateral	Spinosauridae	Spinosauridae	16.22	11.55	56.23	62.05	0.712083847	3.466707768	12.53	9.75	0.778132482	?	?	?	0	12	11.5	?	?	?	?	?	0	0	0	0	0	0	0	0	0	0	61.79096846	14.7260471	103.4829844	0	0
Limegreen	Bar	Spinosaurinae indet.	Spinosaurinae indet.	Hendrickx et al., 2015	Spinosaurus lateral	Spinosauridae	Spinosauridae	27.78	23.86	81.63	85.96	0.858891289	2.938444924	22.6	17.25	0.763274336	0	85.96	100	0	7	11	?	?	?	?	?	0	0	0	0	0	0	0	0	0	0	?	?	?	0	0
Limegreen	Bar	Spinosaurinae indet.	Spinosaurinae indet.	Hendrickx et al., 2015	Spinosaurus lateral	Spinosauridae	Spinosauridae	26.28	23.27	55.17	59	0.885464231	2.099315068	?	?	?	0	59	100	0	14	6	?	?	?	?	?	0	0	0	0	0	0	0	0	0	0	68.67118472	26.34148416	84.98733112	0	0
Limegreen	Bar	Spinosaurinae indet.	Spinosaurinae indet.	Hendrickx et al., 2015	Spinosaurus lateral	Spinosauridae	Spinosauridae	18.08	17.12	45.62	50.41	0.946902655	2.523230088	14.5	12.13	0.836551724	?	?	?	0	15	12	?	?	?	?	?	0	0	0	0	0	0	0	0	0	0	64.42602832	20.94610859	94.62786309	0	0
Limegreen	Bar	Spinosaurinae indet.	Spinosaurinae indet.	Richter et al., 2013	Spinosaurus lateral	Spinosauridae	Spinosauridae	13	11.5	29.8	30.8	0.884615385	2.292307692	?	?	?	?	?	?	?	?	?	?	?	?	?	?	0	0	0	0	0	0	0	0	?	0	73.33871278	24.70375621	81.95753101	0	0
Limegreen	Bar	Spinosaurinae indet.	Spinosaurinae indet.	Richter et al., 2013	Spinosaurus lateral	Spinosauridae	Spinosauridae	14.1	11	32.2	32.8	0.780141844	2.283687943	?	?	?	?	?	?	?	?	?	?	?	?	?	?	0	0	0	0	0	0	0	0	?	0	75.10176582	25.03476829	79.86346589	0	0
Limegreen	Bar	Spinosaurinae indet.	Spinosaurinae indet.	Richter et al., 2013	Spinosaurus lateral	Spinosauridae	Spinosauridae	13.4	10.1	37.9	38	0.753731343	2.828358209	?	?	?	?	?	?	?	?	?	?	?	?	?	?	0	0	0	0	0	0	0	0	?	0	79.41064913	20.3369654	80.25238547	0	0
Limegreen	Bar	Spinosaurinae indet.	Spinosaurinae indet.	Richter et al., 2013	Spinosaurus lateral	Spinosauridae	Spinosauridae	11.9	9.2	20.5	22.5	0.773109244	1.722689076	?	?	?	?	?	?	?	?	?	?	?	?	?	?	0	0	0	0	0	0	0	0	?	0	64.84667703	31.69801996	83.45530301	0	0
Limegreen	Bar	Spinosaurinae indet.	Spinosaurinae indet.	Richter et al., 2013	Spinosaurus lateral	Spinosauridae	Spinosauridae	17.5	12.1	48	48.5	0.691428571	2.742857143	?	?	?	?	?	?	?	?	?	?	?	?	?	?	0	0	0	0	0	0	0	0	?	0	77.94582168	20.88813151	81.16604681	0	0
Black	Dot	HASMG G369a	?	This study	?	?	?	8.16	7.03	17.2	?	0.8615196	2.10784313	5.67	4.54	0.800705467	?	?	?	0	7	5	?	?	?	?	74	?	35	?	?	35	?	?	?	?	1	?	?	?	?	0.171
<colwidths 80 80 61 80 80 80 80 80 80 80 81 80 80 80 80 80 80 80 80 29 80 80 80 80 80 80 80 80 80 80 80 80 80 80 80 80 80 80 80 80 >
