# Supplementary material for: Isolated tooth reveals hidden spinosaurid dinosaur diversity in the British Wealden Supergroup (Lower Cretaceous)
Source: PeerJ. 2023 May 31;11:e15453. doi: 10.7717/peerj.15453 (PMC10239232; doi:10.7717/peerj.15453)
Supplement: Supplemental Information 1 [file peerj-11-15453-s001.zip › Data Files/HASMG G369a/DFA and Cluster/Spino only datasets/All spino dataset no ratios.dat]

:	-		Group	Group	Group	Group	Group	-	-	-	-	-	-	-	-	-	-	-	-	-	-	-	-	-	-	-	-	-	-	-	-
Black	Dot	2	Taxa (Genus)	Source	Taxon + Tooth type	Clade	Clade + Tooth type	CBL	CBW	CH	AL	MCL	MCW	MDE	MSL	CTU	LAF	LIF	DMT	DDT	DLAT	DLIT	MA	MC	MB	DA	DC	DB	TDD	MDL	DDL
Limegreen	X	cf. Baryonychinae	cf. Baryonychinae	Hendrickx et al 2020	cf. Baryonychinae lateral	Spinosauridae	Spinosauridae	14.57	8.91	40.69	41.63	10.85	6.77	6.03	35.6	0	0	0	?	?	?	?	?	15.83	25.83	?	15	25	162.76	0.31585597	0.333333333
Limegreen	X	Suchosaurus	Suchosaurus	Hendrickx et al 2020	Suchosaurus lateral	Spinosauridae	Spinosauridae	15.21	13.17	32.8	34.19	11.43	9.33	?	?	0	10	11.5	4.47	4.35	4.35	4.54	?	?	?	?	30	35	?	?	0.166666667
Limegreen	Dot	Baryonyx	Baryonyx	Hendrickx et al., 2015	Baryonyx mesial	Spinosauridae	Spinosauridae	13.29	11.19	33.32	33.53	10.34	8.73	0	33.53	0	0	4.5	?	?	?	?	?	35	?	?	?	45	299.88	0.142857143	?
Limegreen	Dot	Baryonyx	Baryonyx	Hendrickx et al., 2015	Baryonyx mesial	Spinosauridae	Spinosauridae	10.72	8.54	25.41	27.61	7.74	6.98	?	?	0	0	4	?	?	?	?	?	35	?	?	35	?	?	0.142857143	0.142857143
Limegreen	Dot	Baryonyx	Baryonyx	Hendrickx et al., 2015	Baryonyx mesial	Spinosauridae	Spinosauridae	8.25	7.65	20.82	21.87	6.69	5.47	0	21.87	0	0	4	?	?	?	?	35	35	?	35	30	40	145.74	0.142857143	0.166666667
Limegreen	Dot	Baryonyx	Baryonyx	Hendrickx et al., 2015	Baryonyx lateral	Spinosauridae	Spinosauridae	18.16	13.46	32.49	38.61	14.61	10.38	0	38.61	0	0	0	?	?	?	?	25	30	?	?	?	?	?	0.166666667	?
Limegreen	Dot	Baryonyx	Baryonyx	Hendrickx et al., 2015	Baryonyx lateral	Spinosauridae	Spinosauridae	16.93	13.62	33.26	33.98	12.06	9.68	-2.66	36.64	0	0	0	?	?	?	?	30	?	?	?	?	?	?	?	?
Limegreen	Dot	Baryonyx	Baryonyx	Hendrickx et al., 2015	Baryonyx lateral	Spinosauridae	Spinosauridae	12.06	10.01	26.63	26.8	9.35	6.95	-2.22	29.02	0	0	8	?	?	?	?	40	35	?	30	35	35	177.51558	0.142857143	0.142857143
Limegreen	Dot	Baryonyx	Baryonyx	Hendrickx et al., 2015	Baryonyx lateral	Spinosauridae	Spinosauridae	13.4	10.4	29.39	28.97	10.68	7.73	-1.77	30.74	0	0	0	?	?	?	?	40	35	?	30	35	40	205.73	0.142857143	0.142857143
Limegreen	Dot	Baryonyx	Baryonyx	Hendrickx et al., 2015	Baryonyx lateral	Spinosauridae	Spinosauridae	15.31	11.75	33.69	33.83	11.22	9.52	?	?	0	1	6	?	?	?	?	40	35	?	?	40	45	286.365	0.142857143	0.125
Limegreen	Dot	Baryonyx	Baryonyx	Hendrickx et al., 2015	Baryonyx lateral	Spinosauridae	Spinosauridae	9.01	8.44	20.79	21.05	7.67	5.99	0	21.05	0	0	7	?	?	?	?	40	35	45	40	35	40	159.37614	0.142857143	0.142857143
Limegreen	Dot	Baryonyx	Baryonyx	Hendrickx et al., 2015	Baryonyx lateral	Spinosauridae	Spinosauridae	11.18	11.15	25.77	26.82	8.96	7.8	?	?	0	0	7	?	?	?	?	?	?	?	35	?	?	?	?	?
Limegreen	Dot	Baryonyx	Baryonyx	Hendrickx et al., 2015	Baryonyx lateral	Spinosauridae	Spinosauridae	11.79	10.73	24.15	26.79	9.64	7.57	0	26.79	0	0	6	?	?	?	?	?	30	?	30	35	40	169.05	0.166666667	0.142857143
Limegreen	Dot	Baryonyx	Baryonyx	Hendrickx et al., 2015	Baryonyx lateral	Spinosauridae	Spinosauridae	8.82	7.5	16.86	18.01	7.97	5.86	0	18.01	0	?	?	?	?	?	?	?	?	?	?	?	?	?	?	?
Limegreen	Dot	Baryonyx	Baryonyx	Hendrickx et al., 2015	Baryonyx lateral	Spinosauridae	Spinosauridae	9.3	7.95	17.91	17.96	7.9	6.27	0	17.96	0	0	0	?	?	?	?	?	?	?	?	35	40	134.325	?	0.142857143
Limegreen	Dot	Baryonyx	Baryonyx	Hendrickx et al., 2015	Baryonyx lateral	Spinosauridae	Spinosauridae	9.27	7.34	20.44	19.56	7.4	6.11	-1.39	20.95	0	0	?	?	?	?	?	?	45	?	?	35	?	143.08	0.111111111	0.142857143
Limegreen	Dot	Baryonyx	Baryonyx	Hendrickx et al., 2015	Baryonyx lateral	Spinosauridae	Spinosauridae	15.84	13.25	36.48	37.69	12.39	9.72	0	37.69	0	0	7	?	?	?	?	?	40	?	30	35	?	237.12	0.125	0.142857143
Limegreen	Dot	Baryonyx	Baryonyx	Hendrickx et al., 2015	Baryonyx lateral	Spinosauridae	Spinosauridae	17.11	14.29	30.93	33.33	13.51	10.46	0	33.33	0	0	7	?	?	?	?	30	35	?	?	?	35	216.51	0.142857143	?
Limegreen	Dot	Baryonyx	Baryonyx	Hendrickx et al., 2015	Baryonyx lateral	Spinosauridae	Spinosauridae	19.3	14.41	42.83	41.67	14.3	10.68	-2.57	44.24	0	0	0	?	?	?	?	35	30	35	35	30	40	299.81	0.166666667	0.166666667
Limegreen	Dot	Baryonyx	Baryonyx	Hendrickx et al., 2015	Baryonyx lateral	Spinosauridae	Spinosauridae	12.73	9.3	21.1	25.01	11.69	8.35	0	25.01	4	0	0	?	?	?	?	30	30	?	25	30	30	?	0.166666667	0.166666667
Limegreen	Dot	Baryonyx	Baryonyx	Smith et al., 2005	Baryonyx mesial	Spinosauridae	Spinosauridae	13.06	11.24	31.37	32.29	?	?	?	?	?	?	?	?	?	?	?	?	35	?	?	35	?	0.66	0.142857143	0.142857143
Limegreen	Dot	Baryonyx	Baryonyx	Smith et al., 2005	Baryonyx mesial	Spinosauridae	Spinosauridae	10.49	7.9	23.72	24.77	?	?	?	?	?	?	?	?	?	?	?	?	35	?	?	35	?	0.61	0.142857143	0.142857143
Limegreen	Dot	Baryonyx	Baryonyx	Smith et al., 2005	Baryonyx lateral	Spinosauridae	Spinosauridae	11.69	11.19	28.72	29.22	?	?	?	?	?	?	?	?	?	?	?	?	35	?	?	35	?	0.62	0.142857143	0.142857143
Limegreen	Dot	Baryonyx	Baryonyx	Smith et al., 2005	Baryonyx lateral	Spinosauridae	Spinosauridae	15.76	12.05	34.8	37.41	?	?	?	?	?	?	?	?	?	?	?	?	35	?	?	35	?	0.72	0.142857143	0.142857143
Limegreen	Dot	Baryonyx	Baryonyx	Smith et al., 2005	Baryonyx lateral	Spinosauridae	Spinosauridae	13.18	10.88	29.67	30.52	?	?	?	?	?	?	?	?	?	?	?	?	35	?	?	35	?	0.68	0.142857143	0.142857143
Limegreen	Dot	Baryonyx	Baryonyx	Smith et al., 2005	Baryonyx lateral	Spinosauridae	Spinosauridae	12.12	10.35	27.19	30.46	?	?	?	?	?	?	?	?	?	?	?	?	35	?	?	35	?	0.63	0.142857143	0.142857143
Limegreen	Dot	Baryonyx	Baryonyx	Smith et al., 2005	Baryonyx lateral	Spinosauridae	Spinosauridae	16.42	15.19	38.55	43.88	?	?	?	?	?	?	?	?	?	?	?	?	35	?	?	35	?	0.7	0.142857143	0.142857143
Limegreen	Dot	Baryonyx	Baryonyx	Smith et al., 2005	Baryonyx lateral	Spinosauridae	Spinosauridae	16.47	13.65	34.12	38.11	?	?	?	?	?	?	?	?	?	?	?	?	35	?	?	35	?	0.73	0.142857143	0.142857143
Limegreen	Fill inv. tri	Suchomimus	Suchomimus	Hendrickx et al., 2015	Suchomimus lateral	Spinosauridae	Spinosauridae	18.2	14.2	54	57.8	13.2	10.4	10.1	47.7	0	2	0	?	?	?	?	?	?	?	?	?	?	?	?	?
Limegreen	Fill inv. tri	Suchomimus	Suchomimus	Hendrickx et al., 2015	Suchomimus lateral	Spinosauridae	Spinosauridae	18.6	14.9	48.5	53	13.6	9.2	-5.3	58.3	6	6	9	1.2	1.5	1.2	1.4	35	35	35	30	25	30	274.801	0.142857143	0.2
Limegreen	Fill inv. tri	Suchomimus	Suchomimus	Hendrickx et al., 2015	Suchomimus lateral	Spinosauridae	Spinosauridae	12.4	8.2	32.6	33.3	8.4	5.7	-4.1	37.4	0	6	6	?	?	?	?	?	?	?	?	?	?	?	?	?
Limegreen	Fill inv. tri	Suchomimus	Suchomimus	Hendrickx et al., 2015	Suchomimus lateral	Spinosauridae	Spinosauridae	15	11.3	40.4	42.4	10.7	6.8	-4.2	46.6	5	6	5	?	?	?	?	?	30	30	25	?	30	?	0.166666667	?
Limegreen	Fill inv. tri	Suchomimus	Suchomimus	Hendrickx et al., 2015	Suchomimus lateral	Spinosauridae	Spinosauridae	15.2	11.3	32.4	34	10.6	7.5	?	?	4	6	7	1.8	2.4	2	2.3	?	30	?	32.5	30	40	221.3568	0.166666667	0.166666667
Limegreen	Fill inv. tri	Suchomimus	Suchomimus	Hendrickx et al., 2015	Suchomimus lateral	Spinosauridae	Spinosauridae	18	14.4	36.9	46.5	13.6	9.8	?	?	0	6	6	2.8	3	2.4	3.4	?	?	?	?	?	?	?	?	?
Limegreen	Fill inv. tri	Suchomimus	Suchomimus	Hendrickx et al., 2015	Suchomimus lateral	Spinosauridae	Spinosauridae	15.9	10.8	41.7	47.8	11.6	7.8	-6.5	54.3	0	8	2	0.5	0.5	0.1	0.1	30	30	30	25	25	30	222.3444	0.166666667	0.2
Limegreen	Fill inv. tri	Suchomimus	Suchomimus	Hendrickx et al., 2015	Suchomimus lateral	Spinosauridae	Spinosauridae	15.1	9.8	41.2	43.1	10.8	6.8	-5.9	49	0	8	?	2.2	1.3	1.8	1.7	30	25	30	25	25	30	219.6784	0.2	0.2
Limegreen	Fill inv. tri	Suchomimus	Suchomimus	Hendrickx et al., 2015	Suchomimus lateral	Spinosauridae	Spinosauridae	9.4	7.8	26.5	28.6	7.9	6.2	-1.8	30.4	0	6	7	1.4	1.2	1	1.3	?	?	?	?	?	?	?	?	?
Limegreen	Fill inv. tri	Suchomimus	Suchomimus	Hendrickx et al., 2015	Suchomimus lateral	Spinosauridae	Spinosauridae	13.4	9.7	39.3	41	9.5	6.7	0	41	0	0	0	0.6	0.9	0.8	0.7	30	27.5	?	27.5	25	30	216.15	0.181818182	0.2
Limegreen	Fill inv. tri	Suchomimus	Suchomimus	Hendrickx et al., 2015	Suchomimus lateral	Spinosauridae	Spinosauridae	14.5	9.5	37.3	39	10.6	6.7	0	39	0	0	4	1.8	1	0.9	1.2	30	30	?	30	32.5	?	233.125	0.166666667	0.153846154
Limegreen	Fill inv. tri	Suchomimus	Suchomimus	Hendrickx et al., 2015	Suchomimus lateral	Spinosauridae	Spinosauridae	12.8	9.8	38.5	39.5	9	6.6	0	39.5	0	5	5	2	2.6	?	2.3	?	?	?	?	35	?	269.5	?	0.142857143
Limegreen	Fill inv. tri	Suchomimus	Suchomimus	Hendrickx et al., 2015	Suchomimus lateral	Spinosauridae	Spinosauridae	17.2	11.6	38.8	38	10.5	7.9	?	?	0	5	5	4.5	4.1	3.9	3.3	?	?	?	?	32.5	?	252.2	?	0.153846154
Limegreen	Fill inv. tri	Suchomimus	Suchomimus	Hendrickx et al., 2015	Suchomimus lateral	Spinosauridae	Spinosauridae	9	8.3	18.2	19.5	6.5	5.4	0	19.5	0	10	8	0.1	0.1	0.1	0.1	?	30	?	?	30	?	109.2	0.166666667	0.166666667
Limegreen	Fill inv. tri	Suchomimus	Suchomimus	Hendrickx et al., 2015	Suchomimus lateral	Spinosauridae	Spinosauridae	8	7	23.8	21.4	6	4.9	0	21.4	0	9	9	0.2	0.2	0.2	0.2	?	?	?	?	?	30	142.8	?	?
Limegreen	Fill inv. tri	Suchomimus	Suchomimus	Hendrickx et al., 2015	Suchomimus lateral	Spinosauridae	Spinosauridae	19.9	15	47.6	47.8	14.7	10.6	4	43.8	0	5	5	4.6	3.2	4.3	3.3	30	25	?	25	25	25	238	0.2	0.2
Limegreen	Fill inv. tri	Suchomimus	Suchomimus	Smith et al., 2005	Suchomimus lateral	Spinosauridae	Spinosauridae	18.9	15.2	62.94	70.64	?	?	?	?	?	?	?	?	?	?	?	?	?	?	?	27.5	?	346.17	?	0.181818182
Limegreen	Fill inv. tri	Suchomimus	Suchomimus	Smith et al., 2005	Suchomimus lateral	Spinosauridae	Spinosauridae	20.8	18.1	56.94	64.22	?	?	?	?	?	?	?	?	?	?	?	?	?	?	?	27	?	307.476	?	0.185185185
Limegreen	Fill inv. tri	Suchomimus	Suchomimus	Smith et al., 2005	Suchomimus lateral	Spinosauridae	Spinosauridae	18.7	13.3	52.66	60.2	?	?	?	?	?	?	?	?	?	?	?	?	?	?	?	35	?	368.62	?	0.142857143
Limegreen	Fill inv. tri	Suchomimus	Suchomimus	Smith et al., 2005	Suchomimus lateral	Spinosauridae	Spinosauridae	19.2	14.4	54.34	55.6	?	?	?	?	?	?	?	?	?	?	?	?	?	?	?	29	?	315.172	?	0.172413793
Limegreen	Oval	Irritator	Irritator	Hendrickx et al., 2015	Irritator lateral	Spinosauridae	Spinosauridae	8.2	7.13	21	19.8	6.44	5.21	0	19.8	0	8	?	?	?	?	?	0	0	0	0	0	0	0	0	0
Limegreen	X	Sinopliosaurus	Sinopliosaurus	This study	Sinopliosaurus lateral	Spinosauridae	Spinosauridae	16.22	11.55	56.23	62.05	12.53	9.75	?	?	0	12	11.5	?	?	?	?	0	0	0	0	0	0	0	0	0
Limegreen	Bar	Spinosaurinae indet.	Spinosaurinae indet.	Hendrickx et al., 2015	Spinosaurus lateral	Spinosauridae	Spinosauridae	27.78	23.86	81.63	85.96	22.6	17.25	0	85.96	0	7	11	?	?	?	?	0	0	0	0	0	0	0	0	0
Limegreen	Bar	Spinosaurinae indet.	Spinosaurinae indet.	Hendrickx et al., 2015	Spinosaurus lateral	Spinosauridae	Spinosauridae	26.28	23.27	55.17	59	?	?	0	59	0	14	6	?	?	?	?	0	0	0	0	0	0	0	0	0
Limegreen	Bar	Spinosaurinae indet.	Spinosaurinae indet.	Hendrickx et al., 2015	Spinosaurus lateral	Spinosauridae	Spinosauridae	18.08	17.12	45.62	50.41	14.5	12.13	?	?	0	15	12	?	?	?	?	0	0	0	0	0	0	0	0	0
Limegreen	Bar	Spinosaurinae indet.	Spinosaurinae indet.	Richter et al., 2013	Spinosaurus lateral	Spinosauridae	Spinosauridae	13	11.5	29.8	30.8	?	?	?	?	?	?	?	?	?	?	?	0	0	0	0	0	0	?	0	0
Limegreen	Bar	Spinosaurinae indet.	Spinosaurinae indet.	Richter et al., 2013	Spinosaurus lateral	Spinosauridae	Spinosauridae	14.1	11	32.2	32.8	?	?	?	?	?	?	?	?	?	?	?	0	0	0	0	0	0	?	0	0
Limegreen	Bar	Spinosaurinae indet.	Spinosaurinae indet.	Richter et al., 2013	Spinosaurus lateral	Spinosauridae	Spinosauridae	13.4	10.1	37.9	38	?	?	?	?	?	?	?	?	?	?	?	0	0	0	0	0	0	?	0	0
Limegreen	Bar	Spinosaurinae indet.	Spinosaurinae indet.	Richter et al., 2013	Spinosaurus lateral	Spinosauridae	Spinosauridae	11.9	9.2	20.5	22.5	?	?	?	?	?	?	?	?	?	?	?	0	0	0	0	0	0	?	0	0
Limegreen	Bar	Spinosaurinae indet.	Spinosaurinae indet.	Richter et al., 2013	Spinosaurus lateral	Spinosauridae	Spinosauridae	17.5	12.1	48	48.5	?	?	?	?	?	?	?	?	?	?	?	0	0	0	0	0	0	?	0	0
Black	Dot	HASMG G369a	?	This study	?	?	?	8.16	7.03	17.2	?	5.67	4.54	?	?	0	7	5	?	?	?	?	?	35	?	?	35	?	?	?	0.171
<colwidths 80 80 61 80 80 80 80 80 80 80 81 80 80 80 80 80 80 80 80 29 80 80 80 80 80 80 80 80 80 >
