# Supplementary material for: Isolated tooth reveals hidden spinosaurid dinosaur diversity in the British Wealden Supergroup (Lower Cretaceous)
Source: PeerJ. 2023 May 31;11:e15453. doi: 10.7717/peerj.15453 (PMC10239232; doi:10.7717/peerj.15453)
Supplement: Supplemental Information 1 [file peerj-11-15453-s001.zip › Data Files/HASMG G369a/DFA and Cluster/Spino only datasets/Hendrickx et al 2020 Spino only data.xlsx]

## Sheet: Hendrickx et al 2020 raw data
Key
	Excluded data
	Modified data
absent	Modified "absent" data
	Taxa (Genus)	Taxon + Tooth type	Clade	Clade + Tooth type	Specimen	Position	(Species)	Source	Formation	Locality	Region	Country	Age	Epoch	Maturity	Side	Position	Type	CBL	CBW	CH	AL	CBR	CHR	MCL	MCW	MCR	MDE	MSL	MEC	CTU	Transv. Undu.	Interdent. sulci	LAF	LIF	DMT	DDT	DLAT	DLIT	CA	CA2	MA	MC	MB	DA	DC	DB	MAVG	DAVG
cf. Baryonychinae	cf. Baryonychinae	cf. Baryonychinae lateral	Spinosauridae	Spinosauridae	XMDFEC V0010	Isolated	sp.	Hendrickx et al., 2020	Majiacun Formation	Sanlimiao	Xixia county, Henan Province	China	Middle Santonian	Late Cretaceous	?	/	Isolated	Lateral	14.57	8.91	40.69	41.63	0.611531	2.79272	10.85	6.77	0.623963	6.03	35.6	85.5153	0	absent	absent	absent	absent	?	?	?	?	?	?	?	15.83	25.83	?	15	25	20.83	20
	Suchosaurus	Suchosaurus lateral	Spinosauridae	Spinosauridae	BMNH R36536 (Owen, 1841)	Isolated	cultridens	Hendrickx et al., 2020	Wealden	Cuckfield	Sussex	U.K.	Hauterivian-Barremian	Early Cretaceous	?	/	Isolated	Lateral	15.21	13.17	32.8	34.19	0.865878	2.15648	11.43	9.33	0.816273	?	?	?	0	absent	absent	10	11 or 12	4.47	4.35	4.35	4.54	?	?	?	?	?	?	30	35	?	35
Baryonyx	Baryonyx	Baryonyx mesial	Spinosauridae	Spinosauridae	BMNH R9951	pmx04	walkeri	Hendrickx et al., 2015	Wealden Series, Upper Weald Clay	Wallis Wood	Surrey	U.K.	Barremian	Early Cretaceous	Fairly mature	Right	pmx04	Mesial	13.29	11.19	33.32	33.53	0.841986	2.50715	10.34	8.73	0.844294	0	33.53	100	0	absent	absent	absent	4-5?	?	?	?	?	?	?	?	35	?	?	?	45	35	45
	Baryonyx	Baryonyx mesial	Spinosauridae	Spinosauridae	BMNH R9951	pmx06	walkeri	Hendrickx et al., 2015	Wealden Series, Upper Weald Clay	Wallis Wood	Surrey	U.K.	Barremian	Early Cretaceous	Fairly mature	Right	pmx06	Mesial	10.72	8.54	25.41	27.61	0.796642	2.37034	7.74	6.98	0.901809	?	?	?	0	absent	absent	absent	4	?	?	?	?	?	?	?	35	?	?	35	?	?	35
	Baryonyx	Baryonyx mesial	Spinosauridae	Spinosauridae	BMNH R9951	pmx07	walkeri	Hendrickx et al., 2015	Wealden Series, Upper Weald Clay	Wallis Wood	Surrey	U.K.	Barremian	Early Cretaceous	Fairly mature	Right	pmx07	Mesial	8.25	7.65	20.82	21.87	0.927273	2.52364	6.69	5.47	0.817638	0	21.87	100	0	absent	absent	absent	>3	?	?	?	?	?	?	35	35	?	35	30	40	35	35
	Baryonyx	Baryonyx lateral	Spinosauridae	Spinosauridae	BMNH R9951	mx5	walkeri	Hendrickx et al., 2015	Wealden Series, Upper Weald Clay	Wallis Wood	Surrey	U.K.	Barremian	Early Cretaceous	Fairly mature	Left	mx5	Lateral	18.16	13.46	32.49	38.61	0.741189	1.7891	14.61	10.38	0.710472	0	38.61	100	0	absent	absent	absent	absent	?	?	?	?	?	?	25	30	?	?	?	?	27.5	?
	Baryonyx	Baryonyx lateral	Spinosauridae	Spinosauridae	BMNH R9951, large with plaster block 14	Isolated	walkeri	Hendrickx et al., 2015	Wealden Series, Upper Weald Clay	Wallis Wood	Surrey	U.K.	Barremian	Early Cretaceous	Fairly mature	/	Isolated	Lateral	16.93	13.62	33.26	33.98	0.804489	1.96456	12.06	9.68	0.802653	-2.66	36.64	107.828	0	absent	absent	absent	absent	?	?	?	?	?	?	30	?	?	?	?	?	30	?
	Baryonyx	Baryonyx lateral	Spinosauridae	Spinosauridae	BMNH R9951, small, complete with transparent glue on the root tip	Isolated	walkeri	Hendrickx et al., 2015	Wealden Series, Upper Weald Clay	Wallis Wood	Surrey	U.K.	Barremian	Early Cretaceous	Fairly mature	/	Isolated	Lateral	12.06	10.01	26.63	26.8	0.830017	2.20813	9.35	6.95	0.743316	-2.22	29.02	108.284	0	absent	absent	absent	8	?	?	?	?	?	?	40	35	?	30	35	35	37.5	33.33
	Baryonyx	Baryonyx lateral	Spinosauridae	Spinosauridae	BMNH R9951, root cut diagonally with distal root on it	Isolated	walkeri	Hendrickx et al., 2015	Wealden Series, Upper Weald Clay	Wallis Wood	Surrey	U.K.	Barremian	Early Cretaceous	Fairly mature	/	Isolated	Lateral	13.4	10.4	29.39	28.97	0.776119	2.19328	10.68	7.73	0.723783	-1.77	30.74	106.11	0	absent	absent	absent	absent	?	?	?	?	?	?	40	35	?	30	35	40	37.5	35
	Baryonyx	Baryonyx lateral	Spinosauridae	Spinosauridae	BMNH R9951, quite big with black dots on the upper root	Isolated	walkeri	Hendrickx et al., 2015	Wealden Series, Upper Weald Clay	Wallis Wood	Surrey	U.K.	Barremian	Early Cretaceous	Fairly mature	/	Isolated	Lateral	15.31	11.75	33.69	33.83	0.767472	2.20052	11.22	9.52	0.848485	?	?	?	0	absent	absent	1	6	?	?	?	?	?	?	40	35	?	?	40	45	37.5	42.5
	Baryonyx	Baryonyx lateral	Spinosauridae	Spinosauridae	BMNH R9951, very small with very long root with white fractures	Isolated	walkeri	Hendrickx et al., 2015	Wealden Series, Upper Weald Clay	Wallis Wood	Surrey	U.K.	Barremian	Early Cretaceous	Fairly mature	/	Isolated	Lateral	9.01	8.44	20.79	21.05	0.936737	2.30744	7.67	5.99	0.780965	0	21.05	100	0	absent	absent	absent	7	?	?	?	?	?	?	40	35	45	40	35	40	40	38.33
	Baryonyx	Baryonyx lateral	Spinosauridae	Spinosauridae	BMNH R9951, dark, missing entire root	Isolated	walkeri	Hendrickx et al., 2015	Wealden Series, Upper Weald Clay	Wallis Wood	Surrey	U.K.	Barremian	Early Cretaceous	Fairly mature	/	Isolated	Lateral	11.18	11.15	25.77	26.82	0.997317	2.30501	8.96	7.8	0.870536	?	?	?	0	absent	absent	absent	7	?	?	?	?	?	?	?	?	?	35	?	?	?	35
	Baryonyx	Baryonyx lateral	Spinosauridae	Spinosauridae	BMNH R9951, 22 quite small, complete, root complete, fractured on lingual side	Isolated	walkeri	Hendrickx et al., 2015	Wealden Series, Upper Weald Clay	Wallis Wood	Surrey	U.K.	Barremian	Early Cretaceous	Fairly mature	/	Isolated	Lateral	11.79	10.73	24.15	26.79	0.910093	2.04835	9.64	7.57	0.78527	0	26.79	100	0	absent	absent	absent	6	?	?	?	?	?	?	?	30	?	30	35	40	30	35
	Baryonyx	Baryonyx lateral	Spinosauridae	Spinosauridae	BMNH R9951, very small with part of the root	Isolated	walkeri	Hendrickx et al., 2015	Wealden Series, Upper Weald Clay	Wallis Wood	Surrey	U.K.	Barremian	Early Cretaceous	Fairly mature	/	Isolated	Lateral	8.82	7.5	16.86	18.01	0.85034	1.91156	7.97	5.86	0.735257	0	18.01	100	0	absent	absent	?	?	?	?	?	?	?	?	?	?	?	?	?	?	?	?
	Baryonyx	Baryonyx lateral	Spinosauridae	Spinosauridae	BMNH R9951, small with tip recontstucted block 14	Isolated	walkeri	Hendrickx et al., 2015	Wealden Series, Upper Weald Clay	Wallis Wood	Surrey	U.K.	Barremian	Early Cretaceous	Fairly mature	/	Isolated	Lateral	9.3	7.95	17.91	17.96	0.854839	1.92581	7.9	6.27	0.793671	0	17.96	100	0	absent	absent	absent	absent	?	?	?	?	?	?	?	?	?	?	35	40	?	37.5
	Baryonyx	Baryonyx lateral	Spinosauridae	Spinosauridae	BMNH R9951, small with root very elongated block 14	Isolated	walkeri	Hendrickx et al., 2015	Wealden Series, Upper Weald Clay	Wallis Wood	Surrey	U.K.	Barremian	Early Cretaceous	Fairly mature	/	Isolated	Lateral	9.27	7.34	20.44	19.56	0.791802	2.20496	7.4	6.11	0.825676	-1.39	20.95	?	0	absent	absent	absent	?	?	?	?	?	?	?	?	45	?	?	35	?	45	35
	Baryonyx	Baryonyx lateral	Spinosauridae	Spinosauridae	BMNH R9951, 26 with large plastic stuff on the middle root	Isolated	walkeri	Hendrickx et al., 2015	Wealden Series, Upper Weald Clay	Wallis Wood	Surrey	U.K.	Barremian	Early Cretaceous	Fairly mature	/	Isolated	Lateral	15.84	13.25	36.48	37.69	0.83649	2.30303	12.39	9.72	0.784504	0	37.69	100	0	absent	absent	absent	7	?	?	?	?	?	?	?	40	?	30	35	?	40	32.5
	Baryonyx	Baryonyx lateral	Spinosauridae	Spinosauridae	BMNH R9951, 26 large with long root, tip worn	Isolated	walkeri	Hendrickx et al., 2015	Wealden Series, Upper Weald Clay	Wallis Wood	Surrey	U.K.	Barremian	Early Cretaceous	Fairly mature	/	Isolated	Lateral	17.11	14.29	30.93	33.33	0.835184	1.80771	13.51	10.46	0.774241	0	33.33	100	0	absent	absent	absent	7	?	?	?	?	?	?	30	35	?	?	?	35	32.5	35
	Baryonyx	Baryonyx lateral	Spinosauridae	Spinosauridae	BMNH R9951, 278 broken	Isolated	walkeri	Hendrickx et al., 2015	Wealden Series, Upper Weald Clay	Wallis Wood	Surrey	U.K.	Barremian	Early Cretaceous	Fairly mature	/	Isolated	Lateral	19.3	14.41	42.83	41.67	0.746632	2.21917	14.3	10.68	0.746853	-2.57	44.24	?	0	absent	absent	absent	absent	?	?	?	?	?	?	35	30	35	35	30	40	33.33	35
	Baryonyx	Baryonyx lateral	Spinosauridae	Spinosauridae	BMNH R9951, small, lacking root and part of the base	Isolated	walkeri	Hendrickx et al., 2015	Wealden Series, Upper Weald Clay	Wallis Wood	Surrey	U.K.	Barremian	Early Cretaceous	Fairly mature	/	Isolated	Lateral	12.73	9.3	21.1	25.01	0.730558	1.8	11.69	8.35	0.714286	0	25.01	100	4	very tenuous	absent	absent	absent	?	?	?	?	?	?	30	30	?	25	30	30	30	28.33
	Baryonyx	Baryonyx mesial	Spinosauridae	Spinosauridae	BMNH R9951	pm04	walkeri	Smith et al., 2005	Wealden Series, Upper Weald Clay	Wallis Wood	Surrey	U.K.	Barremian	Early Cretaceous	Fairly mature	Right	pm04	Mesial	13.06	11.24	31.37	32.29	0.860643	2.40199	?	?	?	?	?	?	?	?	?	?	?	?	?	?	?	82.96	0.34	?	35	?	?	35	?	?	35
	Baryonyx	Baryonyx mesial	Spinosauridae	Spinosauridae	BMNH R9951	pm06	walkeri	Smith et al., 2005	Wealden Series, Upper Weald Clay	Wallis Wood	Surrey	U.K.	Barremian	Early Cretaceous	Fairly mature	Right	pm06	Mesial	10.49	7.9	23.72	24.77	0.753098	2.2612	?	?	?	?	?	?	?	?	?	?	?	?	?	?	?	80.56	0.35	?	35	?	?	35	?	?	35
	Baryonyx	Baryonyx lateral	Spinosauridae	Spinosauridae	BMNH R9951a	Isolated	walkeri	Smith et al., 2005	Wealden Series, Upper Weald Clay	Wallis Wood	Surrey	U.K.	Barremian	Early Cretaceous	Fairly mature	/	Isolated	Lateral	11.69	11.19	28.72	29.22	0.957228	2.4568	?	?	?	?	?	?	?	?	?	?	?	?	?	?	?	82.42	0.36	?	35	?	?	35	?	?	35
	Baryonyx	Baryonyx lateral	Spinosauridae	Spinosauridae	BMNH R9951d	Isolated	walkeri	Smith et al., 2005	Wealden Series, Upper Weald Clay	Wallis Wood	Surrey	U.K.	Barremian	Early Cretaceous	Fairly mature	/	Isolated	Lateral	15.76	12.05	34.8	37.41	0.764594	2.20812	?	?	?	?	?	?	?	?	?	?	?	?	?	?	?	83.39	0.3	?	35	?	?	35	?	?	35
	Baryonyx	Baryonyx lateral	Spinosauridae	Spinosauridae	BMNH R9951e	Isolated	walkeri	Smith et al., 2005	Wealden Series, Upper Weald Clay	Wallis Wood	Surrey	U.K.	Barremian	Early Cretaceous	Fairly mature	/	Isolated	Lateral	13.18	10.88	29.67	30.52	0.825493	2.25114	?	?	?	?	?	?	?	?	?	?	?	?	?	?	?	82.6	0.32	?	35	?	?	35	?	?	35
	Baryonyx	Baryonyx lateral	Spinosauridae	Spinosauridae	BMNH R9951f	Isolated	walkeri	Smith et al., 2005	Wealden Series, Upper Weald Clay	Wallis Wood	Surrey	U.K.	Barremian	Early Cretaceous	Fairly mature	/	Isolated	Lateral	12.12	10.35	27.19	30.46	0.85396	2.2434	?	?	?	?	?	?	?	?	?	?	?	?	?	?	?	81.14	0.34	?	35	?	?	35	?	?	35
	Baryonyx	Baryonyx lateral	Spinosauridae	Spinosauridae	BMNH R9951h	Isolated	walkeri	Smith et al., 2005	Wealden Series, Upper Weald Clay	Wallis Wood	Surrey	U.K.	Barremian	Early Cretaceous	Fairly mature	/	Isolated	Lateral	16.42	15.19	38.55	43.88	0.925091	2.34775	?	?	?	?	?	?	?	?	?	?	?	?	?	?	?	83.6	0.32	?	35	?	?	35	?	?	35
	Baryonyx	Baryonyx lateral	Spinosauridae	Spinosauridae	BMNH R9951n	Isolated	walkeri	Smith et al., 2005	Wealden Series, Upper Weald Clay	Wallis Wood	Surrey	U.K.	Barremian	Early Cretaceous	Fairly mature	/	Isolated	Lateral	16.47	13.65	34.12	38.11	0.82878	2.07165	?	?	?	?	?	?	?	?	?	?	?	?	?	?	?	83.08	0.29	?	35	?	?	35	?	?	35
Suchomimus	Suchomimus	Suchomimus lateral	Spinosauridae	Spinosauridae	UC G69-5 (biggest, with black plastic base)	Isolated	tenerensis	Hendrickx et al., 2015	Elrhaz Formation	“Gadoufaoua”	Ténéré Desert	Niger	Aptian-Albian	'Middle Cretaceous'	?	/	Isolated	Lateral	18.2	14.2	54	57.8	0.78022	2.96703	13.2	10.4	0.787879	10.1	47.7	82.526	0	?	?	2	absent	?	?	?	?	?	?	?	?	?	?	?	?	?	?
	Suchomimus	Suchomimus lateral	Spinosauridae	Spinosauridae	UC G67-1	Isolated	tenerensis	Hendrickx et al., 2015	Elrhaz Formation	“Gadoufaoua”	Ténéré Desert	Niger	Aptian-Albian	'Middle Cretaceous'	?	/	Isolated	Lateral	18.6	14.9	48.5	53	0.801075	2.60753	13.6	9.2	0.676471	-5.3	58.3	110	6	well visible	?	>5	9	1.2	1.5	1.2	1.4	?	?	35	35	35	30	25	30	35	28.33
	Suchomimus	Suchomimus lateral	Spinosauridae	Spinosauridae	UC G67-8	Isolated	tenerensis	Hendrickx et al., 2015	Elrhaz Formation	“Gadoufaoua”	Ténéré Desert	Niger	Aptian-Albian	'Middle Cretaceous'	?	/	Isolated	Lateral	12.4	8.2	32.6	33.3	0.66129	2.62903	8.4	5.7	0.678571	-4.1	37.4	112.312	0	?	?	6	6	?	?	?	?	?	?	?	?	?	?	?	?	?	?
	Suchomimus	Suchomimus lateral	Spinosauridae	Spinosauridae	UC G35-9 (biggest one)	Isolated	tenerensis	Hendrickx et al., 2015	Elrhaz Formation	“Gadoufaoua”	Ténéré Desert	Niger	Aptian-Albian	'Middle Cretaceous'	?	/	Isolated	Lateral	15	11.3	40.4	42.4	0.753333	2.69333	10.7	6.8	0.635514	-4.2	46.6	109.906	5	well visible	?	6	5	?	?	?	?	?	?	?	30	30	25	?	30	?	?
	Suchomimus	Suchomimus lateral	Spinosauridae	Spinosauridae	UC G35-9 (smallest one)	Isolated	tenerensis	Hendrickx et al., 2015	Elrhaz Formation	“Gadoufaoua”	Ténéré Desert	Niger	Aptian-Albian	'Middle Cretaceous'	?	/	Isolated	Lateral	15.2	11.3	32.4	34	0.743421	2.13158	10.6	7.5	0.707547	?	?	?	4	?	?	6	7	1.8	2.4	2	2.3	?	?	?	30	?	32.5	30	40	30	34.16
	Suchomimus	Suchomimus lateral	Spinosauridae	Spinosauridae	UC G43-4	Isolated	tenerensis	Hendrickx et al., 2015	Elrhaz Formation	“Gadoufaoua”	Ténéré Desert	Niger	Aptian-Albian	'Middle Cretaceous'	?	/	Isolated	Lateral	18	14.4	36.9	46.5	0.8	2.05	13.6	9.8	0.720588	?	?	?	0	?	?	6	6	2.8	3	2.4	3.4	?	?	?	?	?	?	?	?	?	?
	Suchomimus	Suchomimus lateral	Spinosauridae	Spinosauridae	UC G26-5 (biggest one)	Isolated	tenerensis	Hendrickx et al., 2015	Elrhaz Formation	“Gadoufaoua”	Ténéré Desert	Niger	Aptian-Albian	'Middle Cretaceous'	?	/	Isolated	Lateral	15.9	10.8	41.7	47.8	0.679245	2.62264	11.6	7.8	0.672414	-6.5	54.3	113.598	0	?	?	8	2	0.5	0.5	0.1	0.1	?	?	30	30	30	25	25	30	30	26.66
	Suchomimus	Suchomimus lateral	Spinosauridae	Spinosauridae	UC G73-3 (medium laterally compressed one)	Isolated	tenerensis	Hendrickx et al., 2015	Elrhaz Formation	“Gadoufaoua”	Ténéré Desert	Niger	Aptian-Albian	'Middle Cretaceous'	?	/	Isolated	Lateral	15.1	9.8	41.2	43.1	0.649007	2.72848	10.8	6.8	0.62963	-5.9	49	113.689	0	?	?	8	absent?	2.2	1.3	1.8	1.7	?	?	30	25	30	25	25	30	28.33	26.66
	Suchomimus	Suchomimus lateral	Spinosauridae	Spinosauridae	UC G73-3 (small laterally compressed one with worn tip)	Isolated	tenerensis	Hendrickx et al., 2015	Elrhaz Formation	“Gadoufaoua”	Ténéré Desert	Niger	Aptian-Albian	'Middle Cretaceous'	?	/	Isolated	Lateral	9.4	7.8	26.5	28.6	0.829787	2.81915	7.9	6.2	0.78481	-1.8	30.4	106.294	0	?	?	6	7	1.4	1.2	1	1.3	?	?	?	?	?	?	?	?	?	?
	Suchomimus	Suchomimus lateral	Spinosauridae	Spinosauridae	UC G34-12 (most completed laterally compressed one)	Isolated	tenerensis	Hendrickx et al., 2015	Elrhaz Formation	“Gadoufaoua”	Ténéré Desert	Niger	Aptian-Albian	'Middle Cretaceous'	?	/	Isolated	Lateral	13.4	9.7	39.3	41	0.723881	2.93284	9.5	6.7	0.705263	0	41	100	0	?	?	absent	absent	0.6	0.9	0.8	0.7	?	?	30	27.5	?	27.5	25	30	28.75	27.5
	Suchomimus	Suchomimus lateral	Spinosauridae	Spinosauridae	UC G100-4 (small one)	Isolated	tenerensis	Hendrickx et al., 2015	Elrhaz Formation	“Gadoufaoua”	Ténéré Desert	Niger	Aptian-Albian	'Middle Cretaceous'	?	/	Isolated	Lateral	14.5	9.5	37.3	39	0.655172	2.57241	10.6	6.7	0.632075	0	39	100	0	?	?	absent	>3	1.8	1	0.9	1.2	?	?	30	30	?	30	32.5	?	30	31.25
	Suchomimus	Suchomimus lateral	Spinosauridae	Spinosauridae	UC G22-7 (complete one with root)	Isolated	tenerensis	Hendrickx et al., 2015	Elrhaz Formation	“Gadoufaoua”	Ténéré Desert	Niger	Aptian-Albian	'Middle Cretaceous'	?	/	Isolated	Lateral	12.8	9.8	38.5	39.5	0.765625	3.00781	9	6.6	0.733333	0	39.5	100	0	?	?	5	5	2	2.6	?	2.3	?	?	?	?	?	?	35	?	?	35
	Suchomimus	Suchomimus lateral	Spinosauridae	Spinosauridae	UC G34-12 (with big mesial wear facet)	Isolated	tenerensis	Hendrickx et al., 2015	Elrhaz Formation	“Gadoufaoua”	Ténéré Desert	Niger	Aptian-Albian	'Middle Cretaceous'	?	/	Isolated	Lateral	17.2	11.6	38.8	38	0.674419	2.25581	10.5	7.9	0.752381	?	?	?	0	?	?	5	5	4.5	4.1	3.9	3.3	?	?	?	?	?	?	32.5	?	?	32.5
	Suchomimus	Suchomimus lateral	Spinosauridae	Spinosauridae	UC G34-7 (smallest complete one)	Isolated	tenerensis	Hendrickx et al., 2015	Elrhaz Formation	“Gadoufaoua”	Ténéré Desert	Niger	Aptian-Albian	'Middle Cretaceous'	?	/	Isolated	Lateral	9	8.3	18.2	19.5	0.922222	2.02222	6.5	5.4	0.830769	0	19.5	100	0	?	?	10	8	0.1	0.1	0.1	0.1	?	?	?	30	?	?	30	?	30	30
	Suchomimus	Suchomimus lateral	Spinosauridae	Spinosauridae	UC G34-7 (biggest complete one)	Isolated	tenerensis	Hendrickx et al., 2015	Elrhaz Formation	“Gadoufaoua”	Ténéré Desert	Niger	Aptian-Albian	'Middle Cretaceous'	?	/	Isolated	Lateral	8	7	23.8	21.4	0.875	2.975	6	4.9	0.816667	0	21.4	100	0	?	?	9	9	0.2	0.2	0.2	0.2	?	?	?	?	?	?	?	30	?	30
	Suchomimus	Suchomimus lateral	Spinosauridae	Spinosauridae	UC G54-4 (most complete one)	Isolated	tenerensis	Hendrickx et al., 2015	Elrhaz Formation	“Gadoufaoua”	Ténéré Desert	Niger	Aptian-Albian	'Middle Cretaceous'	?	/	Isolated	Lateral	19.9	15	47.6	47.8	0.753769	2.39196	14.7	10.6	0.721088	4	43.8	91.6318	0	?	?	5	5	4.6	3.2	4.3	3.3	?	?	30	25	?	25	25	25	27.5	25
	Suchomimus	Suchomimus lateral	Spinosauridae	Spinosauridae	UC G89-5	Isolated	tenerensis	Smith et al., 2005	Elrhaz Formation	“Gadoufaoua”	Ténéré Desert	Niger	Aptian-Albian	'Middle Cretaceous'	?	/	Isolated	Lateral	18.9	15.2	62.94	70.64	0.804233	3.33016	?	?	?	?	?	?	?	?	?	?	?	?	?	?	?	85.78	0.3	?	?	?	?	27.5	?	?	27.5
	Suchomimus	Suchomimus lateral	Spinosauridae	Spinosauridae	UC G54-4	Isolated	tenerensis	Smith et al., 2005	Elrhaz Formation	“Gadoufaoua”	Ténéré Desert	Niger	Aptian-Albian	'Middle Cretaceous'	?	/	Isolated	Lateral	20.8	18.1	56.94	64.22	0.870192	2.7375	?	?	?	?	?	?	?	?	?	?	?	?	?	?	?	85.54	0.25	?	?	?	?	27	?	?	27
	Suchomimus	Suchomimus lateral	Spinosauridae	Spinosauridae	UC G48-9	Isolated	tenerensis	Smith et al., 2005	Elrhaz Formation	“Gadoufaoua”	Ténéré Desert	Niger	Aptian-Albian	'Middle Cretaceous'	?	/	Isolated	Lateral	18.7	13.3	52.66	60.2	0.71123	2.81604	?	?	?	?	?	?	?	?	?	?	?	?	?	?	?	85.06	0.29	?	?	?	?	35	?	?	35
	Suchomimus	Suchomimus lateral	Spinosauridae	Spinosauridae	UC G67-1	Isolated	tenerensis	Smith et al., 2005	Elrhaz Formation	“Gadoufaoua”	Ténéré Desert	Niger	Aptian-Albian	'Middle Cretaceous'	?	/	Isolated	Lateral	19.2	14.4	54.34	55.6	0.75	2.83021	?	?	?	?	?	?	?	?	?	?	?	?	?	?	?	85.94	0.28	?	?	?	?	29	?	?	29
Irritator	Irritator	Irritator lateral	Spinosauridae	Spinosauridae	SMNS 58022	mx3rd last	challengeri	Hendrickx et al., 2015	Santana Formation	Santana do Carici	Araripe Plateau	Brazil	Aptian	'Middle Cretaceous'	Immature?	Right	mx3rd last	Lateral	8.2	7.13	21	19.8	0.869512	2.56098	6.44	5.21	0.809006	0	19.8	100	0	absent	/	8	?	?	?	?	?	?	?	/	/	/	/	/	/	/	/
Sinopliosaurus	Sinopliosaurus	Sinopliosaurus lateral	Spinosauridae	Spinosauridae	IVPP V4793.1	Isolated	fusuiensis	Hendrickx et al., 2020	Napai Formation	Fusui County	Guangxi Zhuang Autonomous Region	China	Early Cretaceous	Early Cretaceous	?	/	Isolated	Lateral	16.22	11.55	56.23	62.05	0.712084	3.46671	12.53	9.75	0.778132	?	?	?	0	absent	/	12	10-13	?	?	?	?	?	?	/	/	/	/	/	/	/	/
Spinosaurine indet.	Spinosaurinae indet.	Spinosaurus lateral	Spinosauridae	Spinosauridae	SMA 0173	Isolated	indet.	Hendrickx et al., 2015 (formerly known as Spinosaurus)	Kem Kem Beds	Kem Kem	Meknès-Tafilalet	Morocco	Cenomanian	'Middle Cretaceous'	?	/	Isolated	Lateral	27.78	23.86	81.63	85.96	0.858891	2.93844	22.6	17.25	0.763274	0	85.96	100	0	absent	/	7	11	?	?	?	?	?	?	/	/	/	/	/	/	/	/
	Spinosaurinae indet.	Spinosaurus lateral	Spinosauridae	Spinosauridae	MSNM V6422	Isolated	indet.	Hendrickx et al., 2015 (formerly known as Spinosaurus)	Kem Kem Beds	Kem Kem, Taouz	Meknès-Tafilalet	Morocco	Cenomanian	'Middle Cretaceous'	?	/	Isolated	Lateral	26.28	23.27	55.17	59	0.885464	2.09932	?	?	?	0	59	100	0	absent	/	14	<7	?	?	?	?	?	?	/	/	/	/	/	/	/	/
	Spinosaurinae indet.	Spinosaurus lateral	Spinosauridae	Spinosauridae	MSNM V3976	Isolated	indet.	Hendrickx et al., 2015 (formerly known as Spinosaurus)	Kem Kem Beds	Kem Kem, Taouz	Meknès-Tafilalet	Morocco	Cenomanian	'Middle Cretaceous'	?	/	Isolated	Lateral	18.08	17.12	45.62	50.41	0.946903	2.52323	14.5	12.13	0.836552	?	?	?	0	absent	/	15	12	?	?	?	?	?	?	/	/	/	/	/	/	/	/
	Spinosaurinae indet.	Spinosaurus lateral	Spinosauridae	Spinosauridae	GZG.V.19990	Isolated	indet.	Richter et al., 2013	Kem Kem Beds	Kem Kem	Meknès-Tafilalet	Morocco	Cenomanian	'Middle Cretaceous'	?	/	Isolated	Lateral	13	11.5	29.8	30.8	0.884615	2.29231	?	?	?	?	?	?	?	?	?	?	?	?	?	?	?	?	?	/	/	/	/	/	/	/	/
	Spinosaurinae indet.	Spinosaurus lateral	Spinosauridae	Spinosauridae	GZG.V.20001	Isolated	indet.	Richter et al., 2013	Kem Kem Beds	Kem Kem	Meknès-Tafilalet	Morocco	Cenomanian	'Middle Cretaceous'	?	/	Isolated	Lateral	14.1	11	32.2	32.8	0.780142	2.28369	?	?	?	?	?	?	?	?	?	?	?	?	?	?	?	?	?	/	/	/	/	/	/	/	/
	Spinosaurinae indet.	Spinosaurus lateral	Spinosauridae	Spinosauridae	GZG.V.20011	Isolated	indet.	Richter et al., 2013	Kem Kem Beds	Kem Kem	Meknès-Tafilalet	Morocco	Cenomanian	'Middle Cretaceous'	?	/	Isolated	Lateral	13.4	10.1	37.9	38	0.753731	2.82836	?	?	?	?	?	?	?	?	?	?	?	?	?	?	?	?	?	/	/	/	/	/	/	/	/
	Spinosaurinae indet.	Spinosaurus lateral	Spinosauridae	Spinosauridae	GZG.V.20030	Isolated	indet.	Richter et al., 2013	Kem Kem Beds	Kem Kem	Meknès-Tafilalet	Morocco	Cenomanian	'Middle Cretaceous'	?	/	Isolated	Lateral	11.9	9.2	20.5	22.5	0.773109	1.72269	?	?	?	?	?	?	?	?	?	?	?	?	?	?	?	?	?	/	/	/	/	/	/	/	/
	Spinosaurinae indet.	Spinosaurus lateral	Spinosauridae	Spinosauridae	GZG.V.20034	Isolated	indet.	Richter et al., 2013	Kem Kem Beds	Kem Kem	Meknès-Tafilalet	Morocco	Cenomanian	'Middle Cretaceous'	?	/	Isolated	Lateral	17.5	12.1	48	48.5	0.691429	2.74286	?	?	?	?	?	?	?	?	?	?	?	?	?	?	?	?	?	/	/	/	/	/	/	/	/
[truncated: 8 more columns]

## Sheet: Hendrickx et al 2020 modified
	Taxa (Genus)	Taxon + Tooth type	Clade	Clade + Tooth type	Specimen	Position	(Species)	Source	Formation	Locality	Region	Country	Age	Epoch	Maturity	Side	Position	Type	CBL	CBW	CH	AL	CBR	CHR	MCL	MCW	MCR	MDE	MSL	MEC	CTU	LAF	LIF	DMT	DDT	DLAT	DLIT	CA	MA	MC	MB	DA	DC	DB	MAVG	DAVG	TDD	DSDI	CMA
cf. Baryonychinae	cf. Baryonychinae	cf. Baryonychinae lateral	Spinosauridae	Spinosauridae	XMDFEC V0010	Isolated	sp.	Hendrickx et al., 2020	Majiacun Formation	Sanlimiao	Xixia county, Henan Province	China	Middle Santonian	Late Cretaceous	?	/	Isolated	Lateral	14.57	8.91	40.69	41.63	0.611531	2.79272	10.85	6.77	0.623963	6.03	35.6	85.5153	0	0	0	?	?	?	?	?	?	15.83	25.83	?	15	25	20.83	20	162.76	1.05533	76.1854
	Suchosaurus	Suchosaurus lateral	Spinosauridae	Spinosauridae	BMNH R36536 (Owen, 1841)	Isolated	cultridens	Hendrickx et al., 2020	Wealden	Cuckfield	Sussex	U.K.	Hauterivian-Barremian	Early Cretaceous	?	/	Isolated	Lateral	15.21	13.17	32.8	34.19	0.865878	2.15648	11.43	9.33	0.816273	?	?	?	0	10	11.5	4.47	4.35	4.35	4.54	?	?	?	?	?	30	35	?	35	?	?	71.8224
Baryonyx	Baryonyx	Baryonyx mesial	Spinosauridae	Spinosauridae	BMNH R9951	pmx04	walkeri	Hendrickx et al., 2015	Wealden Series, Upper Weald Clay	Wallis Wood	Surrey	U.K.	Barremian	Early Cretaceous	Fairly mature	Right	pmx04	Mesial	13.29	11.19	33.32	33.53	0.841986	2.50715	10.34	8.73	0.844294	0	33.53	100	0	0	4.5	?	?	?	?	?	?	35	?	?	?	45	35	45	299.88	?	77.6471
	Baryonyx	Baryonyx mesial	Spinosauridae	Spinosauridae	BMNH R9951	pmx06	walkeri	Hendrickx et al., 2015	Wealden Series, Upper Weald Clay	Wallis Wood	Surrey	U.K.	Barremian	Early Cretaceous	Fairly mature	Right	pmx06	Mesial	10.72	8.54	25.41	27.61	0.796642	2.37034	7.74	6.98	0.901809	?	?	?	0	0	4	?	?	?	?	?	?	35	?	?	35	?	?	35	?	?	66.972
	Baryonyx	Baryonyx mesial	Spinosauridae	Spinosauridae	BMNH R9951	pmx07	walkeri	Hendrickx et al., 2015	Wealden Series, Upper Weald Clay	Wallis Wood	Surrey	U.K.	Barremian	Early Cretaceous	Fairly mature	Right	pmx07	Mesial	8.25	7.65	20.82	21.87	0.927273	2.52364	6.69	5.47	0.817638	0	21.87	100	0	0	4	?	?	?	?	?	35	35	?	35	30	40	35	35	145.74	?	71.77
	Baryonyx	Baryonyx lateral	Spinosauridae	Spinosauridae	BMNH R9951	mx5	walkeri	Hendrickx et al., 2015	Wealden Series, Upper Weald Clay	Wallis Wood	Surrey	U.K.	Barremian	Early Cretaceous	Fairly mature	Left	mx5	Lateral	18.16	13.46	32.49	38.61	0.741189	1.7891	14.61	10.38	0.710472	0	38.61	100	0	0	0	?	?	?	?	?	25	30	?	?	?	?	27.5	?	?	?	56.9434
	Baryonyx	Baryonyx lateral	Spinosauridae	Spinosauridae	BMNH R9951, large with plaster block 14	Isolated	walkeri	Hendrickx et al., 2015	Wealden Series, Upper Weald Clay	Wallis Wood	Surrey	U.K.	Barremian	Early Cretaceous	Fairly mature	/	Isolated	Lateral	16.93	13.62	33.26	33.98	0.804489	1.96456	12.06	9.68	0.802653	-2.66	36.64	107.828	0	0	0	?	?	?	?	?	30	?	?	?	?	?	30	?	?	?	73.0705
	Baryonyx	Baryonyx lateral	Spinosauridae	Spinosauridae	BMNH R9951, small, complete with transparent glue on the root tip	Isolated	walkeri	Hendrickx et al., 2015	Wealden Series, Upper Weald Clay	Wallis Wood	Surrey	U.K.	Barremian	Early Cretaceous	Fairly mature	/	Isolated	Lateral	12.06	10.01	26.63	26.8	0.830017	2.20813	9.35	6.95	0.743316	-2.22	29.02	108.284	0	0	8	?	?	?	?	?	40	35	?	30	35	35	37.5	33.33	177.516	1	76.1694
	Baryonyx	Baryonyx lateral	Spinosauridae	Spinosauridae	BMNH R9951, root cut diagonally with distal root on it	Isolated	walkeri	Hendrickx et al., 2015	Wealden Series, Upper Weald Clay	Wallis Wood	Surrey	U.K.	Barremian	Early Cretaceous	Fairly mature	/	Isolated	Lateral	13.4	10.4	29.39	28.97	0.776119	2.19328	10.68	7.73	0.723783	-1.77	30.74	106.11	0	0	0	?	?	?	?	?	40	35	?	30	35	40	37.5	35	205.73	1	78.4804
	Baryonyx	Baryonyx lateral	Spinosauridae	Spinosauridae	BMNH R9951, quite big with black dots on the upper root	Isolated	walkeri	Hendrickx et al., 2015	Wealden Series, Upper Weald Clay	Wallis Wood	Surrey	U.K.	Barremian	Early Cretaceous	Fairly mature	/	Isolated	Lateral	15.31	11.75	33.69	33.83	0.767472	2.20052	11.22	9.52	0.848485	?	?	?	0	1	6	?	?	?	?	?	40	35	?	?	40	45	37.5	42.5	286.365	0.875	76.3846
	Baryonyx	Baryonyx lateral	Spinosauridae	Spinosauridae	BMNH R9951, very small with very long root with white fractures	Isolated	walkeri	Hendrickx et al., 2015	Wealden Series, Upper Weald Clay	Wallis Wood	Surrey	U.K.	Barremian	Early Cretaceous	Fairly mature	/	Isolated	Lateral	9.01	8.44	20.79	21.05	0.936737	2.30744	7.67	5.99	0.780965	0	21.05	100	0	0	7	?	?	?	?	?	40	35	45	40	35	40	40	38.33	159.376	1	75.9545
	Baryonyx	Baryonyx lateral	Spinosauridae	Spinosauridae	BMNH R9951, dark, missing entire root	Isolated	walkeri	Hendrickx et al., 2015	Wealden Series, Upper Weald Clay	Wallis Wood	Surrey	U.K.	Barremian	Early Cretaceous	Fairly mature	/	Isolated	Lateral	11.18	11.15	25.77	26.82	0.997317	2.30501	8.96	7.8	0.870536	?	?	?	0	0	7	?	?	?	?	?	?	?	?	35	?	?	?	35	?	?	72.512
	Baryonyx	Baryonyx lateral	Spinosauridae	Spinosauridae	BMNH R9951, 22 quite small, complete, root complete, fractured on lingual side	Isolated	walkeri	Hendrickx et al., 2015	Wealden Series, Upper Weald Clay	Wallis Wood	Surrey	U.K.	Barremian	Early Cretaceous	Fairly mature	/	Isolated	Lateral	11.79	10.73	24.15	26.79	0.910093	2.04835	9.64	7.57	0.78527	0	26.79	100	0	0	6	?	?	?	?	?	?	30	?	30	35	40	30	35	169.05	0.857143	64.3463
	Baryonyx	Baryonyx lateral	Spinosauridae	Spinosauridae	BMNH R9951, very small with part of the root	Isolated	walkeri	Hendrickx et al., 2015	Wealden Series, Upper Weald Clay	Wallis Wood	Surrey	U.K.	Barremian	Early Cretaceous	Fairly mature	/	Isolated	Lateral	8.82	7.5	16.86	18.01	0.85034	1.91156	7.97	5.86	0.735257	0	18.01	100	0	?	?	?	?	?	?	?	?	?	?	?	?	?	?	?	?	?	68.2173
	Baryonyx	Baryonyx lateral	Spinosauridae	Spinosauridae	BMNH R9951, small with tip recontstucted block 14	Isolated	walkeri	Hendrickx et al., 2015	Wealden Series, Upper Weald Clay	Wallis Wood	Surrey	U.K.	Barremian	Early Cretaceous	Fairly mature	/	Isolated	Lateral	9.3	7.95	17.91	17.96	0.854839	1.92581	7.9	6.27	0.793671	0	17.96	100	0	0	0	?	?	?	?	?	?	?	?	?	35	40	?	37.5	134.325	?	74.676
	Baryonyx	Baryonyx lateral	Spinosauridae	Spinosauridae	BMNH R9951, small with root very elongated block 14	Isolated	walkeri	Hendrickx et al., 2015	Wealden Series, Upper Weald Clay	Wallis Wood	Surrey	U.K.	Barremian	Early Cretaceous	Fairly mature	/	Isolated	Lateral	9.27	7.34	20.44	19.56	0.791802	2.20496	7.4	6.11	0.825676	-1.39	20.95	?	0	0	?	?	?	?	?	?	?	45	?	?	35	?	45	35	143.08	1.28571	81.9581
	Baryonyx	Baryonyx lateral	Spinosauridae	Spinosauridae	BMNH R9951, 26 with large plastic stuff on the middle root	Isolated	walkeri	Hendrickx et al., 2015	Wealden Series, Upper Weald Clay	Wallis Wood	Surrey	U.K.	Barremian	Early Cretaceous	Fairly mature	/	Isolated	Lateral	15.84	13.25	36.48	37.69	0.83649	2.30303	12.39	9.72	0.784504	0	37.69	100	0	0	7	?	?	?	?	?	?	40	?	30	35	?	40	32.5	237.12	1.14286	73.4233
	Baryonyx	Baryonyx lateral	Spinosauridae	Spinosauridae	BMNH R9951, 26 large with long root, tip worn	Isolated	walkeri	Hendrickx et al., 2015	Wealden Series, Upper Weald Clay	Wallis Wood	Surrey	U.K.	Barremian	Early Cretaceous	Fairly mature	/	Isolated	Lateral	17.11	14.29	30.93	33.33	0.835184	1.80771	13.51	10.46	0.774241	0	33.33	100	0	0	7	?	?	?	?	?	30	35	?	?	?	35	32.5	35	216.51	?	66.9276
	Baryonyx	Baryonyx lateral	Spinosauridae	Spinosauridae	BMNH R9951, 278 broken	Isolated	walkeri	Hendrickx et al., 2015	Wealden Series, Upper Weald Clay	Wallis Wood	Surrey	U.K.	Barremian	Early Cretaceous	Fairly mature	/	Isolated	Lateral	19.3	14.41	42.83	41.67	0.746632	2.21917	14.3	10.68	0.746853	-2.57	44.24	?	0	0	0	?	?	?	?	?	35	30	35	35	30	40	33.33	35	299.81	1	80.1749
	Baryonyx	Baryonyx lateral	Spinosauridae	Spinosauridae	BMNH R9951, small, lacking root and part of the base	Isolated	walkeri	Hendrickx et al., 2015	Wealden Series, Upper Weald Clay	Wallis Wood	Surrey	U.K.	Barremian	Early Cretaceous	Fairly mature	/	Isolated	Lateral	12.73	9.3	21.1	25.01	0.730558	1.8	11.69	8.35	0.714286	0	25.01	100	4	0	0	?	?	?	?	?	30	30	?	25	30	30	30	28.33	?	?	?
	Baryonyx	Baryonyx mesial	Spinosauridae	Spinosauridae	BMNH R9951	pm04	walkeri	Smith et al., 2005	Wealden Series, Upper Weald Clay	Wallis Wood	Surrey	U.K.	Barremian	Early Cretaceous	Fairly mature	Right	pm04	Mesial	13.06	11.24	31.37	32.29	0.860643	2.40199	?	?	?	?	?	?	?	?	?	?	?	?	?	82.96	?	35	?	?	35	?	?	35	0.66	219.59	?
	Baryonyx	Baryonyx mesial	Spinosauridae	Spinosauridae	BMNH R9951	pm06	walkeri	Smith et al., 2005	Wealden Series, Upper Weald Clay	Wallis Wood	Surrey	U.K.	Barremian	Early Cretaceous	Fairly mature	Right	pm06	Mesial	10.49	7.9	23.72	24.77	0.753098	2.2612	?	?	?	?	?	?	?	?	?	?	?	?	?	80.56	?	35	?	?	35	?	?	35	0.61	166.04	?
	Baryonyx	Baryonyx lateral	Spinosauridae	Spinosauridae	BMNH R9951a	Isolated	walkeri	Smith et al., 2005	Wealden Series, Upper Weald Clay	Wallis Wood	Surrey	U.K.	Barremian	Early Cretaceous	Fairly mature	/	Isolated	Lateral	11.69	11.19	28.72	29.22	0.957228	2.4568	?	?	?	?	?	?	?	?	?	?	?	?	?	82.42	?	35	?	?	35	?	?	35	0.62	201.04	?
	Baryonyx	Baryonyx lateral	Spinosauridae	Spinosauridae	BMNH R9951d	Isolated	walkeri	Smith et al., 2005	Wealden Series, Upper Weald Clay	Wallis Wood	Surrey	U.K.	Barremian	Early Cretaceous	Fairly mature	/	Isolated	Lateral	15.76	12.05	34.8	37.41	0.764594	2.20812	?	?	?	?	?	?	?	?	?	?	?	?	?	83.39	?	35	?	?	35	?	?	35	0.72	243.6	?
	Baryonyx	Baryonyx lateral	Spinosauridae	Spinosauridae	BMNH R9951e	Isolated	walkeri	Smith et al., 2005	Wealden Series, Upper Weald Clay	Wallis Wood	Surrey	U.K.	Barremian	Early Cretaceous	Fairly mature	/	Isolated	Lateral	13.18	10.88	29.67	30.52	0.825493	2.25114	?	?	?	?	?	?	?	?	?	?	?	?	?	82.6	?	35	?	?	35	?	?	35	0.68	207.69	?
	Baryonyx	Baryonyx lateral	Spinosauridae	Spinosauridae	BMNH R9951f	Isolated	walkeri	Smith et al., 2005	Wealden Series, Upper Weald Clay	Wallis Wood	Surrey	U.K.	Barremian	Early Cretaceous	Fairly mature	/	Isolated	Lateral	12.12	10.35	27.19	30.46	0.85396	2.2434	?	?	?	?	?	?	?	?	?	?	?	?	?	81.14	?	35	?	?	35	?	?	35	0.63	190.33	?
	Baryonyx	Baryonyx lateral	Spinosauridae	Spinosauridae	BMNH R9951h	Isolated	walkeri	Smith et al., 2005	Wealden Series, Upper Weald Clay	Wallis Wood	Surrey	U.K.	Barremian	Early Cretaceous	Fairly mature	/	Isolated	Lateral	16.42	15.19	38.55	43.88	0.925091	2.34775	?	?	?	?	?	?	?	?	?	?	?	?	?	83.6	?	35	?	?	35	?	?	35	0.7	269.85	?
	Baryonyx	Baryonyx lateral	Spinosauridae	Spinosauridae	BMNH R9951n	Isolated	walkeri	Smith et al., 2005	Wealden Series, Upper Weald Clay	Wallis Wood	Surrey	U.K.	Barremian	Early Cretaceous	Fairly mature	/	Isolated	Lateral	16.47	13.65	34.12	38.11	0.82878	2.07165	?	?	?	?	?	?	?	?	?	?	?	?	?	83.08	?	35	?	?	35	?	?	35	0.73	238.84	?
Suchomimus	Suchomimus	Suchomimus lateral	Spinosauridae	Spinosauridae	UC G69-5 (biggest, with black plastic base)	Isolated	tenerensis	Hendrickx et al., 2015	Elrhaz Formation	“Gadoufaoua”	Ténéré Desert	Niger	Aptian-Albian	'Middle Cretaceous'	?	/	Isolated	Lateral	18.2	14.2	54	57.8	0.78022	2.96703	13.2	10.4	0.787879	10.1	47.7	82.526	0	2	0	?	?	?	?	?	?	?	?	?	?	?	?	?	?	?	68.9387
	Suchomimus	Suchomimus lateral	Spinosauridae	Spinosauridae	UC G67-1	Isolated	tenerensis	Hendrickx et al., 2015	Elrhaz Formation	“Gadoufaoua”	Ténéré Desert	Niger	Aptian-Albian	'Middle Cretaceous'	?	/	Isolated	Lateral	18.6	14.9	48.5	53	0.801075	2.60753	13.6	9.2	0.676471	-5.3	58.3	110	6	6	9	1.2	1.5	1.2	1.4	?	35	35	35	30	25	30	35	28.33	274.801	1.4	65.9749
	Suchomimus	Suchomimus lateral	Spinosauridae	Spinosauridae	UC G67-8	Isolated	tenerensis	Hendrickx et al., 2015	Elrhaz Formation	“Gadoufaoua”	Ténéré Desert	Niger	Aptian-Albian	'Middle Cretaceous'	?	/	Isolated	Lateral	12.4	8.2	32.6	33.3	0.66129	2.62903	8.4	5.7	0.678571	-4.1	37.4	112.312	0	6	6	?	?	?	?	?	?	?	?	?	?	?	?	?	?	?	75.9928
	Suchomimus	Suchomimus lateral	Spinosauridae	Spinosauridae	UC G35-9 (biggest one)	Isolated	tenerensis	Hendrickx et al., 2015	Elrhaz Formation	“Gadoufaoua”	Ténéré Desert	Niger	Aptian-Albian	'Middle Cretaceous'	?	/	Isolated	Lateral	15	11.3	40.4	42.4	0.753333	2.69333	10.7	6.8	0.635514	-4.2	46.6	109.906	5	6	5	?	?	?	?	?	?	30	30	25	?	30	?	?	?	?	72.1169
	Suchomimus	Suchomimus lateral	Spinosauridae	Spinosauridae	UC G35-9 (smallest one)	Isolated	tenerensis	Hendrickx et al., 2015	Elrhaz Formation	“Gadoufaoua”	Ténéré Desert	Niger	Aptian-Albian	'Middle Cretaceous'	?	/	Isolated	Lateral	15.2	11.3	32.4	34	0.743421	2.13158	10.6	7.5	0.707547	?	?	?	4	6	7	1.8	2.4	2	2.3	?	?	30	?	32.5	30	40	30	34.16	221.357	1	70.9547
	Suchomimus	Suchomimus lateral	Spinosauridae	Spinosauridae	UC G43-4	Isolated	tenerensis	Hendrickx et al., 2015	Elrhaz Formation	“Gadoufaoua”	Ténéré Desert	Niger	Aptian-Albian	'Middle Cretaceous'	?	/	Isolated	Lateral	18	14.4	36.9	46.5	0.8	2.05	13.6	9.8	0.720588	?	?	?	0	6	6	2.8	3	2.4	3.4	?	?	?	?	?	?	?	?	?	?	?	47.7917
	Suchomimus	Suchomimus lateral	Spinosauridae	Spinosauridae	UC G26-5 (biggest one)	Isolated	tenerensis	Hendrickx et al., 2015	Elrhaz Formation	“Gadoufaoua”	Ténéré Desert	Niger	Aptian-Albian	'Middle Cretaceous'	?	/	Isolated	Lateral	15.9	10.8	41.7	47.8	0.679245	2.62264	11.6	7.8	0.672414	-6.5	54.3	113.598	0	8	2	0.5	0.5	0.1	0.1	?	30	30	30	25	25	30	30	26.66	222.344	1.2	58.299
	Suchomimus	Suchomimus lateral	Spinosauridae	Spinosauridae	UC G73-3 (medium laterally compressed one)	Isolated	tenerensis	Hendrickx et al., 2015	Elrhaz Formation	“Gadoufaoua”	Ténéré Desert	Niger	Aptian-Albian	'Middle Cretaceous'	?	/	Isolated	Lateral	15.1	9.8	41.2	43.1	0.649007	2.72848	10.8	6.8	0.62963	-5.9	49	113.689	0	8	?	2.2	1.3	1.8	1.7	?	30	25	30	25	25	30	28.33	26.66	219.678	1	72.6488
	Suchomimus	Suchomimus lateral	Spinosauridae	Spinosauridae	UC G73-3 (small laterally compressed one with worn tip)	Isolated	tenerensis	Hendrickx et al., 2015	Elrhaz Formation	“Gadoufaoua”	Ténéré Desert	Niger	Aptian-Albian	'Middle Cretaceous'	?	/	Isolated	Lateral	9.4	7.8	26.5	28.6	0.829787	2.81915	7.9	6.2	0.78481	-1.8	30.4	106.294	0	6	7	1.4	1.2	1	1.3	?	?	?	?	?	?	?	?	?	?	?	67.6949
	Suchomimus	Suchomimus lateral	Spinosauridae	Spinosauridae	UC G34-12 (most completed laterally compressed one)	Isolated	tenerensis	Hendrickx et al., 2015	Elrhaz Formation	“Gadoufaoua”	Ténéré Desert	Niger	Aptian-Albian	'Middle Cretaceous'	?	/	Isolated	Lateral	13.4	9.7	39.3	41	0.723881	2.93284	9.5	6.7	0.705263	0	41	100	0	0	0	0.6	0.9	0.8	0.7	?	30	27.5	?	27.5	25	30	28.75	27.5	216.15	1.1	73.2827
	Suchomimus	Suchomimus lateral	Spinosauridae	Spinosauridae	UC G100-4 (small one)	Isolated	tenerensis	Hendrickx et al., 2015	Elrhaz Formation	“Gadoufaoua”	Ténéré Desert	Niger	Aptian-Albian	'Middle Cretaceous'	?	/	Isolated	Lateral	14.5	9.5	37.3	39	0.655172	2.57241	10.6	6.7	0.632075	0	39	100	0	0	4	1.8	1	0.9	1.2	?	30	30	?	30	32.5	?	30	31.25	233.125	0.923077	72.5073
	Suchomimus	Suchomimus lateral	Spinosauridae	Spinosauridae	UC G22-7 (complete one with root)	Isolated	tenerensis	Hendrickx et al., 2015	Elrhaz Formation	“Gadoufaoua”	Ténéré Desert	Niger	Aptian-Albian	'Middle Cretaceous'	?	/	Isolated	Lateral	12.8	9.8	38.5	39.5	0.765625	3.00781	9	6.6	0.733333	0	39.5	100	0	5	5	2	2.6	?	2.3	?	?	?	?	?	35	?	?	35	269.5	?	76.1629
	Suchomimus	Suchomimus lateral	Spinosauridae	Spinosauridae	UC G34-12 (with big mesial wear facet)	Isolated	tenerensis	Hendrickx et al., 2015	Elrhaz Formation	“Gadoufaoua”	Ténéré Desert	Niger	Aptian-Albian	'Middle Cretaceous'	?	/	Isolated	Lateral	17.2	11.6	38.8	38	0.674419	2.25581	10.5	7.9	0.752381	?	?	?	0	5	5	4.5	4.1	3.9	3.3	?	?	?	?	?	32.5	?	?	32.5	252.2	?	79.6702
	Suchomimus	Suchomimus lateral	Spinosauridae	Spinosauridae	UC G34-7 (smallest complete one)	Isolated	tenerensis	Hendrickx et al., 2015	Elrhaz Formation	“Gadoufaoua”	Ténéré Desert	Niger	Aptian-Albian	'Middle Cretaceous'	?	/	Isolated	Lateral	9	8.3	18.2	19.5	0.922222	2.02222	6.5	5.4	0.830769	0	19.5	100	0	10	8	0.1	0.1	0.1	0.1	?	?	30	?	?	30	?	30	30	109.2	1	68.2598
	Suchomimus	Suchomimus lateral	Spinosauridae	Spinosauridae	UC G34-7 (biggest complete one)	Isolated	tenerensis	Hendrickx et al., 2015	Elrhaz Formation	“Gadoufaoua”	Ténéré Desert	Niger	Aptian-Albian	'Middle Cretaceous'	?	/	Isolated	Lateral	8	7	23.8	21.4	0.875	2.975	6	4.9	0.816667	0	21.4	100	0	9	9	0.2	0.2	0.2	0.2	?	?	?	?	?	?	30	?	30	142.8	?	97.4642
	Suchomimus	Suchomimus lateral	Spinosauridae	Spinosauridae	UC G54-4 (most complete one)	Isolated	tenerensis	Hendrickx et al., 2015	Elrhaz Formation	“Gadoufaoua”	Ténéré Desert	Niger	Aptian-Albian	'Middle Cretaceous'	?	/	Isolated	Lateral	19.9	15	47.6	47.8	0.753769	2.39196	14.7	10.6	0.721088	4	43.8	91.6318	0	5	5	4.6	3.2	4.3	3.3	?	30	25	?	25	25	25	27.5	25	238	1	77.3974
	Suchomimus	Suchomimus lateral	Spinosauridae	Spinosauridae	UC G89-5	Isolated	tenerensis	Smith et al., 2005	Elrhaz Formation	“Gadoufaoua”	Ténéré Desert	Niger	Aptian-Albian	'Middle Cretaceous'	?	/	Isolated	Lateral	18.9	15.2	62.94	70.64	0.804233	3.33016	?	?	?	?	?	?	?	?	?	?	?	?	?	85.78	?	?	?	?	27.5	?	?	27.5	346.17	?	58.7361
	Suchomimus	Suchomimus lateral	Spinosauridae	Spinosauridae	UC G54-4	Isolated	tenerensis	Smith et al., 2005	Elrhaz Formation	“Gadoufaoua”	Ténéré Desert	Niger	Aptian-Albian	'Middle Cretaceous'	?	/	Isolated	Lateral	20.8	18.1	56.94	64.22	0.870192	2.7375	?	?	?	?	?	?	?	?	?	?	?	?	?	85.54	?	?	?	?	27	?	?	27	307.476	?	60.521
	Suchomimus	Suchomimus lateral	Spinosauridae	Spinosauridae	UC G48-9	Isolated	tenerensis	Smith et al., 2005	Elrhaz Formation	“Gadoufaoua”	Ténéré Desert	Niger	Aptian-Albian	'Middle Cretaceous'	?	/	Isolated	Lateral	18.7	13.3	52.66	60.2	0.71123	2.81604	?	?	?	?	?	?	?	?	?	?	?	?	?	85.06	?	?	?	?	35	?	?	35	368.62	?	57.7731
	Suchomimus	Suchomimus lateral	Spinosauridae	Spinosauridae	UC G67-1	Isolated	tenerensis	Smith et al., 2005	Elrhaz Formation	“Gadoufaoua”	Ténéré Desert	Niger	Aptian-Albian	'Middle Cretaceous'	?	/	Isolated	Lateral	19.2	14.4	54.34	55.6	0.75	2.83021	?	?	?	?	?	?	?	?	?	?	?	?	?	85.94	?	?	?	?	29	?	?	29	315.172	?	76.2584
Irritator	Irritator	Irritator lateral	Spinosauridae	Spinosauridae	SMNS 58022	mx3rd last	challengeri	Hendrickx et al., 2015	Santana Formation	Santana do Carici	Araripe Plateau	Brazil	Aptian	'Middle Cretaceous'	Immature?	Right	mx3rd last	Lateral	8.2	7.13	21	19.8	0.869512	2.56098	6.44	5.21	0.809006	0	19.8	100	0	8	?	?	?	?	?	?	0	0	0	0	0	0	0	0	0	0	86.7728
Sinopliosaurus	Sinopliosaurus	Sinopliosaurus lateral	Spinosauridae	Spinosauridae	IVPP V4793.1	Isolated	fusuiensis	Hendrickx et al 2020	Napai Formation	Fusui County	Guangxi Zhuang Autonomous Region	China	Early Cretaceous	Early Cretaceous	?	/	Isolated	Lateral	16.22	11.55	56.23	62.05	0.712084	3.46671	12.53	9.75	0.778132	?	?	?	0	12	11.5	?	?	?	?	?	0	0	0	0	0	0	0	0	0	0	61.791
Spinosaurine indet.	Spinosaurinae indet.	Spinosaurus lateral	Spinosauridae	Spinosauridae	SMA 0173	Isolated	indet.	Hendrickx et al., 2015 (formerly known as Spinosaurus)	Kem Kem Beds	Kem Kem	Meknès-Tafilalet	Morocco	Cenomanian	'Middle Cretaceous'	?	/	Isolated	Lateral	27.78	23.86	81.63	85.96	0.858891	2.93844	22.6	17.25	0.763274	0	85.96	100	0	7	11	?	?	?	?	?	0	0	0	0	0	0	0	0	0	0	?
	Spinosaurinae indet.	Spinosaurus lateral	Spinosauridae	Spinosauridae	MSNM V6422	Isolated	indet.	Hendrickx et al., 2015 (formerly known as Spinosaurus)	Kem Kem Beds	Kem Kem, Taouz	Meknès-Tafilalet	Morocco	Cenomanian	'Middle Cretaceous'	?	/	Isolated	Lateral	26.28	23.27	55.17	59	0.885464	2.09932	?	?	?	0	59	100	0	14	6	?	?	?	?	?	0	0	0	0	0	0	0	0	0	0	68.6712
	Spinosaurinae indet.	Spinosaurus lateral	Spinosauridae	Spinosauridae	MSNM V3976	Isolated	indet.	Hendrickx et al., 2015 (formerly known as Spinosaurus)	Kem Kem Beds	Kem Kem, Taouz	Meknès-Tafilalet	Morocco	Cenomanian	'Middle Cretaceous'	?	/	Isolated	Lateral	18.08	17.12	45.62	50.41	0.946903	2.52323	14.5	12.13	0.836552	?	?	?	0	15	12	?	?	?	?	?	0	0	0	0	0	0	0	0	0	0	64.426
	Spinosaurinae indet.	Spinosaurus lateral	Spinosauridae	Spinosauridae	GZG.V.19990	Isolated	indet.	Richter et al., 2013	Kem Kem Beds	Kem Kem	Meknès-Tafilalet	Morocco	Cenomanian	'Middle Cretaceous'	?	/	Isolated	Lateral	13	11.5	29.8	30.8	0.884615	2.29231	?	?	?	?	?	?	?	?	?	?	?	?	?	?	0	0	0	0	0	0	0	0	?	0	73.3387
	Spinosaurinae indet.	Spinosaurus lateral	Spinosauridae	Spinosauridae	GZG.V.20001	Isolated	indet.	Richter et al., 2013	Kem Kem Beds	Kem Kem	Meknès-Tafilalet	Morocco	Cenomanian	'Middle Cretaceous'	?	/	Isolated	Lateral	14.1	11	32.2	32.8	0.780142	2.28369	?	?	?	?	?	?	?	?	?	?	?	?	?	?	0	0	0	0	0	0	0	0	?	0	75.1018
	Spinosaurinae indet.	Spinosaurus lateral	Spinosauridae	Spinosauridae	GZG.V.20011	Isolated	indet.	Richter et al., 2013	Kem Kem Beds	Kem Kem	Meknès-Tafilalet	Morocco	Cenomanian	'Middle Cretaceous'	?	/	Isolated	Lateral	13.4	10.1	37.9	38	0.753731	2.82836	?	?	?	?	?	?	?	?	?	?	?	?	?	?	0	0	0	0	0	0	0	0	?	0	79.4106
	Spinosaurinae indet.	Spinosaurus lateral	Spinosauridae	Spinosauridae	GZG.V.20030	Isolated	indet.	Richter et al., 2013	Kem Kem Beds	Kem Kem	Meknès-Tafilalet	Morocco	Cenomanian	'Middle Cretaceous'	?	/	Isolated	Lateral	11.9	9.2	20.5	22.5	0.773109	1.72269	?	?	?	?	?	?	?	?	?	?	?	?	?	?	0	0	0	0	0	0	0	0	?	0	64.8467
	Spinosaurinae indet.	Spinosaurus lateral	Spinosauridae	Spinosauridae	GZG.V.20034	Isolated	indet.	Hendrickx et al 2020	Kem Kem Beds	Kem Kem	Meknès-Tafilalet	Morocco	Cenomanian	'Middle Cretaceous'	?	/	Isolated	Lateral	17.5	12.1	48	48.5	0.691429	2.74286	?	?	?	?	?	?	?	?	?	?	?	?	?	?	0	0	0	0	0	0	0	0	?	0	77.9458
Spinosauirdae indet.	?		Spinosauridae		HASMG G369a	Isolated	indet	This study	Hastings Group	Unknown	East Sussex	UK	Valanginian?	Early Cretaceous	?	/	Isolated	Lateral	8.16	7.03	17.2	?	0.86152	2.10784	5.67	4.54	0.800705	?	?	?	0	7	5	?	?	?	?	74	?	35	?	?	35	?	?	?	?	1	?
[truncated: 4 more columns]

## Sheet: Spin only Results - HASMG G369a
HASMG G369a (DFA: Spinosaurid only datasets)
Dataset	Discriminant Function Analysis	Reclassification Rate (RR)	Taxon level		Taxon level (Eigenvalue)
	Taxon level	Taxon level (%)	PC1 (%)	PC2 (%)	Axis 1	Axis 2
All spinosaurid dataset	"Suchosaurus"	98.28	72.53	20.03	89.905	24.824
All spinosaurid dataset no ratios	Suchomimus	98.28	63.73	26.12	40.277	16.506
Reduced spinosaurid dataset	Suchomimus	100	84.32	14.84	73.009	12.846
Reduced spinosaurid dataset no ratios	Suchomimus	98.18	82.02	17.34	36.934	7.807
