# Supplementary material for: Isolated tooth reveals hidden spinosaurid dinosaur diversity in the British Wealden Supergroup (Lower Cretaceous)
Source: PeerJ. 2023 May 31;11:e15453. doi: 10.7717/peerj.15453 (PMC10239232; doi:10.7717/peerj.15453)
Supplement: Supplemental Information 1 [file peerj-11-15453-s001.zip › Data Files/HASMG G369a/DFA and Cluster/Spino only datasets/Reduced spino dataset no ratios.dat]

:	-		Group	Group	Group	Group	Group	-	-	-	-	-	-	-	-	-	-	-	-	-	-	-	-	-	-	-	-	-	-	-	-
Black	Dot	2	Taxa (Genus)	Source	Taxon + Tooth type	Clade	Clade + Tooth type	CBL	CBW	CH	AL	MCL	MCW	MDE	MSL	CTU	LAF	LIF	DMT	DDT	DLAT	DLIT	MA	MC	MB	DA	DC	DB	TDD	MDL	DDL
Limegreen	Dot	Baryonyx	Baryonyx	Hendrickx et al., 2015	Baryonyx mesial	Spinosauridae	Spinosauridae	13.29	11.19	33.32	33.53	10.34	8.73	0	33.53	0	0	4.5	?	?	?	?	?	35	?	?	?	45	299.88	0.142857143	?
Limegreen	Dot	Baryonyx	Baryonyx	Hendrickx et al., 2015	Baryonyx mesial	Spinosauridae	Spinosauridae	10.72	8.54	25.41	27.61	7.74	6.98	?	?	0	0	4	?	?	?	?	?	35	?	?	35	?	?	0.142857143	0.142857143
Limegreen	Dot	Baryonyx	Baryonyx	Hendrickx et al., 2015	Baryonyx mesial	Spinosauridae	Spinosauridae	8.25	7.65	20.82	21.87	6.69	5.47	0	21.87	0	0	4	?	?	?	?	35	35	?	35	30	40	145.74	0.142857143	0.166666667
Limegreen	Dot	Baryonyx	Baryonyx	Hendrickx et al., 2015	Baryonyx lateral	Spinosauridae	Spinosauridae	18.16	13.46	32.49	38.61	14.61	10.38	0	38.61	0	0	0	?	?	?	?	25	30	?	?	?	?	?	0.166666667	?
Limegreen	Dot	Baryonyx	Baryonyx	Hendrickx et al., 2015	Baryonyx lateral	Spinosauridae	Spinosauridae	16.93	13.62	33.26	33.98	12.06	9.68	-2.66	36.64	0	0	0	?	?	?	?	30	?	?	?	?	?	?	?	?
Limegreen	Dot	Baryonyx	Baryonyx	Hendrickx et al., 2015	Baryonyx lateral	Spinosauridae	Spinosauridae	12.06	10.01	26.63	26.8	9.35	6.95	-2.22	29.02	0	0	8	?	?	?	?	40	35	?	30	35	35	177.51558	0.142857143	0.142857143
Limegreen	Dot	Baryonyx	Baryonyx	Hendrickx et al., 2015	Baryonyx lateral	Spinosauridae	Spinosauridae	13.4	10.4	29.39	28.97	10.68	7.73	-1.77	30.74	0	0	0	?	?	?	?	40	35	?	30	35	40	205.73	0.142857143	0.142857143
Limegreen	Dot	Baryonyx	Baryonyx	Hendrickx et al., 2015	Baryonyx lateral	Spinosauridae	Spinosauridae	15.31	11.75	33.69	33.83	11.22	9.52	?	?	0	1	6	?	?	?	?	40	35	?	?	40	45	286.365	0.142857143	0.125
Limegreen	Dot	Baryonyx	Baryonyx	Hendrickx et al., 2015	Baryonyx lateral	Spinosauridae	Spinosauridae	9.01	8.44	20.79	21.05	7.67	5.99	0	21.05	0	0	7	?	?	?	?	40	35	45	40	35	40	159.37614	0.142857143	0.142857143
Limegreen	Dot	Baryonyx	Baryonyx	Hendrickx et al., 2015	Baryonyx lateral	Spinosauridae	Spinosauridae	11.18	11.15	25.77	26.82	8.96	7.8	?	?	0	0	7	?	?	?	?	?	?	?	35	?	?	?	?	?
Limegreen	Dot	Baryonyx	Baryonyx	Hendrickx et al., 2015	Baryonyx lateral	Spinosauridae	Spinosauridae	11.79	10.73	24.15	26.79	9.64	7.57	0	26.79	0	0	6	?	?	?	?	?	30	?	30	35	40	169.05	0.166666667	0.142857143
Limegreen	Dot	Baryonyx	Baryonyx	Hendrickx et al., 2015	Baryonyx lateral	Spinosauridae	Spinosauridae	8.82	7.5	16.86	18.01	7.97	5.86	0	18.01	0	?	?	?	?	?	?	?	?	?	?	?	?	?	?	?
Limegreen	Dot	Baryonyx	Baryonyx	Hendrickx et al., 2015	Baryonyx lateral	Spinosauridae	Spinosauridae	9.3	7.95	17.91	17.96	7.9	6.27	0	17.96	0	0	0	?	?	?	?	?	?	?	?	35	40	134.325	?	0.142857143
Limegreen	Dot	Baryonyx	Baryonyx	Hendrickx et al., 2015	Baryonyx lateral	Spinosauridae	Spinosauridae	9.27	7.34	20.44	19.56	7.4	6.11	-1.39	20.95	0	0	?	?	?	?	?	?	45	?	?	35	?	143.08	0.111111111	0.142857143
Limegreen	Dot	Baryonyx	Baryonyx	Hendrickx et al., 2015	Baryonyx lateral	Spinosauridae	Spinosauridae	15.84	13.25	36.48	37.69	12.39	9.72	0	37.69	0	0	7	?	?	?	?	?	40	?	30	35	?	237.12	0.125	0.142857143
Limegreen	Dot	Baryonyx	Baryonyx	Hendrickx et al., 2015	Baryonyx lateral	Spinosauridae	Spinosauridae	17.11	14.29	30.93	33.33	13.51	10.46	0	33.33	0	0	7	?	?	?	?	30	35	?	?	?	35	216.51	0.142857143	?
Limegreen	Dot	Baryonyx	Baryonyx	Hendrickx et al., 2015	Baryonyx lateral	Spinosauridae	Spinosauridae	19.3	14.41	42.83	41.67	14.3	10.68	-2.57	44.24	0	0	0	?	?	?	?	35	30	35	35	30	40	299.81	0.166666667	0.166666667
Limegreen	Dot	Baryonyx	Baryonyx	Hendrickx et al., 2015	Baryonyx lateral	Spinosauridae	Spinosauridae	12.73	9.3	21.1	25.01	11.69	8.35	0	25.01	4	0	0	?	?	?	?	30	30	?	25	30	30	?	0.166666667	0.166666667
Limegreen	Dot	Baryonyx	Baryonyx	Smith et al., 2005	Baryonyx mesial	Spinosauridae	Spinosauridae	13.06	11.24	31.37	32.29	?	?	?	?	?	?	?	?	?	?	?	?	35	?	?	35	?	0.66	0.142857143	0.142857143
Limegreen	Dot	Baryonyx	Baryonyx	Smith et al., 2005	Baryonyx mesial	Spinosauridae	Spinosauridae	10.49	7.9	23.72	24.77	?	?	?	?	?	?	?	?	?	?	?	?	35	?	?	35	?	0.61	0.142857143	0.142857143
Limegreen	Dot	Baryonyx	Baryonyx	Smith et al., 2005	Baryonyx lateral	Spinosauridae	Spinosauridae	11.69	11.19	28.72	29.22	?	?	?	?	?	?	?	?	?	?	?	?	35	?	?	35	?	0.62	0.142857143	0.142857143
Limegreen	Dot	Baryonyx	Baryonyx	Smith et al., 2005	Baryonyx lateral	Spinosauridae	Spinosauridae	15.76	12.05	34.8	37.41	?	?	?	?	?	?	?	?	?	?	?	?	35	?	?	35	?	0.72	0.142857143	0.142857143
Limegreen	Dot	Baryonyx	Baryonyx	Smith et al., 2005	Baryonyx lateral	Spinosauridae	Spinosauridae	13.18	10.88	29.67	30.52	?	?	?	?	?	?	?	?	?	?	?	?	35	?	?	35	?	0.68	0.142857143	0.142857143
Limegreen	Dot	Baryonyx	Baryonyx	Smith et al., 2005	Baryonyx lateral	Spinosauridae	Spinosauridae	12.12	10.35	27.19	30.46	?	?	?	?	?	?	?	?	?	?	?	?	35	?	?	35	?	0.63	0.142857143	0.142857143
Limegreen	Dot	Baryonyx	Baryonyx	Smith et al., 2005	Baryonyx lateral	Spinosauridae	Spinosauridae	16.42	15.19	38.55	43.88	?	?	?	?	?	?	?	?	?	?	?	?	35	?	?	35	?	0.7	0.142857143	0.142857143
Limegreen	Dot	Baryonyx	Baryonyx	Smith et al., 2005	Baryonyx lateral	Spinosauridae	Spinosauridae	16.47	13.65	34.12	38.11	?	?	?	?	?	?	?	?	?	?	?	?	35	?	?	35	?	0.73	0.142857143	0.142857143
Limegreen	Fill inv. tri	Suchomimus	Suchomimus	Hendrickx et al., 2015	Suchomimus lateral	Spinosauridae	Spinosauridae	18.2	14.2	54	57.8	13.2	10.4	10.1	47.7	0	2	0	?	?	?	?	?	?	?	?	?	?	?	?	?
Limegreen	Fill inv. tri	Suchomimus	Suchomimus	Hendrickx et al., 2015	Suchomimus lateral	Spinosauridae	Spinosauridae	18.6	14.9	48.5	53	13.6	9.2	-5.3	58.3	6	6	9	1.2	1.5	1.2	1.4	35	35	35	30	25	30	274.801	0.142857143	0.2
Limegreen	Fill inv. tri	Suchomimus	Suchomimus	Hendrickx et al., 2015	Suchomimus lateral	Spinosauridae	Spinosauridae	12.4	8.2	32.6	33.3	8.4	5.7	-4.1	37.4	0	6	6	?	?	?	?	?	?	?	?	?	?	?	?	?
Limegreen	Fill inv. tri	Suchomimus	Suchomimus	Hendrickx et al., 2015	Suchomimus lateral	Spinosauridae	Spinosauridae	15	11.3	40.4	42.4	10.7	6.8	-4.2	46.6	5	6	5	?	?	?	?	?	30	30	25	?	30	?	0.166666667	?
Limegreen	Fill inv. tri	Suchomimus	Suchomimus	Hendrickx et al., 2015	Suchomimus lateral	Spinosauridae	Spinosauridae	15.2	11.3	32.4	34	10.6	7.5	?	?	4	6	7	1.8	2.4	2	2.3	?	30	?	32.5	30	40	221.3568	0.166666667	0.166666667
Limegreen	Fill inv. tri	Suchomimus	Suchomimus	Hendrickx et al., 2015	Suchomimus lateral	Spinosauridae	Spinosauridae	18	14.4	36.9	46.5	13.6	9.8	?	?	0	6	6	2.8	3	2.4	3.4	?	?	?	?	?	?	?	?	?
Limegreen	Fill inv. tri	Suchomimus	Suchomimus	Hendrickx et al., 2015	Suchomimus lateral	Spinosauridae	Spinosauridae	15.9	10.8	41.7	47.8	11.6	7.8	-6.5	54.3	0	8	2	0.5	0.5	0.1	0.1	30	30	30	25	25	30	222.3444	0.166666667	0.2
Limegreen	Fill inv. tri	Suchomimus	Suchomimus	Hendrickx et al., 2015	Suchomimus lateral	Spinosauridae	Spinosauridae	15.1	9.8	41.2	43.1	10.8	6.8	-5.9	49	0	8	?	2.2	1.3	1.8	1.7	30	25	30	25	25	30	219.6784	0.2	0.2
Limegreen	Fill inv. tri	Suchomimus	Suchomimus	Hendrickx et al., 2015	Suchomimus lateral	Spinosauridae	Spinosauridae	9.4	7.8	26.5	28.6	7.9	6.2	-1.8	30.4	0	6	7	1.4	1.2	1	1.3	?	?	?	?	?	?	?	?	?
Limegreen	Fill inv. tri	Suchomimus	Suchomimus	Hendrickx et al., 2015	Suchomimus lateral	Spinosauridae	Spinosauridae	13.4	9.7	39.3	41	9.5	6.7	0	41	0	0	0	0.6	0.9	0.8	0.7	30	27.5	?	27.5	25	30	216.15	0.181818182	0.2
Limegreen	Fill inv. tri	Suchomimus	Suchomimus	Hendrickx et al., 2015	Suchomimus lateral	Spinosauridae	Spinosauridae	14.5	9.5	37.3	39	10.6	6.7	0	39	0	0	4	1.8	1	0.9	1.2	30	30	?	30	32.5	?	233.125	0.166666667	0.153846154
Limegreen	Fill inv. tri	Suchomimus	Suchomimus	Hendrickx et al., 2015	Suchomimus lateral	Spinosauridae	Spinosauridae	12.8	9.8	38.5	39.5	9	6.6	0	39.5	0	5	5	2	2.6	?	2.3	?	?	?	?	35	?	269.5	?	0.142857143
Limegreen	Fill inv. tri	Suchomimus	Suchomimus	Hendrickx et al., 2015	Suchomimus lateral	Spinosauridae	Spinosauridae	17.2	11.6	38.8	38	10.5	7.9	?	?	0	5	5	4.5	4.1	3.9	3.3	?	?	?	?	32.5	?	252.2	?	0.153846154
Limegreen	Fill inv. tri	Suchomimus	Suchomimus	Hendrickx et al., 2015	Suchomimus lateral	Spinosauridae	Spinosauridae	9	8.3	18.2	19.5	6.5	5.4	0	19.5	0	10	8	0.1	0.1	0.1	0.1	?	30	?	?	30	?	109.2	0.166666667	0.166666667
Limegreen	Fill inv. tri	Suchomimus	Suchomimus	Hendrickx et al., 2015	Suchomimus lateral	Spinosauridae	Spinosauridae	8	7	23.8	21.4	6	4.9	0	21.4	0	9	9	0.2	0.2	0.2	0.2	?	?	?	?	?	30	142.8	?	?
Limegreen	Fill inv. tri	Suchomimus	Suchomimus	Hendrickx et al., 2015	Suchomimus lateral	Spinosauridae	Spinosauridae	19.9	15	47.6	47.8	14.7	10.6	4	43.8	0	5	5	4.6	3.2	4.3	3.3	30	25	?	25	25	25	238	0.2	0.2
Limegreen	Fill inv. tri	Suchomimus	Suchomimus	Smith et al., 2005	Suchomimus lateral	Spinosauridae	Spinosauridae	18.9	15.2	62.94	70.64	?	?	?	?	?	?	?	?	?	?	?	?	?	?	?	27.5	?	346.17	?	0.181818182
Limegreen	Fill inv. tri	Suchomimus	Suchomimus	Smith et al., 2005	Suchomimus lateral	Spinosauridae	Spinosauridae	20.8	18.1	56.94	64.22	?	?	?	?	?	?	?	?	?	?	?	?	?	?	?	27	?	307.476	?	0.185185185
Limegreen	Fill inv. tri	Suchomimus	Suchomimus	Smith et al., 2005	Suchomimus lateral	Spinosauridae	Spinosauridae	18.7	13.3	52.66	60.2	?	?	?	?	?	?	?	?	?	?	?	?	?	?	?	35	?	368.62	?	0.142857143
Limegreen	Fill inv. tri	Suchomimus	Suchomimus	Smith et al., 2005	Suchomimus lateral	Spinosauridae	Spinosauridae	19.2	14.4	54.34	55.6	?	?	?	?	?	?	?	?	?	?	?	?	?	?	?	29	?	315.172	?	0.172413793
Limegreen	Oval	Irritator	Irritator	Hendrickx et al., 2015	Irritator lateral	Spinosauridae	Spinosauridae	8.2	7.13	21	19.8	6.44	5.21	0	19.8	0	8	?	?	?	?	?	0	0	0	0	0	0	0	0	0
Limegreen	Bar	Spinosaurinae indet.	Spinosaurinae indet.	Hendrickx et al., 2015	Spinosaurus lateral	Spinosauridae	Spinosauridae	27.78	23.86	81.63	85.96	22.6	17.25	0	85.96	0	7	11	?	?	?	?	0	0	0	0	0	0	0	0	0
Limegreen	Bar	Spinosaurinae indet.	Spinosaurinae indet.	Hendrickx et al., 2015	Spinosaurus lateral	Spinosauridae	Spinosauridae	26.28	23.27	55.17	59	?	?	0	59	0	14	6	?	?	?	?	0	0	0	0	0	0	0	0	0
Limegreen	Bar	Spinosaurinae indet.	Spinosaurinae indet.	Hendrickx et al., 2015	Spinosaurus lateral	Spinosauridae	Spinosauridae	18.08	17.12	45.62	50.41	14.5	12.13	?	?	0	15	12	?	?	?	?	0	0	0	0	0	0	0	0	0
Limegreen	Bar	Spinosaurinae indet.	Spinosaurinae indet.	Richter et al., 2013	Spinosaurus lateral	Spinosauridae	Spinosauridae	13	11.5	29.8	30.8	?	?	?	?	?	?	?	?	?	?	?	0	0	0	0	0	0	?	0	0
Limegreen	Bar	Spinosaurinae indet.	Spinosaurinae indet.	Richter et al., 2013	Spinosaurus lateral	Spinosauridae	Spinosauridae	14.1	11	32.2	32.8	?	?	?	?	?	?	?	?	?	?	?	0	0	0	0	0	0	?	0	0
Limegreen	Bar	Spinosaurinae indet.	Spinosaurinae indet.	Richter et al., 2013	Spinosaurus lateral	Spinosauridae	Spinosauridae	13.4	10.1	37.9	38	?	?	?	?	?	?	?	?	?	?	?	0	0	0	0	0	0	?	0	0
Limegreen	Bar	Spinosaurinae indet.	Spinosaurinae indet.	Richter et al., 2013	Spinosaurus lateral	Spinosauridae	Spinosauridae	11.9	9.2	20.5	22.5	?	?	?	?	?	?	?	?	?	?	?	0	0	0	0	0	0	?	0	0
Limegreen	Bar	Spinosaurinae indet.	Spinosaurinae indet.	Richter et al., 2013	Spinosaurus lateral	Spinosauridae	Spinosauridae	17.5	12.1	48	48.5	?	?	?	?	?	?	?	?	?	?	?	0	0	0	0	0	0	?	0	0
Black	Dot	HASMG G369a	?	This study	?	?	?	8.16	7.03	17.2	?	5.67	4.54	?	?	0	7	5	?	?	?	?	?	35	?	?	35	?	?	?	0.171
<colwidths 80 80 61 80 80 80 80 80 80 80 81 80 80 80 80 80 80 80 80 29 80 80 80 80 80 80 80 80 80 >
