# Supplementary material for: Isolated tooth reveals hidden spinosaurid dinosaur diversity in the British Wealden Supergroup (Lower Cretaceous)
Source: PeerJ. 2023 May 31;11:e15453. doi: 10.7717/peerj.15453 (PMC10239232; doi:10.7717/peerj.15453)
Supplement: Supplemental Information 1 [file peerj-11-15453-s001.zip › Data Files/XMDFEC V10010/Datasets/Large Dataset/My dataset/Morpho large teeth My dataset no ratios.dat]

:	-		Group	Group	Group	Group	Group	-	-	-	-	-	-	-	-	-	-	-
Black	Dot	2	Taxa (Genus)	Source	Taxon + Tooth type	Clade	Clade + Tooth type	CBL	CBW	CH	AL	MCL	MCW	MSL	LAF+1	LIF+1	MDL	DDL
Sandybrown	Plus	Dracovenator	Dracovenator	This study	Dracovenator mesial	Non-averostran Neotheropoda	Non-averostran Neotheropoda Mesial	1,17897694729317	0,8555191556678	1,50051091052634	1,40277706961035	1,06892761168207	0,82020145948564	1,20167017964658	0	0	?	-0,414973347536524
Goldenrod	Dot	Genyodectes	Genyodectes	Hendrickx et al., 2015	Genyodectes lateral	Non-abelisauroid Ceratosauria	Non-abelisauroid Ceratosauria Lateral	1,36229393796423	1,0696680969116	1,78204241662055	1,81597600097199	?	?	?	0	0	-0,322219294907637	-0,361727835713587
Goldenrod	Dot	Genyodectes	Genyodectes	Hendrickx et al., 2015	Genyodectes lateral	Non-abelisauroid Ceratosauria	Non-abelisauroid Ceratosauria Lateral	1,43949059038968	0,961421094066448	1,7052648623174	1,79323144705652	1,36772854608698	0,957128197676813	?	0	0	?	-0,397940008672038
Goldenrod	Dot	Genyodectes	Genyodectes	Hendrickx et al., 2015	Genyodectes mesial	Non-abelisauroid Ceratosauria	Non-abelisauroid Ceratosauria Mesial	1,23552844690755	1,05307844348342	1,63998424804159	1,64473392744719	1,21590181320403	0,939519252618618	?	0	0	?	-0,342422680387912
Goldenrod	Dot	Genyodectes	Genyodectes	Hendrickx et al., 2015	Genyodectes lateral	Non-abelisauroid Ceratosauria	Non-abelisauroid Ceratosauria Lateral	1,34772021703404	0,854913022307856	1,72296280894249	1,76730431745327	?	?	?	0	0	-0,477121255153957	?
Goldenrod	Dot	Genyodectes	Genyodectes	Hendrickx et al., 2015	Genyodectes mesial	Non-abelisauroid Ceratosauria	Non-abelisauroid Ceratosauria Mesial	1,14113609012074	0,956648579205203	1,45863784902565	1,55448916000382	?	?	?	0	0	?	-0,431363764593282
Goldenrod	Dot	Genyodectes	Genyodectes	Hendrickx et al., 2015	Genyodectes mesial	Non-abelisauroid Ceratosauria	Non-abelisauroid Ceratosauria Mesial	1,22036963245139	1,04960561259497	1,53567380342575	1,59692681434297	1,16046853111904	0,974511692737328	1,4970679363985	0	0	-0,477121255153957	-0,414973347536524
Goldenrod	Dot	Genyodectes	Genyodectes	Hendrickx et al., 2015	Genyodectes lateral	Non-abelisauroid Ceratosauria	Non-abelisauroid Ceratosauria Lateral	1,33203427702752	1,09933527768596	1,66294661433262	1,6652056284346	1,27392678010053	1,00560944536028	1,59439255037543	0	0	-0,367728545633573	-0,361727835713587
Goldenrod	Dot	Genyodectes	Genyodectes	Hendrickx et al., 2015	Genyodectes lateral	Non-abelisauroid Ceratosauria	Non-abelisauroid Ceratosauria Lateral	1,27600198996205	1,02407498730743	1,57772152450902	1,65734273681463	1,22659990520736	0,956168430475363	?	0	0	-0,322219294907637	-0,414973347536524
Goldenrod	Dot	Genyodectes	Genyodectes	Hendrickx et al., 2015	Genyodectes lateral	Non-abelisauroid Ceratosauria	Non-abelisauroid Ceratosauria Lateral	1,29907126002741	1,01367969729119	1,6200318951263	1,63124078023551	1,25911584418507	0,993876914941211	1,53693702270467	0	0	-0,397940008672038	-0,38021124136417
Goldenrod	Fill triang	Ceratosaurus	Ceratosaurus	Hendrickx et al., 2015	Ceratosaurus lateral	Non-abelisauroid Ceratosauria	Non-abelisauroid Ceratosauria Lateral	1,27875360095283	0,812913356642856	1,54157924394658	1,61172330800734	1,17026171539496	0,806179973983887	1,61172330800734	0	0	-0,397940008672038	-0,414973347536524
Goldenrod	Fill triang	Ceratosaurus	Ceratosaurus	Hendrickx et al., 2015	Ceratosaurus lateral	Non-abelisauroid Ceratosauria	Non-abelisauroid Ceratosauria Lateral	1,26481782300954	0,863322860120456	1,5092025223311	1,59769518592551	1,19312459835446	0,8750612633917	?	0	0	-0,397940008672038	-0,425860145591176
Goldenrod	Fill triang	Ceratosaurus	Ceratosaurus	Hendrickx et al., 2015	Ceratosaurus lateral	Non-abelisauroid Ceratosauria	Non-abelisauroid Ceratosauria Lateral	1,25767857486918	0,8750612633917	1,53781909507327	1,58319877396862	1,17609125905568	0,806179973983887	?	0	0	?	?
Goldenrod	Fill triang	Ceratosaurus	Ceratosaurus	Hendrickx et al., 2015	Ceratosaurus lateral	Non-abelisauroid Ceratosauria	Non-abelisauroid Ceratosauria Lateral	1,2405492482826	0,944482672150169	1,53907609879278	1,58883172559421	1,15533603746506	0,90848501887865	1,58883172559421	0	0	-0,301029995663981	-0,361727835713587
Goldenrod	Fill triang	Ceratosaurus	Ceratosaurus	Hendrickx et al., 2015	Ceratosaurus lateral	Non-abelisauroid Ceratosauria	Non-abelisauroid Ceratosauria Lateral	1,17609125905568	0,903089986991944	1,45178643552429	1,46834733041216	1,10380372095596	0,755874855672491	?	0	0	-0,352182518545657	-0,397940008672038
Goldenrod	Fill triang	Ceratosaurus	Ceratosaurus	Hendrickx et al., 2015	Ceratosaurus lateral	Non-abelisauroid Ceratosauria	Non-abelisauroid Ceratosauria Lateral	1,17318626841227	0,826074802700826	1,40483371661994	1,42975228000241	0,832508912706236	0,698970004336019	1,42975228000241	0	0	-0,38021124136417	?
Goldenrod	Fill triang	Ceratosaurus	Ceratosaurus	This study	Ceratosaurus lateral	Non-abelisauroid Ceratosauria	Non-abelisauroid Ceratosauria Lateral	1,47755533219898	1,05766610390983	1,79567150594602	1,88677264305444	1,38453261549425	1,00389116623691	?	0	0	-0,243038049012015	-0,255272504755871
Goldenrod	Fill triang	Ceratosaurus	Ceratosaurus	This study	Ceratosaurus lateral	Non-abelisauroid Ceratosauria	Non-abelisauroid Ceratosauria Lateral	1,43964842956347	0,989004615698537	1,77786162417624	1,82164451754222	1,34654855854847	0,930949031167523	?	0	0	-0,301029995663981	-0,315130316751044
Goldenrod	Fill triang	Ceratosaurus	Ceratosaurus	This study	Ceratosaurus mesial	Non-abelisauroid Ceratosauria	Non-abelisauroid Ceratosauria Mesial	1,38381536598043	1,16226561429802	1,53186194909581	1,59516541479023	1,14581771449183	1,07114529045108	0,802089257881733	0	0,698970004336019	-1,30102999566398	-0,204119982655925
Goldenrod	Fill triang	Ceratosaurus	Ceratosaurus	This study	Ceratosaurus mesial	Non-abelisauroid Ceratosauria	Non-abelisauroid Ceratosauria Mesial	1,34869419026554	1,24204423936955	1,60411800619203	1,64718729789599	1,2169572073611	1,18155777386279	1,26552533521907	0	?	-0,397940008672038	-0,230448921465133
Goldenrod	Fill triang	Ceratosaurus	Ceratosaurus	This study	Ceratosaurus mesial	Non-abelisauroid Ceratosauria	Non-abelisauroid Ceratosauria Mesial	1,37106786227174	1,15624619039734	1,64434009882632	1,68421679513888	1,24104815067164	1,09131515969722	1,44153803870216	0	?	-0,477121255153957	-0,221674997098564
Goldenrod	Fill triang	Ceratosaurus	Ceratosaurus	This study	Ceratosaurus mesial	Non-abelisauroid Ceratosauria	Non-abelisauroid Ceratosauria Mesial	1,29512708525219	1,15259407792747	1,55545721720465	1,57726195358581	1,15624619039734	1,08242630086077	0,987666264926275	0	0,698970004336019	-0,352182518545657	-0,221674997098564
Goldenrod	Fill triang	Ceratosaurus	Ceratosaurus	This study	Ceratosaurus mesial	Non-abelisauroid Ceratosauria	Non-abelisauroid Ceratosauria Mesial	1,34163233577805	1,16046853111904	1,61172330800734	1,65417654187796	1,23146959043068	1,05994188806195	1,42160392686983	0	0,845098040014257	-0,367728545633573	-0,204119982655925
Goldenrod	Fill triang	Ceratosaurus	Ceratosaurus	This study	Ceratosaurus lateral	Non-abelisauroid Ceratosauria	Non-abelisauroid Ceratosauria Lateral	1,4929000111087	1,12287092286444	1,82256033694269	1,87552426394931	1,39672227850377	1,07298474462793	?	0	0	-0,361727835713587	-0,352182518545657
Goldenrod	Fill triang	Ceratosaurus	Ceratosaurus	This study	Ceratosaurus lateral	Non-abelisauroid Ceratosauria	Non-abelisauroid Ceratosauria Lateral	1,52891670027765	1,07736790528416	1,86236993712288	1,91046431599561	1,4661258704182	1,10687054447865	?	0	0	-0,335658452366606	-0,342422680387912
Goldenrod	Fill triang	Ceratosaurus	Ceratosaurus	This study	Ceratosaurus lateral	Non-abelisauroid Ceratosauria	Non-abelisauroid Ceratosauria Lateral	1,43870053290074	0,938519725176492	1,73343802709106	1,75906318816049	1,37217528611506	0,957128197676813	1,75906318816049	0	0	-0,361727835713587	-0,342422680387912
Goldenrod	Fill triang	Ceratosaurus	Ceratosaurus	This study	Ceratosaurus lateral	Non-abelisauroid Ceratosauria	Non-abelisauroid Ceratosauria Lateral	1,32180548385754	0,988112840268352	1,61721009455743	1,63648789635337	1,2559957267224	0,909020854211156	?	0	0	-0,414973347536524	-0,367728545633573
Goldenrod	Fill triang	Ceratosaurus	Ceratosaurus	This study	Ceratosaurus mesial	Non-abelisauroid Ceratosauria	Non-abelisauroid Ceratosauria Mesial	1,26974637313077	1,15472820744016	1,50866436305294	1,43854234878611	1,14921911265538	0,997823080745725	1,0733517023869	0	0,698970004336019	-0,414973347536524	-0,301029995663981
Goldenrod	Fill triang	Ceratosaurus	Ceratosaurus	This study	Ceratosaurus lateral	Non-abelisauroid Ceratosauria	Non-abelisauroid Ceratosauria Lateral	1,34222522936079	0,964259630196849	1,5928426831311	1,60648885044265	1,26834391395106	0,921686475483602	?	0	0	-0,38021124136417	-0,38021124136417
Goldenrod	Fill triang	Ceratosaurus	Ceratosaurus	This study	Ceratosaurus lateral	Non-abelisauroid Ceratosauria	Non-abelisauroid Ceratosauria Lateral	1,24600590407603	0,868056361823042	1,48129927333286	1,47856649559384	1,16494737262184	0,839478047374198	?	0	0	-0,397940008672038	-0,367728545633573
Goldenrod	Dash	Berberosaurus	Berberosaurus	Hendrickx et al., 2015	Berberosaurus lateral	Non-abelisauroid Ceratosauria	Non-abelisauroid Ceratosauria Lateral	1,25042000230889	0,806179973983887	1,5092025223311	1,58433122436753	1,06818586174616	0,724275869600789	1,46389298898591	0	0	-0,556302500419852	-0,477121255153957
Goldenrod	Dash	Berberosaurus	Berberosaurus	Hendrickx et al., 2015	Berberosaurus lateral	Non-abelisauroid Ceratosauria	Non-abelisauroid Ceratosauria Lateral	1,26951294421792	0,959041392321094	1,62117628177504	1,67024585307412	1,15228834438306	0,845098040014257	?	0	0	-0,424881636196772	-0,431363764593282
Yellow	X	Arcovenator	Arcovenator	This study	Arcovenator lateral	Abelisauridae	Abelisauridae Lateral	1,17926446433903	0,943988875073772	1,54381980514266	1,53198955141255	1,1156105116743	0,913283901760418	?	0	0	-0,477121255153957	-0,38021124136417
Yellow	X	Arcovenator	Arcovenator	This study	Arcovenator lateral	Abelisauridae	Abelisauridae Lateral	1,29710365014926	0,980003371583746	1,6662370958958	1,6898414091375	1,21005084987514	0,9304395947667	?	0	0	-0,51188336054458	-0,397940008672038
Yellow	Dot	Abelisaurus	Abelisaurus	Hendrickx et al., 2015	Abelisaurus mesial	Abelisauridae	Abelisauridae Mesial	0,959518376972998	0,748962861256161	1,15167623084705	1,18977095634687	0,886490725172482	0,627365856592733	1,18977095634687	0	0	-0,342422680387912	-0,38021124136417
Yellow	Dot	Abelisaurus	Abelisaurus	Hendrickx et al., 2015	Abelisaurus mesial	Abelisauridae	Abelisauridae Mesial	1,06370855939142	0,837588438235511	1,35430056234536	1,36940141369662	1,02201573981772	0,716003343634799	1,36940141369662	0	0	-0,322219294907637	-0,301029995663981
Yellow	Dot	Abelisaurus	Abelisaurus	Hendrickx et al., 2015	Abelisaurus mesial	Abelisauridae	Abelisauridae Mesial	0,963787827345555	0,682145076373832	1,04960561259497	1,10991586302379	0,862727528317975	0,575187844927661	1,10991586302379	0	0	-0,301029995663981	-0,301029995663981
Yellow	Dot	Abelisaurus	Abelisaurus	Hendrickx et al., 2015	Abelisaurus lateral	Abelisauridae	Abelisauridae Lateral	1,29114676173189	0,972202838379064	1,38524868240322	1,42504487455139	1,10687054447865	0,941511432634403	1,42504487455139	0	0	-0,322219294907637	-0,301029995663981
Yellow	Dot	Abelisaurus	Abelisaurus	Hendrickx et al., 2015	Abelisaurus lateral	Abelisauridae	Abelisauridae Lateral	1,2319790268315	0,99211148778695	1,38165648258579	1,44824241263444	1,15503222879097	0,905795880367869	1,44824241263444	0	0	-0,477121255153957	-0,414973347536524
Yellow	Fill triang	Indosuchus	Indosuchus	Hendrickx et al., 2015	Indosuchus mesial	Abelisauridae	Abelisauridae Mesial	1,11058971029925	1,11058971029925	1,30102999566398	1,38201704257487	1,07554696139253	1,01703333929878	1,38201704257487	0	0	-0,176091258838534	-0,124504224690096
Yellow	Fill triang	Indosuchus	Indosuchus	Hendrickx et al., 2015	Indosuchus mesial	Abelisauridae	Abelisauridae Mesial	1,20411998265592	1,12057393120585	1,47712125471966	1,49136169383427	1,14612803567824	0,991226075692495	1,49136169383427	0	0	-0,255272504755871	-0,255272504755871
Yellow	Fill triang	Indosuchus	Indosuchus	Hendrickx et al., 2015	Indosuchus mesial	Abelisauridae	Abelisauridae Mesial	1,20411998265592	1	1,43136376415899	1,46239799789896	1,14921911265538	0,939519252618618	1,46239799789896	0	0	-0,230448921465133	-0,301029995663981
Yellow	Fill triang	Indosuchus	Indosuchus	Hendrickx et al., 2015	Indosuchus mesial	Abelisauridae	Abelisauridae Mesial	1,22010808804006	1,12385164096709	1,46389298898591	1,55630250076729	1,17897694729317	0,991226075692495	1,55630250076729	0	0	-0,243038049012015	-0,230448921465133
Yellow	Fill diamond	Majungasaurus	Majungasaurus	This study	Majungasaurus mesial	Abelisauridae	Abelisauridae Mesial	1,08493357493672	1,03901732199741	1,29314148345093	1,33061666729444	0,959518376972998	0,828015064223977	1,33061666729444	0	0	-0,146128035851956	-0,230448921465133
Yellow	Fill diamond	Majungasaurus	Majungasaurus	This study	Majungasaurus mesial	Abelisauridae	Abelisauridae Mesial	1,17638069224327	1,09516935143176	1,44482519950975	1,42569721336259	1,07954300740291	0,902002891350729	1,42569721336259	0	0	-0,176091258838534	-0,230448921465133
Yellow	Fill diamond	Majungasaurus	Majungasaurus	This study	Majungasaurus mesial	Abelisauridae	Abelisauridae Mesial	1,1846914308176	0,943988875073772	1,37748838337613	1,36642295722597	1,01283722470517	0,841359470454855	1,36642295722597	0	0	-0,176091258838534	-0,176091258838534
Yellow	Fill diamond	Majungasaurus	Majungasaurus	This study	Majungasaurus mesial	Abelisauridae	Abelisauridae Mesial	1,17318626841227	0,920123326290724	1,50242711998443	1,32097667734282	1,08564728829686	0,89707700320942	1,32097667734282	0	0	-0,146128035851956	-0,204119982655925
Yellow	Fill diamond	Majungasaurus	Majungasaurus	This study	Majungasaurus lateral	Abelisauridae	Abelisauridae Lateral	1,25358028956218	0,96189547366785	1,52387647563813	1,57089303621839	1,19395897801919	0,912222056532415	1,57089303621839	0	0	-0,267171728033863	-0,278753601343694
Yellow	Fill diamond	Majungasaurus	Majungasaurus	This study	Majungasaurus lateral	Abelisauridae	Abelisauridae Lateral	1,25839780409551	0,972665592266111	1,545059584694	1,57680189582891	1,1914510144649	0,880813592280791	1,57680189582891	0	0	-0,278753601343694	-0,255272504755871
Yellow	Fill diamond	Majungasaurus	Majungasaurus	This study	Majungasaurus lateral	Abelisauridae	Abelisauridae Lateral	1,2718416065365	0,924279286061882	1,49108141342319	1,57829530512083	1,17231096852195	0,871572935545879	1,57829530512083	0	0	-0,230448921465133	-0,204119982655925
Yellow	Fill diamond	Majungasaurus	Majungasaurus	This study	Majungasaurus lateral	Abelisauridae	Abelisauridae Lateral	1,26646689544024	0,949390006644913	1,54232738277397	1,59028440371816	1,17840134153376	0,858537197569639	1,59028440371816	0	0	-0,255272504755871	-0,230448921465133
Yellow	Fill diamond	Majungasaurus	Majungasaurus	This study	Majungasaurus mesial	Abelisauridae	Abelisauridae Mesial	0,932473764677153	0,865696059916071	1,17026171539496	1,18695633546541	0,829303772831025	0,701567985055927	1,18695633546541	0	0	-0,204119982655925	-0,230448921465133
Yellow	Fill diamond	Majungasaurus	Majungasaurus	This study	Majungasaurus lateral	Abelisauridae	Abelisauridae Lateral	1,11727129565576	0,949877704036875	1,43360984332372	1,48172919696002	1,08813608870055	0,835690571492426	1,48172919696002	0	0	-0,262925469637575	-0,278753601343694
Yellow	Fill diamond	Majungasaurus	Majungasaurus	This study	Majungasaurus lateral	Abelisauridae	Abelisauridae Lateral	1,1430148002541	0,879669205632054	1,38738982633873	1,44684771015581	1,07518185461869	0,788168371141168	1,44684771015581	0	0	-0,278753601343694	-0,301029995663981
Yellow	Fill diamond	Majungasaurus	Majungasaurus	This study	Majungasaurus lateral	Abelisauridae	Abelisauridae Lateral	1,09898963940118	0,830588668685144	1,32118402730231	1,40363518979055	1,055378331375	0,746634198937579	1,40363518979055	0	0	-0,301029995663981	-0,301029995663981
Yellow	Fill diamond	Majungasaurus	Majungasaurus	This study	Majungasaurus lateral	Abelisauridae	Abelisauridae Lateral	1,088844562727	0,809559714635268	1,29754166781816	1,37309598707873	1,05269394192497	0,733999286538387	1,37309598707873	0	0	-0,367728545633573	-0,301029995663981
Yellow	Fill diamond	Majungasaurus	Majungasaurus	This study	Majungasaurus lateral	Abelisauridae	Abelisauridae Lateral	1,06929801211553	0,777426822389311	1,25719842613934	1,41161970596323	1,06295783408451	0,737192642704737	1,41161970596323	0	0	?	-0,327154512265246
Yellow	Fill diamond	Majungasaurus	Majungasaurus	This study	Majungasaurus lateral	Abelisauridae	Abelisauridae Lateral	1,06032002868829	0,770115294787102	1,26881190373978	1,31931430409051	1,0265332645233	0,707570176097936	1,31931430409051	0	0	-0,367728545633573	-0,352182518545657
Yellow	Fill diamond	Majungasaurus	Majungasaurus	This study	Majungasaurus lateral	Abelisauridae	Abelisauridae Lateral	1,03302144468291	0,91487181754005	1,3600250891894	1,34556975605639	0,972202838379064	0,802773725291976	1,34556975605639	0	0	-0,204119982655925	-0,204119982655925
Yellow	Fill diamond	Majungasaurus	Majungasaurus	This study	Majungasaurus lateral	Abelisauridae	Abelisauridae Lateral	1,11461098423217	0,923244018630277	1,35907622605926	1,3807537708039	1,03261876085072	0,786041210242554	1,3807537708039	0	0	-0,255272504755871	-0,255272504755871
Yellow	Fill diamond	Majungasaurus	Majungasaurus	This study	Majungasaurus lateral	Abelisauridae	Abelisauridae Lateral	1,16524432612531	0,894869656745253	1,36229393796423	1,37748838337613	1,04960561259497	0,760422483423212	1,37748838337613	0	0	-0,273001272335172	-0,255272504755871
Yellow	Fill diamond	Majungasaurus	Majungasaurus	This study	Majungasaurus lateral	Abelisauridae	Abelisauridae Lateral	1,15289959639375	0,895974732359065	1,33304402982349	1,38952046584638	1,03221570329798	0,745855195173729	1,38952046584638	0	0	-0,221674997098564	-0,278753601343694
Yellow	Fill diamond	Majungasaurus	Majungasaurus	This study	Majungasaurus lateral	Abelisauridae	Abelisauridae Lateral	1,13576851456782	0,893206753059848	1,39776625612645	1,43312951758049	1,05115252244738	0,760422483423212	1,43312951758049	0	0	-0,278753601343694	-0,301029995663981
Yellow	Fill diamond	Majungasaurus	Majungasaurus	This study	Majungasaurus lateral	Abelisauridae	Abelisauridae Lateral	1,11260500153457	0,926856708949692	1,39040515648008	1,44870631990508	1,0920184707528	0,832508912706236	1,44870631990508	0	0	-0,335658452366606	-0,301029995663981
Yellow	Fill diamond	Majungasaurus	Majungasaurus	This study	Majungasaurus lateral	Abelisauridae	Abelisauridae Lateral	1,1078880251828	0,841359470454855	1,35717225772303	1,44963265047007	1,08386080086657	0,798650645445269	1,44963265047007	0	0	-0,342422680387912	-0,322219294907637
Yellow	Fill diamond	Majungasaurus	Majungasaurus	This study	Majungasaurus lateral	Abelisauridae	Abelisauridae Lateral	1,04414762087872	0,783188691075258	1,27369558793009	1,3163897510732	1,01452053875792	0,69810054562339	1,3163897510732	0	0	-0,367728545633573	-0,367728545633573
Yellow	Inv. triang	Aucasaurus	Aucasaurus	Hendrickx et al., 2015	Aucasaurus mesial	Abelisauridae	Abelisauridae Mesial	1,25478968739721	1,05269394192497	1,56074330105471	1,57714698482753	1,12613140726198	0,859738566197147	1,57714698482753	0	0	-0,414973347536524	-0,477121255153957
Yellow	Inv. triang	Aucasaurus	Aucasaurus	Hendrickx et al., 2015	Aucasaurus lateral	Abelisauridae	Abelisauridae Lateral	1,16524432612531	0,648360010980932	1,26505378850401	1,37419825792908	1,03901732199741	0,678518379040114	1,37419825792908	0	0	-0,431363764593282	-0,397940008672038
Yellow	Oval	Skorpiovenator	Skorpiovenator	Hendrickx et al., 2015	Skorpiovenator mesial	Abelisauridae	Abelisauridae Mesial	1,13193929521042	0,927370363039024	1,44932409309873	1,44232295574557	1,07445071895459	0,800029359244134	1,44232295574557	0	0	-0,437750562403465	?
Yellow	Oval	Skorpiovenator	Skorpiovenator	Hendrickx et al., 2015	Skorpiovenator lateral	Abelisauridae	Abelisauridae Lateral	1,27323283404305	0,824776462475546	1,61278385671974	1,63346845557959	1,15381486434453	0,833784374656479	1,63346845557959	0	0	-0,447158031515937	-0,414973347536524
Yellow	Star	Carnotaurus	Carnotaurus	Hendrickx et al., 2015	Carnotaurus mesial	Abelisauridae	Abelisauridae Mesial	1,14395111642396	0,997386384397313	1,47899913167336	1,48529543872609	?	?	?	0	0	?	?
Yellow	Star	Carnotaurus	Carnotaurus	Hendrickx et al., 2015	Carnotaurus lateral	Abelisauridae	Abelisauridae Lateral	1,17666993266815	0,949390006644913	1,52048353274079	1,47943133719774	?	?	?	0	0	?	?
Yellow	Star	Carnotaurus	Carnotaurus	Hendrickx et al., 2015	Carnotaurus lateral	Abelisauridae	Abelisauridae Lateral	1,13129779659762	0,943494515906103	1,43184604569873	1,4661258704182	?	?	?	0	0	?	?
Yellow	Star	Carnotaurus	Carnotaurus	Hendrickx et al., 2015	Carnotaurus lateral	Abelisauridae	Abelisauridae Lateral	1,07261747654524	0,88930170250631	1,34576569311449	1,4437322414016	?	?	?	0	0	?	?
Yellow	Dash	Abelisauridae	Abelisauridae	Hendrickx et al., 2015	Abelisauridae lateral	Abelisauridae	Abelisauridae Lateral	1,03941411917614	0,662757831681574	1,28443073384452	1,3533390953113	0,953759691733229	0,621176281775035	1,3533390953113	0	0	-0,38021124136417	-0,361727835713587
Yellow	Dash	Abelisauridae	Abelisauridae	Hendrickx et al., 2015	Abelisauridae lateral	Abelisauridae	Abelisauridae Lateral	1,02118929906994	0,621176281775035	1,29114676173189	1,27415784926368	0,958085848521085	0,598790506763115	1,27415784926368	0	0	-0,477121255153957	-0,419129307687689
Yellow	Dash	Abelisauridae	Abelisauridae	This study	Abelisauridae mesial	Abelisauridae	Abelisauridae Mesial	1,12417805547468	0,944975908412048	1,56561172490206	1,57030938543588	1,1102529173534	0,819543935541869	1,57030938543588	0	0	-0,477121255153957	?
Yellow	Dash	Abelisauridae	Abelisauridae	This study	Abelisauridae lateral	Abelisauridae	Abelisauridae Lateral	1,12807601266872	0,860338006570994	1,53491410442987	1,50852971897129	1,10380372095596	0,783903579272735	1,50852971897129	0	0	?	-0,352182518545657
Yellow	Dash	Abelisauridae	Abelisauridae	This study	Abelisauridae lateral	Abelisauridae	Abelisauridae Lateral	1,18639121569549	0,866287339084195	1,39216914948974	1,43854234878611	1,11394335230684	0,77887447200274	1,43854234878611	0	0	-0,230448921465133	-0,301029995663981
Yellow	Dash	Abelisauridae	Abelisauridae	This study	Abelisauridae lateral	Abelisauridae	Abelisauridae Lateral	1,08386080086657	0,754348335711019	1,4320066872696	1,4605971888976	0,943988875073772	0,59659709562646	1,4605971888976	0	0	?	?
Yellow	Dash	Abelisauridae	Abelisauridae	Hendrickx et al., 2015	Abelisauridae lateral	Abelisauridae	Abelisauridae Lateral	1,05690485133647	0,785329835010767	1,34242268082221	1,41497334797082	0,939519252618618	0,690196080028514	1,41497334797082	0	0	-0,397940008672038	-0,414973347536524
Slategrey	O	Monolophosaurus	Monolophosaurus	This study	Monolophosaurus mesial	Non-megalosauran Megalosauroidea	Non-spinosaurid Megalosauroidea Mesial	1,18639121569549	1,04178731897175	1,52762990087134	1,52126887559839	1,06744284277638	0,921686475483602	1,18098558078673	0	0	?	-0,544068043915981
Slategrey	O	Monolophosaurus	Monolophosaurus	This study	Monolophosaurus lateral	Non-megalosauran Megalosauroidea	Non-spinosaurid Megalosauroidea Lateral	1,28690535297237	0,995196291597179	1,61815273337852	1,67024585307412	1,14798532068381	0,90687353472207	1,19865708695442	0	0	-0,477121255153957	-0,505149978319906
Slategrey	O	Monolophosaurus	Monolophosaurus	This study	Monolophosaurus lateral	Non-megalosauran Megalosauroidea	Non-spinosaurid Megalosauroidea Lateral	1,2027606873932	0,760422483423212	1,24821856119007	1,46014581749175	?	?	?	0	0	-0,477121255153957	-0,477121255153957
Slategrey	O	Monolophosaurus	Monolophosaurus	This study	Monolophosaurus lateral	Non-megalosauran Megalosauroidea	Non-spinosaurid Megalosauroidea Lateral	1,13545069934551	0,790285164033242	1,39880773020326	1,45392959205773	?	?	?	0	0	-0,544068043915981	-0,544068043915981
Slategrey	O	Monolophosaurus	Monolophosaurus	This study	Monolophosaurus lateral	Non-megalosauran Megalosauroidea	Non-spinosaurid Megalosauroidea Lateral	1,11627558758054	0,853089529851866	1,31868926994775	1,39794000867204	?	?	?	0	0	?	-0,556302500419852
Slategrey	O	Monolophosaurus	Monolophosaurus	This study	Monolophosaurus lateral	Non-megalosauran Megalosauroidea	Non-spinosaurid Megalosauroidea Lateral	1,12936759572299	0,830588668685144	1,30728204703335	1,3336487565147	?	?	?	0	0	?	?
Slategrey	O	Monolophosaurus	Monolophosaurus	This study	Monolophosaurus lateral	Non-megalosauran Megalosauroidea	Non-spinosaurid Megalosauroidea Lateral	1,05076631123304	0,642464520242121	1,10720996964787	1,30813737863804	?	?	?	0	0	?	?
Slategray	O	Monolophosaurus	Monolophosaurus	This study	Monolophosaurus lateral	Non-megalosauran Megalosauroidea	Non-spinosaurid Megalosauroidea Lateral	1,06520612805431	0,888179493918325	1,26292546933183	1,35237549500052	?	?	?	0	0	?	?
Slategrey	O	Monolophosaurus	Monolophosaurus	This study	Monolophosaurus mesial	Non-megalosauran Megalosauroidea	Non-spinosaurid Megalosauroidea Mesial	1,03019478535675	0,823474229170301	1,31618009889345	?	0,966141732739033	0,77232170672292	?	0	0	?	-0,544068043915981
Slategrey	O	Monolophosaurus	Monolophosaurus	This study	Monolophosaurus lateral	Non-megalosauran Megalosauroidea	Non-spinosaurid Megalosauroidea Lateral	1,07954300740291	0,818225893613955	1,33405144034689	1,37785241900675	0,951337518795918	0,688419822002711	1,182129214053	0	0	-0,602059991327962	-0,544068043915981
Slategrey	O	Monolophosaurus	Monolophosaurus	This study	Monolophosaurus lateral	Non-megalosauran Megalosauroidea	Non-spinosaurid Megalosauroidea Lateral	1,09025805293132	0,752816431188271	1,29776051109913	1,35044185653506	0,94546858513182	0,68304703823885	1,15775888604686	0	0	?	-0,505149978319906
Slategrey	O	Monolophosaurus	Monolophosaurus	This study	Monolophosaurus lateral	Non-megalosauran Megalosauroidea	Non-spinosaurid Megalosauroidea Lateral	1,11159852488039	0,693726948923647	1,32428245529769	1,33041377334919	1,00603795499732	0,691081492122968	0,878521795501207	0	0	-0,602059991327962	-0,602059991327962
Slategrey	O	Monolophosaurus	Monolophosaurus	This study	Monolophosaurus lateral	Non-megalosauran Megalosauroidea	Non-spinosaurid Megalosauroidea Lateral	0,993876914941211	0,736396502276642	1,22737244228964	1,26974637313077	0,924795995797912	0,666517980554881	?	0	0	?	-0,583425500455148
Slategrey	X	Piatnitzkysaurus	Piatnitzkysaurus	Hendrickx et al., 2015	Piatnitzkysaurus lateral	Non-megalosauran Megalosauroidea	Non-spinosaurid Megalosauroidea Lateral	1,03582982525283	0,829303772831025	1,4379090355395	1,40277706961035	0,997823080745725	0,709269960975831	1,40277706961035	0	0	-0,544068043915981	-0,452093248566065
Slategrey	X	Piatnitzkysaurus	Piatnitzkysaurus	Hendrickx et al., 2015	Piatnitzkysaurus lateral	Non-megalosauran Megalosauroidea	Non-spinosaurid Megalosauroidea Lateral	0,953276336667304	0,719331286983727	1,27461961909124	1,29047981333067	0,913283901760418	0,618048096712093	1,11327469246435	0	0	?	-0,522704992762545
Slategrey	X	Piatnitzkysaurus	Piatnitzkysaurus	This study	Piatnitzkysaurus lateral	Non-megalosauran Megalosauroidea	Non-spinosaurid Megalosauroidea Lateral	1,36660971039243	1,15075643986031	1,71825250009775	1,75404238678544	1,2895889525426	1,05576046468773	1,36940141369662	0	0	-0,477121255153957	-0,38021124136417
Slategrey	X	Piatnitzkysaurus	Piatnitzkysaurus	This study	Piatnitzkysaurus lateral	Non-megalosauran Megalosauroidea	Non-spinosaurid Megalosauroidea Lateral	1,23704079137919	0,953276336667304	1,54802069490553	1,59791447120253	1,13830269816628	0,90687353472207	1,37548071461857	0	0	-0,477121255153957	-0,38021124136417
Slategrey	Fill triang	Marshosaurus	Marshosaurus	This study	Marshosaurus lateral	Non-megalosauran Megalosauroidea	Non-spinosaurid Megalosauroidea Lateral	1,01367969729119	0,760422483423212	1,32035403281767	1,37694175714676	0,874481817699466	0,635483746814912	1,17464119266045	0	0	-0,602059991327962	-0,477121255153957
Slategrey	Fill triang	Marshosaurus	Marshosaurus	This study	Marshosaurus lateral	Non-megalosauran Megalosauroidea	Non-spinosaurid Megalosauroidea Lateral	0,919601023784111	0,694605198933569	1,11925588927794	1,21616590228599	0,828015064223977	0,549003262025788	0,671172842715083	0	0	?	-0,544068043915981
Slategrey	Fill triang	Marshosaurus	Marshosaurus	This study	Marshosaurus lateral	Non-megalosauran Megalosauroidea	Non-spinosaurid Megalosauroidea Lateral	1,19173039336286	0,740362689494244	1,49568306761692	1,46952747918701	1,07990446766672	0,767897616018091	?	0	0	-0,602059991327962	-0,477121255153957
Slategrey	Fill triang	Marshosaurus	Marshosaurus	This study	Marshosaurus lateral	Non-megalosauran Megalosauroidea	Non-spinosaurid Megalosauroidea Lateral	1,21879799811174	0,734799829588847	1,61172330800734	1,62634036737504	1,17811325231463	0,795880017344075	?	0	0	?	-0,477121255153957
Slategrey	Fill triang	Marshosaurus	Marshosaurus	This study	Marshosaurus lateral	Non-megalosauran Megalosauroidea	Non-spinosaurid Megalosauroidea Lateral	1,19256745333655	0,64738297011462	1,37876117531637	1,4661258704182	1,07371835034612	0,717670503002262	?	0	0	?	-0,522704992762545
Slategrey	Fill triang	Marshosaurus	Marshosaurus	This study	Marshosaurus lateral	Non-megalosauran Megalosauroidea	Non-spinosaurid Megalosauroidea Lateral	1,09725730969342	0,671172842715083	1,29025726939452	1,41077723337721	1,00732095292274	0,634477270160732	?	0	0	-0,574031267184851	-0,51188336054458
Slategrey	Fill triang	Marshosaurus	Marshosaurus	This study	Marshosaurus lateral	Non-megalosauran Megalosauroidea	Non-spinosaurid Megalosauroidea Lateral	1,07188200730613	0,564666064252089	1,25527250510331	1,3151303171836	1,00389116623691	0,660865478003869	?	0	0	-0,623249290571618	-0,544068043915981
Slategrey	Fill triang	Marshosaurus	Marshosaurus	This study	Marshosaurus lateral	Non-megalosauran Megalosauroidea	Non-spinosaurid Megalosauroidea Lateral	0,863322860120456	0,496929648073215	0,890421018800914	0,988112840268352	0,742725131304698	0,494154594018443	0,754348335711019	0	0	-0,875061264477436	-0,602059991327962
Slategrey	Plus	Afrovenator	Afrovenator	Hendrickx et al., 2015	Afrovenator lateral	Megalosauridae	Non-spinosaurid Megalosauroidea Lateral	1,44090908206522	1,06818586174616	1,78604121024255	1,81023251799508	1,3384564936046	1,06445798922692	1,72015930340596	0	0	-0,204119982655925	-0,301029995663981
Slategrey	Fill square	Duriavenator	Duriavenator	Hendrickx et al., 2015	Duriavenator lateral	Megalosauridae	Non-spinosaurid Megalosauroidea Lateral	1,38578495884334	1,10516942799933	1,71374247840908	1,75739602879302	1,28035069304601	1,00302947055362	1,52698506856	0	0	-0,38021124136417	-0,342422680387912
Slategrey	Fill square	Duriavenator	Duriavenator	Hendrickx et al., 2015	Duriavenator lateral	Megalosauridae	Non-spinosaurid Megalosauroidea Lateral	1,32159843046534	0,903632516084238	1,59571661994342	1,69152352216815	1,26007138798507	0,928395852256714	1,58410497039945	0	0	-0,414973347536524	-0,397940008672038
Slategrey	Fill square	Duriavenator	Duriavenator	This study	Duriavenator lateral	Megalosauridae	Non-spinosaurid Megalosauroidea Lateral	1,26552533521907	0,963787827345555	1,47668674294564	1,48101242095657	1,15926633109349	0,872738827472669	1,24303804868629	0	0	-0,262925469637575	-0,38021124136417
Slategrey	Fill square	Duriavenator	Duriavenator	This study	Duriavenator lateral	Megalosauridae	Non-spinosaurid Megalosauroidea Lateral	1,23552844690755	0,904174368284163	1,45530177165708	1,43870053290074	1,13353890837022	0,843855422623161	1,26552533521907	0	0	-0,301029995663981	-0,322219294907637
Seagreen	Dot	Megalosaurus	Megalosaurus	Hendrickx et al., 2015	Megalosaurus lateral	Megalosauridae	Non-spinosaurid Megalosauroidea Lateral	1,2626883443017	1,004751155591	1,54961623951909	1,58916739054605	1,19865708695442	0,903089986991944	1,36995760734605	0	0	?	-0,462397998159533
Seagreen	Dot	Megalosaurus	Megalosaurus	Hendrickx et al., 2015	Megalosaurus lateral	Megalosauridae	Non-spinosaurid Megalosauroidea Lateral	1,05115252244738	0,80413943233535	1,35218251811136	1,38471174293828	0,959041392321094	0,732393759822969	?	0	0	-0,615423953645959	-0,602059991327962
Seagreen	Dot	Megalosaurus	Megalosaurus	Hendrickx et al., 2015	Megalosaurus lateral	Megalosauridae	Non-spinosaurid Megalosauroidea Lateral	1,38524868240322	1,11859536522376	1,71875073473967	1,73391915101239	1,25695815256093	1,01283722470517	1,40671045860979	0	0	-0,278753601343694	-0,38021124136417
Seagreen	Dot	Megalosaurus	Megalosaurus	Hendrickx et al., 2015	Megalosaurus lateral	Megalosauridae	Non-spinosaurid Megalosauroidea Lateral	1,24797326636181	0,835056101720116	1,45697301363582	1,52348633234323	1,11859536522376	0,823474229170301	1,28194193344082	0	0	-0,38021124136417	-0,447158031515937
Seagreen	Dot	Megalosaurus	Megalosaurus	Hendrickx et al., 2015	Megalosaurus lateral	Megalosauridae	Non-spinosaurid Megalosauroidea Lateral	1,37876117531637	1,08134730780413	1,71382642438052	1,68886456805479	1,2678754193189	0,987666264926275	1,39932753215868	0	0	-0,342422680387912	-0,414973347536524
Seagreen	Dot	Megalosaurus	Megalosaurus	Hendrickx et al., 2015	Megalosaurus lateral	Megalosauridae	Non-spinosaurid Megalosauroidea Lateral	1,33000770087276	1,13545069934551	1,67550338472796	1,65253641859303	1,23678909940929	1,06632592536204	1,50718097726024	0	0	-0,230448921465133	-0,243038049012015
Seagreen	Dot	Megalosaurus	Megalosaurus	Hendrickx et al., 2015	Megalosaurus lateral	Megalosauridae	Non-spinosaurid Megalosauroidea Lateral	1,4224256763712	1,14395111642396	1,73575853744374	1,77298145034496	1,31470969295517	1,04610478724604	1,37930551775058	0	0	-0,352182518545657	-0,342422680387912
Seagreen	Dot	Megalosaurus	Megalosaurus	Hendrickx et al., 2015	Megalosaurus mesial	Megalosauridae	Non-spinosaurid Megalosauroidea Mesial	1,055378331375	0,887617300335736	1,42537116643894	1,47348697006457	0,93601079571521	0,750508394851346	?	0	0	?	-0,414973347536524
Seagreen	Dot	Megalosaurus	Megalosaurus	Hendrickx et al., 2015	Megalosaurus lateral	Megalosauridae	Non-spinosaurid Megalosauroidea Lateral	1,38237730346811	1,10720996964787	1,66782637895071	1,74671202251666	1,28510702956681	1,00860017176192	1,53402610605614	0	0	?	-0,301029995663981
Seagreen	Dot	Megalosaurus	Megalosaurus	Hendrickx et al., 2015	Megalosaurus lateral	Megalosauridae	Non-spinosaurid Megalosauroidea Lateral	1,39480177716271	1,17172645365323	1,79740604967638	1,8326366275967	?	?	1,49609899213257	0	0	?	?
Seagreen	X	Dubreuillosaurus	Dubreuillosaurus	Hendrickx et al., 2015	Dubreuillosaurus mesial	Megalosauridae	Non-spinosaurid Megalosauroidea Mesial	0,919078092376074	0,778151250383644	1,25527250510331	1,23044892137827	0,778151250383644	0,653212513775344	0,977723605288848	0	0	-1,30102999566398	-0,361727835713587
Seagreen	X	Dubreuillosaurus	Dubreuillosaurus	Hendrickx et al., 2015	Dubreuillosaurus mesial	Megalosauridae	Non-spinosaurid Megalosauroidea Mesial	1,02118929906994	0,886490725172482	1,34242268082221	1,37291200297011	0,886490725172482	0,716003343634799	1,16820274684263	0	0	-0,397940008672038	-0,397940008672038
Seagreen	X	Dubreuillosaurus	Dubreuillosaurus	Hendrickx et al., 2015	Dubreuillosaurus lateral	Megalosauridae	Non-spinosaurid Megalosauroidea Lateral	1,24353410183206	0,802089257881733	1,44200915914095	1,5066403055665	1,05269394192497	0,69196510276736	?	0	0	?	?
Seagreen	X	Dubreuillosaurus	Dubreuillosaurus	Hendrickx et al., 2015	Dubreuillosaurus lateral	Megalosauridae	Non-spinosaurid Megalosauroidea Lateral	1,24551266781415	0,848804701051804	1,59184341122478	1,57691695596521	1,14488541828714	0,737192642704737	?	0	0	?	?
Seagreen	X	Dubreuillosaurus	Dubreuillosaurus	Hendrickx et al., 2015	Dubreuillosaurus lateral	Megalosauridae	Non-spinosaurid Megalosauroidea Lateral	1,16938049531195	0,779596491257825	1,32817566143832	1,45331834004704	1,02448566769917	0,699837725867246	?	0	0	?	?
Seagreen	X	Dubreuillosaurus	Dubreuillosaurus	Hendrickx et al., 2015	Dubreuillosaurus lateral	Megalosauridae	Non-spinosaurid Megalosauroidea Lateral	1,19617618503997	0,809559714635268	1,44279322593977	1,55654370848351	1,08671566394488	0,745855195173729	?	0	0	?	?
Seagreen	X	Dubreuillosaurus	Dubreuillosaurus	Hendrickx et al., 2015	Dubreuillosaurus lateral	Megalosauridae	Non-spinosaurid Megalosauroidea Lateral	1,01661554755718	0,754348335711019	1,22608411597582	1,34713478291002	1,00346053210951	0,658011396657112	?	0	0	?	?
Seagreen	X	Dubreuillosaurus	Dubreuillosaurus	Hendrickx et al., 2015	Dubreuillosaurus lateral	Megalosauridae	Non-spinosaurid Megalosauroidea Lateral	1,02938377768521	0,732393759822969	1,25527250510331	1,24551266781415	0,832508912706236	0,57978359661681	1,06445798922692	0	0	?	-0,505149978319906
Seagreen	X	Dubreuillosaurus	Dubreuillosaurus	Hendrickx et al., 2015	Dubreuillosaurus lateral	Megalosauridae	Non-spinosaurid Megalosauroidea Lateral	1,02118929906994	0,716003343634799	1,20411998265592	1,20139712432045	0,806179973983887	0,531478917042255	?	0	0	?	-0,505149978319906
Seagreen	X	Dubreuillosaurus	Dubreuillosaurus	Hendrickx et al., 2015	Dubreuillosaurus lateral	Megalosauridae	Non-spinosaurid Megalosauroidea Lateral	0,99563519459755	0,633468455579587	1,14921911265538	1,10720996964787	0,799340549453582	0,505149978319906	0,944482672150169	0	0	-0,505149978319906	-0,505149978319906
Seagreen	Fill triang	Torvosaurus	Torvosaurus	This study	Torvosaurus lateral	Megalosauridae	Non-spinosaurid Megalosauroidea Lateral	1,62767303176662	1,32407657973949	2,02234587626988	2,02168535221571	1,4491697321652	1,19506899646859	2,02168535221571	0	0	-0,0791812462213426	-0,146128035851956
Seagreen	Fill triang	Torvosaurus	Torvosaurus	This study	Torvosaurus lateral	Megalosauridae	Non-spinosaurid Megalosauroidea Lateral	1,60681114691896	1,33324569896196	2,00851500763145	2,01013027721515	1,48685535527694	1,17840134153376	1,75610337158511	0	0	-0,176091258838534	-0,176091258838534
Seagreen	Fill triang	Torvosaurus	Torvosaurus	Hendrickx et al., 2015	Torvosaurus lateral	Megalosauridae	Non-spinosaurid Megalosauroidea Lateral	1,65820225338701	1,2148438480477	2,02694162795903	2,07397481986666	1,51982799377572	1,22530928172586	1,79975396641189	0	0	-0,204119982655925	-0,204119982655925
Seagreen	Fill triang	Torvosaurus	Torvosaurus	Hendrickx et al., 2015	Torvosaurus lateral	Megalosauridae	Non-spinosaurid Megalosauroidea Lateral	1,39462676427221	1,13798673272353	1,6387886671574	1,66642437251876	1,33243845991561	1,04766419460156	1,47523522260413	0	0	-0,278753601343694	-0,278753601343694
Seagreen	Fill triang	Torvosaurus	Torvosaurus	Hendrickx et al., 2015	Torvosaurus mesial	Megalosauridae	Non-spinosaurid Megalosauroidea Mesial	1,49415459401844	1,30535136944662	1,93348728784871	1,96331551138611	?	?	1,79169064902012	0	0	-0,204119982655925	-0,204119982655925
Seagreen	Fill triang	Torvosaurus	Torvosaurus	Hendrickx et al., 2015	Torvosaurus lateral	Megalosauridae	Non-spinosaurid Megalosauroidea Lateral	1,50785587169583	1,19865708695442	1,78604121024255	1,83122969386706	?	?	?	0	0	-0,301029995663981	-0,204119982655925
Black	XMDFEC V0010	XMDFEC V0010	?	Hendrickx et al., 2020	?	?	?	1,16345955176999	0,949877704036875	1,60948768985329	1,61940641088678	1,03542973818455	0,830588668685144	1,55144999797288	0	0	-0,500510910083357	-0,477121255153957
Limegreen	X	Suchosaurus	Suchosaurus	hendrickx et al., 2020	Suchosaurus lateral	Spinosauridae	Spinosauridae	1,182129214053	1,11958577496178	1,51587384371168	1,53389910079659	1,05804623039528	0,9698816437465	?	1,04139268515823	?	?	-0,778151249515055
Limegreen	Dot	Baryonyx	Baryonyx	Hendrickx et al., 2015	Baryonyx mesial	Spinosauridae	Spinosauridae	1,12352498094273	1,04883008652835	1,52270499273475	1,52543355342882	1,01452053875792	0,94101424370557	1,52543355342882	0	?	-0,845098039579962	?
Limegreen	Dot	Baryonyx	Baryonyx	Hendrickx et al., 2015	Baryonyx mesial	Spinosauridae	Spinosauridae	1,03019478535675	0,931457870689005	1,40500466505037	1,44106640663926	0,888740960682893	0,843855422623161	?	0	0,698970004336019	-0,845098039579962	-0,845098039579962
Limegreen	Dot	Baryonyx	Baryonyx	Hendrickx et al., 2015	Baryonyx mesial	Spinosauridae	Spinosauridae	0,916453948549925	0,883661435153618	1,31848072517452	1,33984878303764	0,825426117767823	0,737987326333431	1,33984878303764	0	?	-0,845098039579962	-0,778151249515055
Limegreen	Dot	Baryonyx	Baryonyx	Hendrickx et al., 2015	Baryonyx lateral	Spinosauridae	Spinosauridae	1,25911584418507	1,12904505988796	1,51174971134498	1,58669980162405	1,1646502159343	1,01619735351244	1,58669980162405	0	0	-0,778151249515055	?
Limegreen	Dot	Baryonyx	Baryonyx	Hendrickx et al., 2015	Baryonyx lateral	Spinosauridae	Spinosauridae	1,22865695810894	1,13417710757677	1,5219222448835	1,53122337453303	1,08134730780413	0,985875357308394	1,56395546499581	0	0	?	?
Limegreen	Dot	Baryonyx	Baryonyx	Hendrickx et al., 2015	Baryonyx lateral	Spinosauridae	Spinosauridae	1,08134730780413	1,00043407747932	1,42537116643894	1,42813479402879	0,970811610872518	0,841984804590114	1,46269740810172	0	0,954242509439325	-0,845098039579962	-0,845098039579962
Limegreen	Dot	Baryonyx	Baryonyx	Hendrickx et al., 2015	Baryonyx lateral	Spinosauridae	Spinosauridae	1,12710479836481	1,01703333929878	1,46819958607261	1,46194849520376	1,02857125269254	0,888179493918325	1,48770386316373	0	0	-0,845098039579962	-0,845098039579962
Limegreen	Dot	Baryonyx	Baryonyx	Hendrickx et al., 2015	Baryonyx lateral	Spinosauridae	Spinosauridae	1,18497519069826	1,07003786660776	1,52750101098112	1,52930199778798	1,04999285692014	0,978636948384474	?	0,301029995663981	0,845098040014257	-0,845098039579962	-0,903089986991944
Limegreen	Dot	Baryonyx	Baryonyx	Hendrickx et al., 2015	Baryonyx lateral	Spinosauridae	Spinosauridae	0,954724790979063	0,926342446625655	1,31785448933147	1,32325210017169	0,884795363948981	0,777426822389311	1,32325210017169	0	0,903089986991944	-0,845098039579962	-0,845098039579962
Limegreen	Dot	Baryonyx	Baryonyx	Hendrickx et al., 2015	Baryonyx lateral	Spinosauridae	Spinosauridae	1,0484418035504	1,04727486738418	1,4111144185509	1,42845877351558	0,952308009662125	0,89209460269048	?	0	0,903089986991944	?	?
Limegreen	Dot	Baryonyx	Baryonyx	Hendrickx et al., 2015	Baryonyx lateral	Spinosauridae	Spinosauridae	1,07151380509509	1,03059972196595	1,38291713508753	1,42797271360821	0,984077033902831	0,879095879500073	1,42797271360821	0	0,845098040014257	-0,778151249515055	-0,845098039579962
Limegreen	Dot	Baryonyx	Baryonyx	Hendrickx et al., 2015	Baryonyx lateral	Spinosauridae	Spinosauridae	0,94546858513182	0,8750612633917	1,22685757028872	1,25551371281953	0,901458321396112	0,767897616018091	1,25551371281953	?	?	?	?
Limegreen	Dot	Baryonyx	Baryonyx	Hendrickx et al., 2015	Baryonyx lateral	Spinosauridae	Spinosauridae	0,968482948553935	0,90036712865647	1,25309558584903	1,25430633233129	0,897627091290441	0,797267540830716	1,25430633233129	0	0	?	-0,845098039579962
Limegreen	Dot	Baryonyx	Baryonyx	Hendrickx et al., 2015	Baryonyx lateral	Spinosauridae	Spinosauridae	0,967079734144497	0,865696059916071	1,31048089146268	1,29136885045158	0,869231719730976	0,786041210242554	1,32118402730231	0	?	-0,954242509873619	-0,845098039579962
Limegreen	Dot	Baryonyx	Baryonyx	Hendrickx et al., 2015	Baryonyx lateral	Spinosauridae	Spinosauridae	1,19975517725347	1,12221587827283	1,56205482965638	1,5762261374496	1,09307130637606	0,987666264926275	1,5762261374496	0	0,903089986991944	-0,903089986991944	-0,845098039579962
Limegreen	Dot	Baryonyx	Baryonyx	Hendrickx et al., 2015	Baryonyx lateral	Spinosauridae	Spinosauridae	1,2332500095411	1,15503222879097	1,49037992000318	1,52283531366053	1,13065534902203	1,01953168453126	1,52283531366053	0	0,903089986991944	-0,845098039579962	?
Limegreen	Dot	Baryonyx	Baryonyx	Hendrickx et al., 2015	Baryonyx lateral	Spinosauridae	Spinosauridae	1,28555730900777	1,15866398081399	1,63174807439657	1,61982350045728	1,15533603746506	1,02857125269254	1,64581511829664	0	0	-0,778151249515055	-0,778151249515055
Limegreen	Dot	Baryonyx	Baryonyx	Hendrickx et al., 2015	Baryonyx lateral	Spinosauridae	Spinosauridae	1,10482840365366	0,968482948553935	1,32428245529769	1,3981136917305	1,06781451116184	0,921686475483602	1,3981136917305	0	0	-0,778151249515055	-0,778151249515055
Limegreen	Fill inv. tri	Suchomimus	Suchomimus	Hendrickx et al., 2015	Suchomimus lateral	Spinosauridae	Spinosauridae	1,26007138798507	1,15228834438306	1,73239375982297	1,76192783842053	1,12057393120585	1,01703333929878	1,67851837904011	0,477121254719662	0	?	?
Limegreen	Fill inv. tri	Suchomimus	Suchomimus	Hendrickx et al., 2015	Suchomimus lateral	Spinosauridae	Spinosauridae	1,26951294421792	1,17318626841227	1,68574173860226	1,72427586960079	1,13353890837022	0,963787827345555	1,76566855475901	?	1	-0,845098039579962	-0,698970004336019
Limegreen	Fill inv. tri	Suchomimus	Suchomimus	Hendrickx et al., 2015	Suchomimus lateral	Spinosauridae	Spinosauridae	1,09342168516224	0,913813852383717	1,51321760006794	1,52244423350632	0,924279286061882	0,755874855672491	1,57287160220048	0,845098040014257	0,845098040014257	?	?
Limegreen	Fill inv. tri	Suchomimus	Suchomimus	Hendrickx et al., 2015	Suchomimus lateral	Spinosauridae	Spinosauridae	1,17609125905568	1,05307844348342	1,6063813651106	1,62736585659273	1,02938377768521	0,832508912706236	1,66838591669	0,845098040014257	0,778151250383644	-0,778151249515055	?
Limegreen	Fill inv. tri	Suchomimus	Suchomimus	Hendrickx et al., 2015	Suchomimus lateral	Spinosauridae	Spinosauridae	1,18184358794477	1,05307844348342	1,51054501020661	1,53147891704226	1,02530586526477	0,8750612633917	?	0,845098040014257	0,903089986991944	-0,778151249515055	-0,778151249515055
Limegreen	Fill inv. tri	Suchomimus	Suchomimus	Hendrickx et al., 2015	Suchomimus lateral	Spinosauridae	Spinosauridae	1,25527250510331	1,15836249209525	1,56702636615906	1,66745295288995	1,13353890837022	0,991226075692495	?	0,845098040014257	0,845098040014257	?	?
Limegreen	Fill inv. tri	Suchomimus	Suchomimus	Hendrickx et al., 2015	Suchomimus lateral	Spinosauridae	Spinosauridae	1,20139712432045	1,03342375548695	1,62013605497376	1,67942789661212	1,06445798922692	0,89209460269048	1,73479982958885	0,954242509439325	0,477121254719662	-0,778151249515055	-0,698970004336019
Limegreen	Fill inv. tri	Suchomimus	Suchomimus	Hendrickx et al., 2015	Suchomimus lateral	Spinosauridae	Spinosauridae	1,17897694729317	0,991226075692495	1,61489721603313	1,63447727016073	1,03342375548695	0,832508912706236	1,69019608002851	0,954242509439325	?	-0,698970004336019	-0,698970004336019
Limegreen	Fill inv. tri	Suchomimus	Suchomimus	Hendrickx et al., 2015	Suchomimus lateral	Spinosauridae	Spinosauridae	0,973127853599699	0,89209460269048	1,42324587393681	1,45636603312904	0,897627091290441	0,792391689498254	1,48287358360875	0,845098040014257	0,903089986991944	?	?
Limegreen	Fill inv. tri	Suchomimus	Suchomimus	Hendrickx et al., 2015	Suchomimus lateral	Spinosauridae	Spinosauridae	1,12710479836481	0,986771734266245	1,59439255037543	1,61278385671974	0,977723605288848	0,826074802700826	1,61278385671974	0	0	-0,740362689059949	-0,698970004336019
Limegreen	Fill inv. tri	Suchomimus	Suchomimus	Hendrickx et al., 2015	Suchomimus lateral	Spinosauridae	Spinosauridae	1,16136800223497	0,977723605288848	1,57170883180869	1,5910646070265	1,02530586526477	0,826074802700826	1,5910646070265	0	?	-0,778151249515055	-0,812913356208561
Limegreen	Fill inv. tri	Suchomimus	Suchomimus	Hendrickx et al., 2015	Suchomimus lateral	Spinosauridae	Spinosauridae	1,10720996964787	0,991226075692495	1,5854607295085	1,59659709562646	0,954242509439325	0,819543935541869	1,59659709562646	0,778151250383644	0,778151250383644	?	-0,845098039579962
Limegreen	Fill inv. tri	Suchomimus	Suchomimus	Hendrickx et al., 2015	Suchomimus lateral	Spinosauridae	Spinosauridae	1,23552844690755	1,06445798922692	1,58883172559421	1,57978359661681	1,02118929906994	0,897627091290441	?	0,778151250383644	0,778151250383644	?	-0,812913356208561
Limegreen	Fill inv. tri	Suchomimus	Suchomimus	Hendrickx et al., 2015	Suchomimus lateral	Spinosauridae	Spinosauridae	0,954242509439325	0,919078092376074	1,26007138798507	1,29003461136252	0,812913356642856	0,732393759822969	1,29003461136252	1,04139268515823	0,954242509439325	-0,778151249515055	-0,778151249515055
Limegreen	Fill inv. tri	Suchomimus	Suchomimus	Hendrickx et al., 2015	Suchomimus lateral	Spinosauridae	Spinosauridae	0,903089986991944	0,845098040014257	1,37657695705651	1,33041377334919	0,778151250383644	0,690196080028514	1,33041377334919	1	1	?	?
Limegreen	Fill inv. tri	Suchomimus	Suchomimus	Hendrickx et al., 2015	Suchomimus lateral	Spinosauridae	Spinosauridae	1,29885307640971	1,17609125905568	1,67760695272049	1,67942789661212	1,16731733474818	1,02530586526477	1,6414741105041	0,778151250383644	0,778151250383644	-0,698970004336019	-0,698970004336019
Limegreen	Oval	Irritator	Irritator	Hendrickx et al., 2015	Irritator lateral	Spinosauridae	Spinosauridae	0,913813852383717	0,853089529851866	1,32221929473392	1,29666519026153	0,808885867359812	0,716837723299524	1,29666519026153	0,954242509439325	?	-1,30102999566398	-1,30102999566398
Limegreen	X	Sinopliosaurus	Sinopliosaurus	This study	Sinopliosaurus lateral	Spinosauridae	Spinosauridae	1,21005084987514	1,06258198422816	1,7499680835094	1,79274178583475	1,09795107099415	0,989004615698537	?	1,11394335230684	4,61856057566025	-1,30102999566398	-1,30102999566398
Limegreen	Bar	Spinosaurus	Spinosaurus	Hendrickx et al., 2015	Spinosaurus lateral	Spinosauridae	Spinosauridae	1,4437322414016	1,37767043933432	1,91184979649942	1,93429640681941	1,3541084391474	1,23678909940929	1,93429640681941	0,903089986991944	1,07918124604762	-1,30102999566398	-1,30102999566398
Limegreen	Bar	Spinosaurus	Spinosaurus	Hendrickx et al., 2015	Spinosaurus lateral	Spinosauridae	Spinosauridae	1,41962536088774	1,36679638328673	1,74170298395774	1,77085201164214	?	?	1,77085201164214	1,17609125905568	?	-1,30102999566398	-1,30102999566398
Limegreen	Bar	Spinosaurus	Spinosaurus	Hendrickx et al., 2015	Spinosaurus lateral	Spinosauridae	Spinosauridae	1,25719842613934	1,23350376034113	1,65915528094063	1,70251669743815	1,16136800223497	1,08386080086657	?	1,20411998265592	1,11394335230684	-1,30102999566398	-1,30102999566398
Orangered	O	Chienkosaurus	Chienkosaurus	This study	Chienkosaurus lateral	Metriacanthosauridae	Metriacanthosauridae Lateral	1,1981069988734	1,07700432679335	1,5613399414589	1,585799009013	1,1300119496719	0,970811610872518	1,50555693866382	0	0	-0,367728545633573	-0,38021124136417
Orangered	Dot	Sinraptor	Sinraptor	This study	Sinraptor lateral	Metriacanthosauridae	Metriacanthosauridae Lateral	1,38721180031373	1,0899051114394	1,77407880075252	1,77451696572855	1,33102217104183	1,01157044359728	1,80753502806885	0	0	-0,342422680387912	-0,301029995663981
Orangered	Dot	Sinraptor	Sinraptor	This study	Sinraptor lateral	Metriacanthosauridae	Metriacanthosauridae Lateral	1,42537116643894	1,00603795499732	1,80229471139746	1,816042340922	1,35160307241913	0,99563519459755	1,83167784919147	0	0	-0,301029995663981	-0,301029995663981
Orangered	Dot	Sinraptor	Sinraptor	This study	Sinraptor lateral	Metriacanthosauridae	Metriacanthosauridae Lateral	1,42716140292597	1,00945089579869	1,77865763194736	1,80263691808281	1,35698140099313	0,968482948553935	1,83714634390906	0	0	-0,342422680387912	-0,301029995663981
Orangered	Dot	Sinraptor	Sinraptor	This study	Sinraptor lateral	Metriacanthosauridae	Metriacanthosauridae Lateral	1,42862067267194	0,948412965778601	1,74772246203551	1,72599325892472	1,33505651943909	0,925827574624742	1,74981358529294	0	0	-0,38021124136417	-0,361727835713587
Orangered	Dot	Sinraptor	Sinraptor	This study	Sinraptor lateral	Metriacanthosauridae	Metriacanthosauridae Lateral	1,16908635748702	0,824776462475546	1,33485568961729	1,30427505047713	1,09551804232315	0,741939077729199	1,30427505047713	0	0	?	-0,477121255153957
Orangered	Dot	Sinraptor	Sinraptor	This study	Sinraptor lateral	Metriacanthosauridae	Metriacanthosauridae Lateral	1,32489949705231	0,91539983521227	1,56831908509511	1,58658730467175	1,23350376034113	0,921686475483602	1,58658730467175	0	0	-0,342422680387912	-0,361727835713587
Orangered	Dot	Sinraptor	Sinraptor	This study	Sinraptor lateral	Metriacanthosauridae	Metriacanthosauridae Lateral	1,27875360095283	0,982271233039568	1,60799085854717	1,60260252042026	1,21722065564452	0,955687750313506	1,60260252042026	0	0	-0,361727835713587	-0,322219294907637
Orangered	Dot	Sinraptor	Sinraptor	This study	Sinraptor lateral	Metriacanthosauridae	Metriacanthosauridae Lateral	1,29181268746712	0,976808337338066	1,58455736052567	1,59073040579269	1,23375736296551	0,935507265824713	1,59073040579269	0	0	-0,397940008672038	-0,361727835713587
Orangered	Dot	Sinraptor	Sinraptor	This study	Sinraptor mesial	Metriacanthosauridae	Metriacanthosauridae Mesial	1,18554215485438	1,00860017176192	1,50906804501716	1,52283531366053	1,19117145572856	0,937517892017347	1,52283531366053	0	0	-0,397940008672038	-0,342422680387912
Orangered	Dot	Sinraptor	Sinraptor	This study	Sinraptor mesial	Metriacanthosauridae	Metriacanthosauridae Mesial	1,23248786635299	1,055378331375	1,57978359661681	1,57030938543588	1,18836592606315	0,986323777050765	1,6018427897821	0	0	-0,38021124136417	-0,342422680387912
Orangered	Dot	Sinraptor	Sinraptor	This study	Sinraptor lateral	Metriacanthosauridae	Metriacanthosauridae Lateral	1,29863478312444	1,02284061087653	1,6017341482601	1,61320735210376	1,24551266781415	0,947433721887051	1,65743832270296	0	0	-0,361727835713587	-0,342422680387912
Orangered	Dot	Erectopus	Erectopus	Hendrickx et al., 2015	Erectopus lateral	Metriacanthosauridae	Metriacanthosauridae Lateral	1,20951501454263	0,8750612633917	1,65321251377534	1,69019608002851	1,12057393120585	0,819543935541869	1,69019608002851	0	0	-0,477121255153957	-0,447158031515937
Orangered	Diamond	Erectopus	Erectopus	Hendrickx et al., 2015	Erectopus lateral	Metriacanthosauridae	Metriacanthosauridae Lateral	1,2718416065365	0,869231719730976	1,68394713075151	1,7427251313047	1,16136800223497	0,838849090737255	1,7427251313047	0	0	-0,447158031515937	-0,414973347536524
Orangered	Diamond	Erectopus	Erectopus	Hendrickx et al., 2015	Erectopus lateral	Metriacanthosauridae	Metriacanthosauridae Lateral	1,33243845991561	1,01283722470517	1,69019608002851	1,7481880270062	1,20411998265592	0,8750612633917	1,7481880270062	0	0	-0,414973347536524	-0,38021124136417
Red	Star	Allosaurus	Allosaurus	This study	Allosaurus mesial	Allosauridae	Allosauridae Mesial	1,22401481137286	1,20112389720738	1,583765368285	1,59736605026603	1,12678057701201	1,06818586174616	1,59736605026603	0	0	-0,278753601343694	-0,278753601343694
Red	Star	Allosaurus	Allosaurus	This study	Allosaurus mesial	Allosauridae	Allosauridae Mesial	1,22375545365724	1,15442397311465	1,55545721720465	1,58748646541096	1,16435285578444	1,02036128264771	1,58748646541096	0	0	-0,221674997098564	-0,301029995663981
Red	Star	Allosaurus	Allosaurus	This study	Allosaurus mesial	Allosauridae	Allosauridae Mesial	1,2294258479207	1,18412335423967	1,64295887940979	1,59217675739587	1,21563756343506	1,07040732174012	1,59217675739587	0	0	-0,255272504755871	-0,301029995663981
Red	Star	Allosaurus	Allosaurus	This study	Allosaurus mesial	Allosauridae	Allosauridae Mesial	1,2148438480477	1,16908635748702	1,59681693591559	1,59428202881181	1,17897694729317	1,07003786660776	1,59428202881181	0	0	-0,352182518545657	-0,327154512265246
Red	Star	Allosaurus	Allosaurus	This study	Allosaurus mesial	Allosauridae	Allosauridae Mesial	1,01994668167884	0,948412965778601	1,43504764133996	1,45742769294648	0,970346876230093	0,848189116991399	1,45742769294648	0	0	-0,335658452366606	-0,322219294907637
Red	Star	Allosaurus	Allosaurus	This study	Allosaurus lateral	Allosauridae	Allosauridae Lateral	1,06145247908719	0,925312091499649	1,40976410426635	1,45545396877863	1,01703333929878	0,776701183988411	?	0	0	-0,51188336054458	-0,439332693395968
Red	Star	Allosaurus	Allosaurus	This study	Allosaurus lateral	Allosauridae	Allosauridae Mesial	0,737987326333431	0,8055008581584	1,088844562727	1,07554696139253	0,72916478969277	0,633468455579587	1,07554696139253	0	0	-0,397940008672038	-0,414973347536524
Red	Star	Allosaurus	Allosaurus	This study	Allosaurus lateral	Allosauridae	Allosauridae Lateral	0,888740960682893	0,783188691075258	1,28103336724773	1,27943878828702	0,839478047374198	0,651278013998144	1,27943878828702	0	0	-0,477121255153957	-0,431363764593282
Red	Star	Allosaurus	Allosaurus	This study	Allosaurus lateral	Allosauridae	Allosauridae Lateral	1,10551018476997	1,07188200730613	1,36642295722597	1,40174508223706	1,01619735351244	0,878521795501207	1,40174508223706	0	0	-0,342422680387912	-0,301029995663981
Red	Star	Allosaurus	Allosaurus	This study	Allosaurus lateral	Allosauridae	Allosauridae Lateral	1,15014216184856	1,12352498094273	1,48897352472651	1,57611089412084	1,10071508657308	0,919078092376074	1,57611089412084	0	0	-0,352182518545657	-0,301029995663981
Red	Star	Allosaurus	Allosaurus	This study	Allosaurus lateral	Allosauridae	Allosauridae Lateral	1,16672605558005	1,05037975626146	1,46538285144842	1,50839503313305	1,12483014941386	0,937016107464814	1,50839503313305	0	0	-0,327154512265246	-0,367728545633573
Red	Star	Allosaurus	Allosaurus	This study	Allosaurus lateral	Allosauridae	Allosauridae Lateral	1,17435059747938	0,8555191556678	1,49789674291322	1,56312496033804	1,11859536522376	0,79309160017658	1,56312496033804	0	0	-0,397940008672038	-0,419129307687689
Red	Star	Allosaurus	Allosaurus	This study	Allosaurus lateral	Allosauridae	Allosauridae Lateral	1,17580163284828	0,815577748324267	1,46642272243379	1,52504480703685	1,14270224573762	0,870988813760575	1,52504480703685	0	0	?	?
Red	Star	Allosaurus	Allosaurus	This study	Allosaurus lateral	Allosauridae	Allosauridae Lateral	1,35391623092036	1,08098704691089	1,67660216958202	1,66614342729156	1,25671774597749	1,00043407747932	1,66614342729156	0	0	-0,361727835713587	-0,361727835713587
Red	Star	Allosaurus	Allosaurus	This study	Allosaurus lateral	Allosauridae	Allosauridae Lateral	1,31323429169472	1,14395111642396	1,67476931401543	1,70027093735644	1,28533222764388	1,01786771896351	1,70027093735644	0	0	-0,425860145591176	-0,397940008672038
Red	Star	Allosaurus	Allosaurus	This study	Allosaurus lateral	Allosauridae	Allosauridae Lateral	1,27114431794908	1,12839926871781	1,62448836251345	1,64414305050992	1,20221577580113	1,02816441942447	1,64414305050992	0	0	-0,301029995663981	-0,322219294907637
Red	Star	Allosaurus	Allosaurus	This study	Allosaurus mesial	Allosauridae	Allosauridae Mesial	1,17260293120986	1,2380461031288	1,53109554687003	1,5434471800817	1,088844562727	1,06107532362979	?	0	0	-0,301029995663981	-0,255272504755871
Red	Star	Allosaurus	Allosaurus	This study	Allosaurus mesial	Allosauridae	Allosauridae Mesial	1,25333800532611	1,18695633546541	1,60422605308447	1,61373614126187	1,20167017964658	1,02160271602824	1,61373614126187	0	0	-0,262925469637575	-0,301029995663981
Red	Star	Allosaurus	Allosaurus	This study	Allosaurus mesial	Allosauridae	Allosauridae Mesial	1,0386201619497	1,09898963940118	1,40226138245468	1,43280900503317	0,984527313343793	0,957128197676813	1,43280900503317	0	0	-0,301029995663981	-0,311753861099184
Red	Star	Allosaurus	Allosaurus	This study	Allosaurus mesial	Allosauridae	Allosauridae Mesial	1,2464985807958	1,16106838547117	1,56276854301652	1,59604700754544	1,19312459835446	1,03702787975577	1,59604700754544	0	0	-0,243038049012015	-0,301029995663981
Red	Star	Allosaurus	Allosaurus	This study	Allosaurus mesial	Allosauridae	Allosauridae Mesial	1,02816441942447	0,979092900638326	1,3807537708039	1,42340972773309	0,977266212427293	0,801403710017355	1,42340972773309	0	0	-0,342422680387912	-0,38021124136417
Red	Star	Allosaurus	Allosaurus	This study	Allosaurus lateral	Allosauridae	Allosauridae Lateral	1,36791473879375	1,03221570329798	1,65743832270296	1,65040466986803	1,28012289630231	1,00130093302042	1,65040466986803	0	0	-0,439332693395968	-0,342422680387912
Red	Star	Allosaurus	Allosaurus	This study	Allosaurus lateral	Allosauridae	Allosauridae Lateral	1,22375545365724	0,916453948549925	1,46597736828582	1,55157197367425	1,18440748541232	0,906335041805091	?	0	0	-0,544068043915981	-0,38021124136417
Red	Star	Allosaurus	Allosaurus	This study	Allosaurus lateral	Allosauridae	Allosauridae Lateral	1,19395897801919	1,00389116623691	1,55521540512607	1,58950279626376	1,13576851456782	0,929929560084588	1,58950279626376	0	0	-0,439332693395968	-0,38021124136417
Red	Star	Allosaurus	Allosaurus	This study	Allosaurus lateral	Allosauridae	Allosauridae Lateral	1,3070679506613	1,12710479836481	1,61363043492524	1,66857226918456	1,24551266781415	0,973127853599699	1,66857226918456	0	0	?	-0,397940008672038
Red	Star	Allosaurus	Allosaurus	This study	Allosaurus lateral	Allosauridae	Allosauridae Lateral	1,33665982345442	1,14643813528577	1,67320528177905	1,7093547758344	1,31196566036837	1,04336227802113	1,7093547758344	0	0	?	-0,431363764593282
Red	Star	Allosaurus	Allosaurus	This study	Allosaurus lateral	Allosauridae	Allosauridae Lateral	1,21058602490516	0,903632516084238	1,5081255360832	1,55388302664387	1,16286299332193	0,831869774280502	1,55388302664387	0	0	-0,462397998159533	-0,414973347536524
Red	Star	Allosaurus	Allosaurus	This study	Allosaurus lateral	Allosauridae	Allosauridae Lateral	1,31470969295517	1,1102529173534	1,65379118738781	1,66351247041516	1,26623169668989	0,982271233039568	1,66351247041516	0	0	-0,397940008672038	-0,397940008672038
Red	Star	Allosaurus	Allosaurus	This study	Allosaurus lateral	Allosauridae	Allosauridae Lateral	1,35926616460675	1,20030318298158	1,69783936821836	1,74256803436614	1,30856441356124	1,04805317311561	1,74256803436614	0	0	-0,322219294907637	-0,322219294907637
Red	Star	Allosaurus	Allosaurus	Hendrickx et al., 2015	Allosaurus lateral	Allosauridae	Allosauridae Lateral	1,22271647114758	1,12710479836481	1,5327543789925	1,65321251377534	1,1846914308176	0,949390006644913	1,65321251377534	0	0	-0,38021124136417	-0,342422680387912
Red	Star	Allosaurus	Allosaurus	Hendrickx et al., 2015	Allosaurus lateral	Allosauridae	Allosauridae Lateral	1,2718416065365	0,838849090737255	1,50379068305718	1,54406804435028	1,16136800223497	0,869231719730976	1,54406804435028	0	0	-0,414973347536524	-0,425860145591176
Red	Star	Allosaurus	Allosaurus	Hendrickx et al., 2015	Allosaurus lateral	Allosauridae	Allosauridae Mesial	1,25285303097989	1,2380461031288	1,59659709562646	1,59328606702046	1,15228834438306	1,04921802267018	1,59328606702046	0	0	-0,301029995663981	-0,38021124136417
Red	Star	Allosaurus	Allosaurus	Hendrickx et al., 2015	Allosaurus lateral	Allosauridae	Allosauridae Lateral	1,26007138798507	1,15836249209525	1,70586371228392	1,74973631556906	1,25527250510331	1,02938377768521	1,74973631556906	0	0	?	?
Red	Star	Allosaurus	Allosaurus	Hendrickx et al., 2015	Allosaurus mesial	Allosauridae	Allosauridae Mesial	1,10037054511756	1,16136800223497	1,52891670027765	1,54157924394658	1,10037054511756	0,991226075692495	1,54157924394658	0	0	-0,301029995663981	-0,301029995663981
Red	Star	Allosaurus	Allosaurus	Hendrickx et al., 2015	Allosaurus mesial	Allosauridae	Allosauridae Mesial	1,19312459835446	1,10037054511756	1,52244423350632	1,568201724067	1,05690485133647	0,973127853599699	1,568201724067	0	0	?	?
Red	Star	Allosaurus	Allosaurus	Hendrickx et al., 2015	Allosaurus mesial	Allosauridae	Allosauridae Mesial	1,19033169817029	1,10720996964787	1,54157924394658	1,54530711646582	1,09342168516224	0,944482672150169	1,54530711646582	0	0	-0,322219294907637	-0,342422680387912
Red	Star	Allosaurus	Allosaurus	Hendrickx et al., 2015	Allosaurus mesial	Allosauridae	Allosauridae Mesial	1,25406445291434	1,24846371755103	1,56110138364906	1,58001211252942	1,12904505988796	1,08671566394488	1,51877706892677	0	0	-0,301029995663981	-0,278753601343694
Red	Star	Allosaurus	Allosaurus	Hendrickx et al., 2015	Allosaurus lateral	Allosauridae	Allosauridae Lateral	1,34635297445064	0,988558956878616	1,64018319192134	1,68797462003456	1,29181268746712	0,985426474083002	?	0	0	-0,301029995663981	-0,342422680387912
Firebrick	Oval	Neovenator	Neovenator	Hendrickx et al., 2015	Neovenator lateral	Neovenatoridae	Neovenatoridae Lateral	1,15472820744016	0,887054378050957	1,39567578526994	1,462248215355	1,08600370561838	0,782472624166286	1,04766419460156	0	0	-0,477121255153957	-0,477121255153957
Firebrick	Oval	Neovenator	Neovenator	Hendrickx et al., 2015	Neovenator lateral	Neovenatoridae	Neovenatoridae Lateral	1,13703745478951	0,89209460269048	1,3142886609475	1,36078268987328	0,975431808509263	0,728353782021228	0,949877704036875	0	0	-0,477121255153957	-0,556302500419852
Firebrick	Oval	Neovenator	Neovenator	Hendrickx et al., 2015	Neovenator lateral	Neovenatoridae	Neovenatoridae Lateral	1,25815819334079	0,990782691803138	1,60379370413696	1,56383691866454	1,14395111642396	0,931966114728173	1,13225968953104	0	0	-0,477121255153957	-0,462397998159533
Darkred	Dot	Cf. Acrocanthosaurus	Cf. Acrocanthosaurus	Hendrickx et al., 2015	Acrocanthosaurus lateral	Carcharodontosauridae	Carcharodontosauridae Lateral	1,48713837547719	1,27875360095283	1,9795483747041	1,95182303531591	1,38381536598043	1,20682587603185	1,76042248342321	0	0	-0,301029995663981	-0,38021124136417
Darkred	Dot	Cf. Acrocanthosaurus	Cf. Acrocanthosaurus	Hendrickx et al., 2015	Acrocanthosaurus lateral	Carcharodontosauridae	Carcharodontosauridae Lateral	1,36361197989214	1,02530586526477	1,7701152947871	1,78390357927273	1,24551266781415	0,968482948553935	?	0	0	-0,602059991327962	-0,447158031515937
Darkred	Dot	Acrocanthosaurus	Acrocanthosaurus	Hendrickx et al., 2015	Acrocanthosaurus mesial	Carcharodontosauridae	Carcharodontosauridae Mesial	1,32469391386177	1,20844135643857	1,69125835813311	1,70199947488964	1,19173039336286	1,13129779659762	1,4379090355395	0	0	-0,556302500419852	-0,361727835713587
Darkred	Dot	Acrocanthosaurus	Acrocanthosaurus	Hendrickx et al., 2015	Acrocanthosaurus mesial	Carcharodontosauridae	Carcharodontosauridae Mesial	1,4568213480216	1,22036963245139	1,80222623769107	1,79865064544527	1,25454807710897	1,11360915107303	1,63528263799821	0	0	-0,556302500419852	-0,425860145591176
Darkred	Dot	Acrocanthosaurus	Acrocanthosaurus	Hendrickx et al., 2015	Acrocanthosaurus mesial	Carcharodontosauridae	Carcharodontosauridae Mesial	1,31302311032324	1,31848072517452	1,69469292633148	1,69170020829016	1,19479175772192	1,13861843389949	1,42045085910607	0	0	-0,579783596182516	-0,414973347536524
Darkred	Dot	Acrocanthosaurus	Acrocanthosaurus	Hendrickx et al., 2015	Acrocanthosaurus mesial	Carcharodontosauridae	Carcharodontosauridae Mesial	1,38111508070985	1,21984638602436	1,80236317430955	1,77458995026479	1,26030994579492	1,10140335055533	1,62675085368339	0	0	-0,531478917129114	-0,38021124136417
Darkred	Dot	Acrocanthosaurus	Acrocanthosaurus	Hendrickx et al., 2015	Acrocanthosaurus mesial	Carcharodontosauridae	Carcharodontosauridae Mesial	1,41514035219587	1,22711508258913	1,71466499286254	1,80311555489003	1,25261034056737	1,00302947055362	1,80311555489003	0	0	-0,505149978319906	-0,425860145591176
Darkred	Dot	Acrocanthosaurus	Acrocanthosaurus	Hendrickx et al., 2015	Acrocanthosaurus lateral	Carcharodontosauridae	Carcharodontosauridae Lateral	1,58961454063127	1,3070679506613	1,95453194262691	1,97132224524281	1,44106640663926	1,21590181320403	?	0	0	-0,477121255153957	-0,414973347536524
Darkred	Dot	Acrocanthosaurus	Acrocanthosaurus	This study	Acrocanthosaurus lateral	Carcharodontosauridae	Carcharodontosauridae Lateral	1,58849580100721	1,34596154181314	1,97754070594653	1,97368191850398	1,44169513564072	1,22788670461367	1,97368191850398	0	0	-0,38021124136417	-0,414973347536524
Darkred	Dot	Acrocanthosaurus	Acrocanthosaurus	This study	Acrocanthosaurus lateral	Carcharodontosauridae	Carcharodontosauridae Lateral	1,44591541395112	1,2692793897719	1,86675978349511	1,84683175282326	1,31260043926126	1,15198239545747	1,6727441983066	0	0	-0,518513939921317	-0,477121255153957
Darkred	Dot	Acrocanthosaurus	Acrocanthosaurus	This study	Acrocanthosaurus lateral	Carcharodontosauridae	Carcharodontosauridae Lateral	1,51811894714315	1,33021078457153	1,82118588260885	1,87320430927704	1,36642295722597	1,16702179579026	?	0	0	-0,414973347536524	-0,38021124136417
Darkred	Dot	Acrocanthosaurus	Acrocanthosaurus	This study	Acrocanthosaurus lateral	Carcharodontosauridae	Carcharodontosauridae Lateral	1,57806588383609	1,33465476688324	1,96392942202656	1,96764156408301	1,44498111208794	1,21958452621425	1,8230827965328	0	0	-0,342422680387912	-0,477121255153957
Darkred	Dot	Acrocanthosaurus	Acrocanthosaurus	This study	Acrocanthosaurus lateral	Carcharodontosauridae	Carcharodontosauridae Lateral	1,52153034127871	1,27485032001666	1,85131951264875	1,87285524470481	1,38614210893082	1,18012587516405	1,87285524470481	0	0	-0,38021124136417	-0,361727835713587
Darkred	Dot	Acrocanthosaurus	Acrocanthosaurus	This study	Acrocanthosaurus lateral	Carcharodontosauridae	Carcharodontosauridae Lateral	1,60042832573213	1,34163233577805	1,96061345764791	1,96647026372928	1,47275644931721	1,24204423936955	1,81835787795835	0	0	-0,397940008672038	-0,447158031515937
Darkred	Dot	Acrocanthosaurus	Acrocanthosaurus	This study	Acrocanthosaurus lateral	Carcharodontosauridae	Carcharodontosauridae Lateral	1,60584353905809	1,29994290002277	1,95026746801359	1,99109310804889	1,46434048462767	1,19117145572856	1,90173069172922	0	0	-0,38021124136417	-0,447158031515937
Darkred	Dot	Acrocanthosaurus	Acrocanthosaurus	This study	Acrocanthosaurus lateral	Carcharodontosauridae	Carcharodontosauridae Lateral	1,49886168899288	1,28103336724773	1,86575522407145	1,98739809913702	1,37602918172818	1,17231096852195	?	0	0	-0,38021124136417	-0,462397998159533
Darkred	Dot	Acrocanthosaurus	Acrocanthosaurus	This study	Acrocanthosaurus lateral	Carcharodontosauridae	Carcharodontosauridae Lateral	1,46938013584993	1,19256745333655	1,79712898779655	1,85454893581295	1,34004731766139	1,06744284277638	?	0	0	-0,397940008672038	-0,477121255153957
Darkred	Dot	Acrocanthosaurus	Acrocanthosaurus	This study	Acrocanthosaurus mesial	Carcharodontosauridae	Carcharodontosauridae Mesial	1,16643011384328	1,11793383503964	1,52711411163981	1,57553421831986	1,08707120590654	0,996073654485275	?	0	0	?	?
Darkred	Dot	Acrocanthosaurus	Acrocanthosaurus	This study	Acrocanthosaurus mesial	Carcharodontosauridae	Carcharodontosauridae Mesial	1,38345629652475	1,31659930209386	1,83550032786732	1,8727970399896	1,2792105126014	1,19589965240923	?	0	0	?	?
Darkred	Dot	Acrocanthosaurus	Acrocanthosaurus	This study	Acrocanthosaurus lateral	Carcharodontosauridae	Carcharodontosauridae Lateral	1,50023647482564	1,27783833300205	1,91708519064057	1,9367147582112	1,37032800777951	1,22167499707077	?	0	0	?	-0,477121255153957
Darkred	Dot	Acrocanthosaurus	Acrocanthosaurus	This study	Acrocanthosaurus lateral	Carcharodontosauridae	Carcharodontosauridae Lateral	1,47842218774008	1,23954972084047	1,85113599501157	1,88206894443615	1,38987455839099	1,16316137497702	?	0	0	?	-0,477121255153957
Darkred	Dot	Acrocanthosaurus	Acrocanthosaurus	This study	Acrocanthosaurus lateral	Carcharodontosauridae	Carcharodontosauridae Lateral	1,48981790830145	1,20574554094266	1,79844346035019	1,84385542262316	1,35121634533934	1,10957854690439	?	0	0	?	-0,477121255153957
Darkred	Dot	Acrocanthosaurus	Acrocanthosaurus	This study	Acrocanthosaurus lateral	Carcharodontosauridae	Carcharodontosauridae Lateral	1,49220145139254	1,22530928172586	1,7469454096151	1,75281643118827	1,31238894937059	1,07773117965239	?	0	0	-0,439332693395968	-0,477121255153957
Darkred	Dot	Acrocanthosaurus	Acrocanthosaurus	This study	Acrocanthosaurus lateral	Carcharodontosauridae	Carcharodontosauridae Lateral	1,44607093570101	1,13449585583467	1,67449371729635	1,74678983215261	1,34064237756071	1,07918124604762	?	0	0	?	-0,477121255153957
Darkred	Dot	Acrocanthosaurus	Acrocanthosaurus	This study	Acrocanthosaurus lateral	Carcharodontosauridae	Carcharodontosauridae Lateral	1,39567578526994	1,13161866434913	1,59835270986928	1,69152352216815	1,31005573775089	0,984527313343793	1,3014640731433	0	0	-0,51188336054458	-0,505149978319906
Darkred	Dot	Acrocanthosaurus	Acrocanthosaurus	This study	Acrocanthosaurus lateral	Carcharodontosauridae	Carcharodontosauridae Lateral	1,30254737248749	1,06107532362979	1,46404220543881	1,58433122436753	1,23044892137827	0,998259338423699	1,27253777737524	0	0	-0,458637848971362	-0,477121255153957
Darkred	Dot	Acrocanthosaurus	Acrocanthosaurus	This study	Acrocanthosaurus mesial	Carcharodontosauridae	Carcharodontosauridae Mesial	1,35468455395473	1,26078666865498	1,76708162136332	1,82665779187587	1,20303288701471	1,09166695759568	?	0	0	?	?
Darkred	Dot	Acrocanthosaurus	Acrocanthosaurus	This study	Acrocanthosaurus lateral	Carcharodontosauridae	Carcharodontosauridae Lateral	1,49262072204319	1,30124708863621	1,86575522407145	1,89960165914612	1,29402509409532	1,1846914308176	1,64157325317818	0	0	-0,375663613526591	-0,452093248566065
Darkred	Dot	Acrocanthosaurus	Acrocanthosaurus	This study	Acrocanthosaurus lateral	Carcharodontosauridae	Carcharodontosauridae Lateral	1,50879896540391	1,21827285357145	1,83550032786732	1,80861603542699	1,32283927268632	1,11859536522376	?	0	0	?	-0,414973347536524
Darkred	Dot	Acrocanthosaurus	Acrocanthosaurus	This study	Acrocanthosaurus lateral	Carcharodontosauridae	Carcharodontosauridae Lateral	1,5009222391903	1,2143138974244	1,88952579667119	1,92967431794859	1,35850591149024	1,15624619039734	1,66978161520854	0	0	-0,397940008672038	-0,431363764593282
Darkred	Dot	Acrocanthosaurus	Acrocanthosaurus	This study	Acrocanthosaurus lateral	Carcharodontosauridae	Carcharodontosauridae Lateral	1,49080095201086	1,25719842613934	1,82975391892498	1,88727963453002	1,34713478291002	1,1156105116743	?	0	0	-0,397940008672038	-0,397940008672038
Darkred	Dot	Acrocanthosaurus	Acrocanthosaurus	This study	Acrocanthosaurus lateral	Carcharodontosauridae	Carcharodontosauridae Lateral	1,51574141666937	1,18155777386279	1,77858532786296	1,86385796188397	1,36285930295868	1,0920184707528	?	0	0	-0,397940008672038	-0,408579125910712
Darkred	Dot	Acrocanthosaurus	Acrocanthosaurus	This study	Acrocanthosaurus lateral	Carcharodontosauridae	Carcharodontosauridae Lateral	1,41614103116833	1,20790353038605	1,63205216670581	1,7249309141924	1,23375736296551	1,01494034979294	?	0	0	?	?
Darkred	Dot	Acrocanthosaurus	Acrocanthosaurus	This study	Acrocanthosaurus lateral	Carcharodontosauridae	Carcharodontosauridae Lateral	1,38363586836188	1,17289469775218	1,70722941932729	1,78447464376252	1,34733001531695	1,09691001300806	?	0	0	?	?
Darkred	Square	Eocarcharia	Eocarcharia	Hendrickx et al., 2015	Eocarcharia lateral	Carcharodontosauridae	Carcharodontosauridae Lateral	1,38021124171161	1,06069784035361	1,6232492903979	1,65609820201283	1,20682587603185	0,949390006644913	1,55509444857832	0	0	-0,447158031515937	-0,505149978319906
Darkred	Fill square	Carcharodontosaurus	Carcharodontosaurus	Hendrickx et al., 2015	Carcharodontosaurus lateral	Carcharodontosauridae	Carcharodontosauridae Lateral	1,60852603357719	1,23299611039215	1,85733249643127	1,90848501887865	1,46834733041216	1,20139712432045	1,90848501887865	0	0	-0,146128035851956	-0,230448921465133
Darkred	Fill square	Carcharodontosaurus	Carcharodontosaurus	Hendrickx et al., 2015	Carcharodontosaurus lateral	Carcharodontosauridae	Carcharodontosauridae Lateral	1,6170003411209	1,22010808804006	1,86332286012046	1,8750612633917	1,51188336097887	1,19312459835446	1,8750612633917	0	0	-0,204119982655925	-0,278753601343694
Darkred	Fill square	Carcharodontosaurus	Carcharodontosaurus	Hendrickx et al., 2015	Carcharodontosaurus lateral	Carcharodontosauridae	Carcharodontosauridae Lateral	1,61384182187607	1,19033169817029	1,83884909073726	1,88649072517248	1,47712125471966	1,09342168516224	1,88649072517248	0	0	-0,204119982655925	-0,255272504755871
Darkred	Fill square	Carcharodontosaurus	Carcharodontosaurus	Hendrickx et al., 2015	Carcharodontosaurus lateral	Carcharodontosauridae	Carcharodontosauridae Lateral	1,6063813651106	1,20139712432045	1,90794852161227	1,97034687623009	1,51587384371168	1,13353890837022	1,97034687623009	0	0	-0,176091258838534	-0,301029995663981
Darkred	Fill square	Carcharodontosaurus	Carcharodontosaurus	Hendrickx et al., 2015	Carcharodontosaurus lateral	Carcharodontosauridae	Carcharodontosauridae Lateral	1,65417654187796	1,22530928172586	2,0111473607758	2,05307844348342	1,56937390961505	1,20682587603185	2,05307844348342	0	0	-0,204119982655925	-0,230448921465133
Darkred	Fill square	Carcharodontosaurus	Carcharodontosaurus	Hendrickx et al., 2015	Carcharodontosaurus lateral	Carcharodontosauridae	Carcharodontosauridae Lateral	1,6414741105041	1,3541084391474	1,92941892571429	1,95375969173323	1,51321760006794	1,20682587603185	2,0068937079479	0	0	-0,255272504755871	-0,322219294907637
Darkred	Fill square	Carcharodontosaurus	Carcharodontosaurus	Hendrickx et al., 2015	Carcharodontosaurus lateral	Carcharodontosauridae	Carcharodontosauridae Lateral	1,47856649559384	1,28555730900777	1,78247262416629	1,83122969386706	1,39967372148104	1,18752072083646	1,83122969386706	0	0	-0,278753601343694	-0,361727835713587
Darkred	Fill square	Carcharodontosaurus	Carcharodontosaurus	Hendrickx et al., 2015	Carcharodontosaurus lateral	Carcharodontosauridae	Carcharodontosauridae Lateral	1,50650503240487	1,26007138798507	1,82865989653532	1,8842287696326	1,38916608436453	1,20139712432045	1,65513843481138	0	0	-0,301029995663981	-0,447158031515937
Darkred	Fill square	Carcharodontosaurus	Carcharodontosaurus	This study	Carcharodontosaurus lateral	Carcharodontosauridae	Carcharodontosauridae Lateral	1,63668844795328	1,37125262912494	1,99673051543515	2,04040452891416	1,545059584694	1,25719842613934	2,09212386924425	0	0	-0,146128035851956	-0,204119982655925
Darkred	Fill square	Carcharodontosaurus	Carcharodontosaurus	This study	Carcharodontosaurus lateral	Carcharodontosauridae	Carcharodontosauridae Lateral	1,4945719842302	1,15896526038341	1,75754785346924	1,80475260215046	1,41912930774198	1,03181227133037	1,88275215561308	0	0	-0,278753601343694	-0,322219294907637
Darkred	Fill square	Carcharodontosaurus	Carcharodontosaurus	This study	Carcharodontosaurus lateral	Carcharodontosauridae	Carcharodontosauridae Lateral	1,42634857378751	1,13449585583467	1,62335268153799	1,65829765030819	1,3807537708039	1,03981055414835	1,59538598080914	0	0	-0,278753601343694	-0,342422680387912
Darkred	Star	Giganotosaurus	Giganotosaurus	Hendrickx et al., 2015	Giganotosaurus mesial	Carcharodontosauridae	Carcharodontosauridae Mesial	1,52917360326172	1,35850591149024	1,91179659043725	1,94713951764283	1,46029632675748	1,26717172840301	1,94713951764283	0	0	-0,230448921465133	-0,278753601343694
Darkred	Star	Giganotosaurus	Giganotosaurus	Hendrickx et al., 2015	Giganotosaurus lateral	Carcharodontosauridae	Carcharodontosauridae Lateral	1,57170883180869	1,30792370361188	1,89905406799817	1,93886982151299	1,48643047885443	1,20897851727625	1,93886982151299	0	0	-0,255272504755871	-0,278753601343694
Darkred	Star	Giganotosaurus	Giganotosaurus	Hendrickx et al., 2015	Giganotosaurus lateral	Carcharodontosauridae	Carcharodontosauridae Lateral	1,57783634129274	1,3236645356081	1,98236170163315	1,99007233469215	1,52283531366053	1,24402958903002	?	0	0	-0,176091258838534	-0,230448921465133
Darkred	Star	Giganotosaurus	Giganotosaurus	Hendrickx et al., 2015	Giganotosaurus lateral	Carcharodontosauridae	Carcharodontosauridae Lateral	1,48939592172713	1,28712962071911	1,84732583078542	1,86051767746175	1,39619934709574	1,20520436394814	?	0	0	-0,176091258838534	-0,301029995663981
Darkred	Star	Giganotosaurus	Giganotosaurus	Hendrickx et al., 2015	Giganotosaurus lateral	Carcharodontosauridae	Carcharodontosauridae Lateral	1,54307423503353	1,16435285578444	1,86093662070009	1,85949855818778	1,47319490920494	1,12904505988796	1,85949855818778	0	0	-0,278753601343694	-0,301029995663981
Darkred	Star	Giganotosaurus	Giganotosaurus	Hendrickx et al., 2015	Giganotosaurus lateral	Carcharodontosauridae	Carcharodontosauridae Lateral	1,52166101511207	1,3336487565147	1,84608958035798	1,88092786526708	1,39915433395822	1,23248786635299	1,88092786526708	0	0	?	-0,255272504755871
Darkred	Star	Giganotosaurus	Giganotosaurus	Hendrickx et al., 2015	Giganotosaurus lateral	Carcharodontosauridae	Carcharodontosauridae Lateral	1,4432629874587	1,07077646284343	1,65801139665711	1,70543604658525	1,32756326018728	0,963787827345555	1,70543604658525	0	0	-0,301029995663981	-0,301029995663981
Darkred	Triangle	Mapusaurus	Mapusaurus	Hendrickx et al., 2015	Mapusaurus mesial	Carcharodontosauridae	Carcharodontosauridae Mesial	1,33203427702752	1,23829706787539	1,63083451782805	1,61023417533439	1,26997967664532	1,13481437032046	?	0	0	-0,301029995663981	-0,361727835713587
Darkred	Triangle	Mapusaurus	Mapusaurus	Hendrickx et al., 2015	Mapusaurus lateral	Carcharodontosauridae	Carcharodontosauridae Lateral	1,51811894714315	1,29468662427944	1,81524559191656	1,84360647192451	1,40773072802634	1,25743856685981	1,84360647192451	0	0	-0,301029995663981	?
Darkred	Triangle	Mapusaurus	Mapusaurus	Hendrickx et al., 2015	Mapusaurus lateral	Carcharodontosauridae	Carcharodontosauridae Lateral	1,51321760006794	1,2332500095411	1,8692904042094	1,87915324618425	1,45255306322893	1,1360860973841	1,87915324618425	0	0	-0,301029995663981	-0,397940008672038
Darkred	Triangle	Mapusaurus	Mapusaurus	Hendrickx et al., 2015	Mapusaurus lateral	Carcharodontosauridae	Carcharodontosauridae Lateral	1,46134843364798	1,18723861983148	1,74115159885179	1,76774936734558	1,3933996952931	1,10002573010786	1,76774936734558	0	0	-0,301029995663981	-0,38021124136417
Darkred	Triangle	Mapusaurus	Mapusaurus	Hendrickx et al., 2015	Mapusaurus lateral	Carcharodontosauridae	Carcharodontosauridae Lateral	1,37876117531637	1,1215598441875	1,60552052343747	1,68815275559157	1,33264041038746	1,06220580881971	1,68815275559157	0	0	-0,38021124136417	-0,414973347536524
Darkred	Triangle	Mapusaurus	Mapusaurus	Hendrickx et al., 2015	Mapusaurus lateral	Carcharodontosauridae	Carcharodontosauridae Lateral	1,37657695705651	1,09061070782841	1,58726184969253	1,67024585307412	1,30189771719521	0,958563883221967	?	0	0	?	?
Darkred	Triangle	Mapusaurus	Mapusaurus	Hendrickx et al., 2015	Mapusaurus lateral	Carcharodontosauridae	Carcharodontosauridae Lateral	1,29600666931367	0,934498451243568	1,3541084391474	1,39602489660859	1,26810972980848	0,895422546039408	1,39602489660859	0	0	-0,38021124136417	-0,38021124136417
Fuchsia	Square	Raptorex	Raptorex	Hendrickx et al., 2015	Raptorex mesial	Non-tyrannosaurid Tyrannosauroidea	Non-tyrannosaurid Tyrannosauroidea Mesial	0,397940008672038	0,6232492903979	0,832508912706236	0,851258348719075	0,431363764158987	0,414973347970818	0,851258348719075	0	0	-0,602059991327962	-0,556302500419852
Fuchsia	Square	Raptorex	Raptorex	Hendrickx et al., 2015	Raptorex mesial	Non-tyrannosaurid Tyrannosauroidea	Non-tyrannosaurid Tyrannosauroidea Mesial	0,544068044350276	0,698970004336019	0,954242509439325	0,954242509439325	0,544068044350276	0,505149978319906	0,954242509439325	0	0	-0,579783596182516	-0,531478917129114
Fuchsia	Square	Raptorex	Raptorex	Hendrickx et al., 2015	Raptorex mesial	Non-tyrannosaurid Tyrannosauroidea	Non-tyrannosaurid Tyrannosauroidea Mesial	0,544068044350276	0,662757831681574	0,944482672150169	0,880813592280791	0,518513939877887	0,477121254719662	0,880813592280791	0	0	-0,602059991327962	-0,544068043915981
Fuchsia	Square	Raptorex	Raptorex	Hendrickx et al., 2015	Raptorex mesial	Non-tyrannosaurid Tyrannosauroidea	Non-tyrannosaurid Tyrannosauroidea Mesial	0,431363764158987	0,662757831681574	0,973127853599699	0,977723605288848	0,301029995663981	0,397940008672038	0,977723605288848	0	0	?	-0,544068043915981
Fuchsia	Square	Raptorex	Raptorex	Hendrickx et al., 2015	Raptorex lateral	Non-tyrannosaurid Tyrannosauroidea	Non-tyrannosaurid Tyrannosauroidea Lateral	0,977723605288848	0,681241237375587	1,22530928172586	1,30102999566398	0,838849090737255	0,633468455579587	1,30102999566398	0	0	-0,556302500419852	-0,447158031515937
Fuchsia	Square	Raptorex	Raptorex	Hendrickx et al., 2015	Raptorex lateral	Non-tyrannosaurid Tyrannosauroidea	Non-tyrannosaurid Tyrannosauroidea Lateral	0,991226075692495	0,6232492903979	1,28780172993023	1,34830486304816	0,857332496431268	0,544068044350276	1,31597034545692	0	0	-0,564192459864445	-0,505149978319906
Fuchsia	Square	Raptorex	Raptorex	Hendrickx et al., 2015	Raptorex lateral	Non-tyrannosaurid Tyrannosauroidea	Non-tyrannosaurid Tyrannosauroidea Lateral	0,991226075692495	0,57978359661681	1,2718416065365	1,29885307640971	0,903089986991944	0,556302500767287	?	0	0	?	?
Fuchsia	Square	Raptorex	Raptorex	Hendrickx et al., 2015	Raptorex lateral	Non-tyrannosaurid Tyrannosauroidea	Non-tyrannosaurid Tyrannosauroidea Lateral	0,90848501887865	0,518513939877887	1	1,05307844348342	0,681241237375587	0,380211241711606	1,05307844348342	0	0	-0,556302500419852	-0,56820172450129
Fuchsia	Square	Raptorex	Raptorex	Hendrickx et al., 2015	Raptorex lateral	Non-tyrannosaurid Tyrannosauroidea	Non-tyrannosaurid Tyrannosauroidea Lateral	0,869231719730976	0,531478917042255	1,04139268515823	1,13033376849501	0,785329835010767	0,505149978319906	1,13033376849501	0	0	-0,579783596182516	-0,602059991327962
Fuchsia	Square	Raptorex	Raptorex	Hendrickx et al., 2015	Raptorex lateral	Non-tyrannosaurid Tyrannosauroidea	Non-tyrannosaurid Tyrannosauroidea Lateral	0,982271233039568	0,57978359661681	1,15533603746506	1,2405492482826	0,903089986991944	0,556302500767287	1,2405492482826	0	0	-0,602059991327962	-0,564192459864445
Fuchsia	Square	Raptorex	Raptorex	Hendrickx et al., 2015	Raptorex lateral	Non-tyrannosaurid Tyrannosauroidea	Non-tyrannosaurid Tyrannosauroidea Lateral	0,949390006644913	0,491361693834273	1,14612803567824	1,16136800223497	?	?	1,06069784035361	0	0	-0,579783596182516	-0,556302500419852
Fuchsia	Square	Raptorex	Raptorex	Hendrickx et al., 2015	Raptorex lateral	Non-tyrannosaurid Tyrannosauroidea	Non-tyrannosaurid Tyrannosauroidea Lateral	1,02938377768521	0,602059991327962	1,28103336724773	1,30749603791321	0,880813592280791	0,612783856719735	1,30749603791321	0	0	-0,49136169405142	-0,477121255153957
Fuchsia	Square	Raptorex	Raptorex	Hendrickx et al., 2015	Raptorex lateral	Non-tyrannosaurid Tyrannosauroidea	Non-tyrannosaurid Tyrannosauroidea Lateral	1,01283722470517	0,672097857935717	1,32633586092875	1,37657695705651	0,851258348719075	0,568201724066995	1,37657695705651	0	0	-0,518513939921317	-0,531478917129114
Fuchsia	Square	Raptorex	Raptorex	Hendrickx et al., 2015	Raptorex lateral	Non-tyrannosaurid Tyrannosauroidea	Non-tyrannosaurid Tyrannosauroidea Lateral	0,903089986991944	0,690196080028514	1,27415784926368	1,25527250510331	0,785329835010767	0,591064607026499	1,25527250510331	0	0	-0,505149978319906	-0,49136169405142
Fuchsia	Square	Raptorex	Raptorex	Hendrickx et al., 2015	Raptorex lateral	Non-tyrannosaurid Tyrannosauroidea	Non-tyrannosaurid Tyrannosauroidea Lateral	0,954242509439325	0,556302500767287	1,12710479836481	1,27875360095283	0,763427993562937	0,491361693834273	?	0	0	?	-0,522704992762545
Fuchsia	Square	Raptorex	Raptorex	Hendrickx et al., 2015	Raptorex lateral	Non-tyrannosaurid Tyrannosauroidea	Non-tyrannosaurid Tyrannosauroidea Lateral	0,845098040014257	0,6232492903979	1,15228834438306	1,2148438480477	0,716003343634799	0,505149978319906	1,2148438480477	0	0	-0,556302500419852	-0,477121255153957
Fuchsia	Square	Raptorex	Raptorex	Hendrickx et al., 2015	Raptorex lateral	Non-tyrannosaurid Tyrannosauroidea	Non-tyrannosaurid Tyrannosauroidea Lateral	0,939519252618618	0,477121254719662	1,07918124604762	1,16435285578444	0,770852011642144	0,431363764158987	1,16435285578444	0	0	-0,556302500419852	-0,56820172450129
Deeppink	Fill triang	Alioramus	Alioramus	Hendrickx et al., 2015	Alioramus lateral	Tyrannosauridae	Tyrannosauridae Lateral	1,0948203803548	0,826074802700826	1,35888620440587	1,38649896555065	1,02571538390134	0,724275869600789	1,24079877111733	0	0	-0,447158031515937	-0,431363764593282
Deeppink	Fill triang	Alioramus	Alioramus	Hendrickx et al., 2015	Alioramus lateral	Tyrannosauridae	Tyrannosauridae Lateral	1,07845681805329	0,778151250383644	1,27091163941048	1,3451776165427	0,963787827345555	0,627365856592733	1,28847280059978	0	0	-0,462397998159533	-0,477121255153957
Deeppink	Fill triang	Alioramus	Alioramus	Hendrickx et al., 2015	Alioramus lateral	Tyrannosauridae	Tyrannosauridae Lateral	1,07881918309885	0,747411807886423	1,26007138798507	1,35736303061514	1,01241537476243	0,695481676490197	?	0	0	-0,477121255153957	-0,477121255153957
Deeppink	Fill triang	Alioramus	Alioramus	This study	Alioramus lateral	Tyrannosauridae	Tyrannosauridae Lateral	1,1360860973841	0,895422546039408	1,53249958609466	1,54530711646582	0,989004615698537	0,779596491257825	1,47334096418594	0	0	-0,431363764593282	-0,431363764593282
Deeppink	Fill triang	Alioramus	Alioramus	Hendrickx et al., 2015	Alioramus lateral	Tyrannosauridae	Tyrannosauridae Lateral	1,2559957267224	0,923244018630277	1,60031932975166	1,57252309784964	1,10653085382238	0,848804701051804	1,53364497879876	0	0	-0,431363764593282	-0,414973347536524
Deeppink	Fill triang	Alioramus	Alioramus	Hendrickx et al., 2015	Alioramus lateral	Tyrannosauridae	Tyrannosauridae Lateral	1,22089224921952	0,795880017344075	1,50119624202709	1,49775871828727	1,10380372095596	0,781036938621132	1,46760810558363	0	0	-0,431363764593282	-0,447158031515937
Deeppink	Fill triang	Alioramus	Alioramus	Hendrickx et al., 2015	Alioramus lateral	Tyrannosauridae	Tyrannosauridae Lateral	1,19893186993221	0,777426822389311	1,42308195829723	1,42797271360821	1,08493357493672	0,728353782021228	1,35506820634885	0	0	-0,477121255153957	-0,447158031515937
Deeppink	Fill triang	Alioramus	Alioramus	Hendrickx et al., 2015	Alioramus lateral	Tyrannosauridae	Tyrannosauridae Lateral	1,18977095634687	0,764176132390331	1,38399478944173	1,40636983546927	1,09131515969722	0,733277533932582	1,33785842904109	0	0	-0,477121255153957	-0,505149978319906
Deeppink	Fill triang	Alioramus	Alioramus	Hendrickx et al., 2015	Alioramus lateral	Tyrannosauridae	Tyrannosauridae Lateral	1,10243370568134	0,69196510276736	1,29776051109913	1,41614103116833	0,980003371583746	0,654176541877961	1,24797326636181	0	0	-0,477121255153957	-0,505149978319906
Deeppink	Fill triang	Alioramus	Alioramus	Hendrickx et al., 2015	Alioramus lateral	Tyrannosauridae	Tyrannosauridae Lateral	1,03822263836872	0,662757831681574	1,20655604409903	1,25887662937213	0,948412965778601	0,598790506763115	1,15381486434453	0	0	-0,505149978319906	-0,477121255153957
Deeppink	Fill triang	Alioramus	Alioramus	Hendrickx et al., 2015	Alioramus lateral	Tyrannosauridae	Tyrannosauridae Lateral	1,12872228433843	0,82865989653532	1,36995760734605	1,39585037601878	1,01953168453126	0,767897616018091	1,31111784266251	0	0	-0,477121255153957	-0,447158031515937
Deeppink	Fill triang	Alioramus	Alioramus	Hendrickx et al., 2015	Alioramus lateral	Tyrannosauridae	Tyrannosauridae Lateral	1,08278537031645	0,856728890382883	1,41229250932305	1,41514035219587	0,955687750313506	0,765668554759014	1,3336487565147	0	0	-0,477121255153957	-0,431363764593282
Deeppink	Fill triang	Alioramus	Alioramus	Hendrickx et al., 2015	Alioramus lateral	Tyrannosauridae	Tyrannosauridae Lateral	1,11793383503964	0,7481880270062	1,36116099519503	1,38542751480513	1,00732095292274	0,727541257028556	1,31302311032324	0	0	-0,531478917129114	-0,505149978319906
Deeppink	Fill triang	Alioramus	Alioramus	Hendrickx et al., 2015	Alioramus lateral	Tyrannosauridae	Tyrannosauridae Lateral	1,09551804232315	0,739572344450092	1,30941722577814	1,38863396935179	0,996073654485275	0,681241237375587	1,31889771462749	0	0	-0,49136169405142	-0,505149978319906
Deeppink	Fill triang	Alioramus	Alioramus	Hendrickx et al., 2015	Alioramus lateral	Tyrannosauridae	Tyrannosauridae Lateral	1,08955188288645	0,739572344450092	1,29534714833362	1,3174364965351	0,993436230497612	0,690196080028514	1,25382243870807	0	0	-0,531478917129114	-0,447158031515937
Deeppink	Fill triang	Alioramus	Alioramus	Hendrickx et al., 2015	Alioramus lateral	Tyrannosauridae	Tyrannosauridae Lateral	0,980003371583746	0,657055852857104	1,11427729656159	1,20057692675485	0,907411360774586	0,598790506763115	1,14176323027579	0	0	-0,556302500419852	-0,579783596182516
Deeppink	Plus	Gorgosaurus	Gorgosaurus	Hendrickx et al., 2015	Gorgosaurus mesial	Tyrannosauridae	Tyrannosauridae Mesial	1,34635297445064	1,19865708695442	1,60205999132796	1,65417654187796	1,2148438480477	1,12710479836481	1,48000694295715	0	0	-0,278753601343694	-0,301029995663981
Deeppink	Plus	Gorgosaurus	Gorgosaurus	Hendrickx et al., 2015	Gorgosaurus lateral	Tyrannosauridae	Tyrannosauridae Lateral	1,31386722036915	1,16435285578444	1,58994960132571	1,65321251377534	1,26007138798507	1,08278537031645	1,47712125471966	0	0	-0,342422680387912	-0,322219294907637
Deeppink	Plus	Gorgosaurus	Gorgosaurus	Hendrickx et al., 2015	Gorgosaurus lateral	Tyrannosauridae	Tyrannosauridae Lateral	1,30749603791321	1,17318626841227	1,62838893005031	1,65417654187796	1,23299611039215	1,05690485133647	1,4983105537896	0	0	-0,342422680387912	-0,301029995663981
Deeppink	Plus	Gorgosaurus	Gorgosaurus	Hendrickx et al., 2015	Gorgosaurus lateral	Tyrannosauridae	Tyrannosauridae Lateral	1,22010808804006	1,09342168516224	1,47129171105894	1,55144999797288	1,20951501454263	1,02938377768521	1,38560627359831	0	0	-0,342422680387912	-0,342422680387912
Deeppink	Plus	Gorgosaurus	Gorgosaurus	Hendrickx et al., 2015	Gorgosaurus lateral	Tyrannosauridae	Tyrannosauridae Lateral	1,25285303097989	1,10037054511756	1,43136376415899	1,51982799377572	1,12710479836481	0,897627091290441	1,51982799377572	0	0	-0,342422680387912	-0,361727835713587
Deeppink	Plus	Gorgosaurus	Gorgosaurus	Hendrickx et al., 2015	Gorgosaurus lateral	Tyrannosauridae	Tyrannosauridae Lateral	1,10380372095596	0,897627091290441	1,16136800223497	1,28103336724773	0,949390006644913	0,763427993562937	1,28103336724773	0	0	?	?
Deeppink	Plus	Gorgosaurus	Gorgosaurus	This study	Gorgosaurus lateral	Tyrannosauridae	Tyrannosauridae Lateral	1,17114115102838	0,896526217489555	1,46314613672635	1,42764837118693	1,03100428136354	0,843855422623161	1,35276119172383	0	0	-0,477121255153957	-0,477121255153957
Deeppink	Plus	Gorgosaurus	Gorgosaurus	This study	Gorgosaurus lateral	Tyrannosauridae	Tyrannosauridae Lateral	1,16405529189345	0,940516484932567	1,47465325336206	1,46209838113516	1,08671566394488	0,850033257689769	1,3059958827708	0	0	-0,452093248566065	-0,477121255153957
Deeppink	Plus	Gorgosaurus	Gorgosaurus	This study	Gorgosaurus lateral	Tyrannosauridae	Tyrannosauridae Lateral	1,13640344813399	0,875639937004168	1,37383114507383	1,39392600658584	1,05690485133647	0,803457115648414	1,22036963245139	0	0	-0,556302500419852	-0,477121255153957
Deeppink	Plus	Gorgosaurus	Gorgosaurus	This study	Gorgosaurus mesial	Tyrannosauridae	Tyrannosauridae Mesial	0,984527313343793	0,875639937004168	1,30297993674825	1,34024576156793	0,885926339801431	0,808885867359812	1,29534714833362	0	0	?	-0,431363764593282
Deeppink	Plus	Gorgosaurus	Gorgosaurus	This study	Gorgosaurus lateral	Tyrannosauridae	Tyrannosauridae Lateral	1,27898211686544	0,992995098431342	1,6262376851469	1,61320735210376	1,16967443405881	0,926342446625655	1,43536650661266	0	0	-0,414973347536524	-0,431363764593282
Deeppink	Plus	Gorgosaurus	Gorgosaurus	This study	Gorgosaurus lateral	Tyrannosauridae	Tyrannosauridae Lateral	1,20817252666712	0,944975908412048	1,54678935163126	1,5280163411892	1,11859536522376	0,833784374656479	1,38827886345964	0	0	-0,462397998159533	-0,49136169405142
Deeppink	Plus	Gorgosaurus	Gorgosaurus	This study	Gorgosaurus lateral	Tyrannosauridae	Tyrannosauridae Lateral	1,18977095634687	0,910090545594068	1,46374372124706	1,46923274250661	1,09096307659573	0,824776462475546	1,31260043926126	0	0	-0,544068043915981	-0,518513939921317
Deeppink	Plus	Gorgosaurus	Gorgosaurus	This study	Gorgosaurus lateral	Tyrannosauridae	Tyrannosauridae Lateral	1,16554107672237	0,968949680981343	1,45636603312904	1,45071087814692	1,06220580881971	0,868644438394826	?	0	0	-0,487845120154865	-0,447158031515937
Deeppink	Plus	Gorgosaurus	Gorgosaurus	This study	Gorgosaurus lateral	Tyrannosauridae	Tyrannosauridae Lateral	1,14829409743475	0,831869774280502	1,33081946649584	1,34242268082221	1,01828430842653	0,784617292632875	1,23299611039215	0	0	?	-0,531478917129114
Deeppink	Fill inv. tri	Daspletosaurus	Daspletosaurus	Hendrickx et al., 2015	Daspletosaurus mesial	Tyrannosauridae	Tyrannosauridae Mesial	1,00603795499732	1,22089224921952	1,4900990050633	1,48981790830145	0,974050902792877	1,08098704691089	1,38435341413751	0	0	-0,602059991327962	-0,602059991327962
Deeppink	Fill inv. tri	Daspletosaurus	Daspletosaurus	Hendrickx et al., 2015	Daspletosaurus lateral	Tyrannosauridae	Tyrannosauridae Lateral	1,462248215355	1,30749603791321	1,74958173486556	1,78247262416629	1,25503116334555	1,09691001300806	?	0	0	-0,397940008672038	-0,301029995663981
Deeppink	Fill inv. tri	Daspletosaurus	Daspletosaurus	Hendrickx et al., 2015	Daspletosaurus lateral	Tyrannosauridae	Tyrannosauridae Lateral	1,42797271360821	1,25887662937213	1,64167237322469	1,71466499286254	1,31492005599242	1,11727129565576	?	0	0	-0,342422680387912	-0,38021124136417
Deeppink	Fill inv. tri	Daspletosaurus	Daspletosaurus	Hendrickx et al., 2015	Daspletosaurus lateral	Tyrannosauridae	Tyrannosauridae Lateral	1,41279642871654	1,26245108973043	1,73559889969818	1,75830618172531	1,29225607135648	1,09656243837414	?	0	0	-0,361727835713587	-0,322219294907637
Deeppink	Fill inv. tri	Daspletosaurus	Daspletosaurus	Hendrickx et al., 2015	Daspletosaurus lateral	Tyrannosauridae	Tyrannosauridae Lateral	1,22063101944809	1,05576046468773	1,36436335461573	1,38435341413751	1,1300119496719	0,946452265013073	?	0	0	-0,477121255153957	-0,477121255153957
Deeppink	Fill inv. tri	Daspletosaurus	Daspletosaurus	Hendrickx et al., 2015	Daspletosaurus lateral	Tyrannosauridae	Tyrannosauridae Lateral	1,42894429003557	1,3096301674259	1,78390357927273	1,79393000677268	1,31175386105575	1,16790781000148	1,72940779696307	0	0	-0,322219294907637	-0,255272504755871
Deeppink	Fill inv. tri	Daspletosaurus	Daspletosaurus	This study	Daspletosaurus lateral	Tyrannosauridae	Tyrannosauridae Lateral	1,52166101511207	1,37364747220922	1,87436583573005	1,89790187426823	1,41279642871654	1,25551371281953	1,89790187426823	0	0	-0,255272504755871	-0,230448921465133
Deeppink	Fill inv. tri	Daspletosaurus	Daspletosaurus	This study	Daspletosaurus lateral	Tyrannosauridae	Tyrannosauridae Lateral	1,48444220764241	1,26245108973043	1,7782236267661	1,7570162347313	1,37894269861344	1,17868923977559	1,7570162347313	0	0	-0,322219294907637	-0,361727835713587
Deeppink	Fill inv. tri	Daspletosaurus	Daspletosaurus	This study	Daspletosaurus lateral	Tyrannosauridae	Tyrannosauridae Lateral	1,39058187855044	1,19838213000829	1,65552259625342	1,66903780088516	1,2964457942064	1,04999285692014	1,66903780088516	0	0	-0,342422680387912	-0,397940008672038
Deeppink	Diamond	Albertosaurus	Albertosaurus	Hendrickx et al., 2015	Albertosaurus lateral	Tyrannosauridae	Tyrannosauridae Lateral	1,35793484700045	1,11394335230684	1,66181268553726	1,69722934275972	?	?	1,62531245096167	0	0	-0,414973347536524	-0,342422680387912
Deeppink	Diamond	Albertosaurus	Albertosaurus	This study	Albertosaurus lateral	Tyrannosauridae	Tyrannosauridae Lateral	1,48925516836926	1,20924684875337	1,82936810798882	1,84223468634724	1,39445168082622	1,19562294358694	1,84223468634724	0	0	-0,230448921465133	-0,255272504755871
Deeppink	Diamond	Albertosaurus	Albertosaurus	This study	Albertosaurus lateral	Tyrannosauridae	Tyrannosauridae Lateral	1,41145134213794	1,15075643986031	1,72181061521255	1,7059491949103	1,30470589821277	1,09025805293132	1,7059491949103	0	0	-0,322219294907637	-0,342422680387912
Deeppink	Diamond	Albertosaurus	Albertosaurus	This study	Albertosaurus lateral	Tyrannosauridae	Tyrannosauridae Lateral	1,4895366294821	1,29490691060519	1,84676995353722	1,85491302230786	1,36660971039243	1,24699069924155	1,72745992085791	0	0	-0,255272504755871	-0,255272504755871
Deeppink	Diamond	Albertosaurus	Albertosaurus	This study	Albertosaurus lateral	Tyrannosauridae	Tyrannosauridae Lateral	1,5219222448835	1,29092455938275	1,88303651002768	1,86605092400927	1,40053798939195	1,20897851727625	1,79712898779655	0	0	-0,255272504755871	-0,255272504755871
Deeppink	Diamond	Albertosaurus	Albertosaurus	This study	Albertosaurus lateral	Tyrannosauridae	Tyrannosauridae Lateral	1,52943035436699	1,27137687189407	1,8745977687032	1,88902142209522	1,42373724998233	1,20951501454263	1,85709115467351	0	0	-0,301029995663981	-0,255272504755871
Deeppink	Diamond	Albertosaurus	Albertosaurus	This study	Albertosaurus lateral	Tyrannosauridae	Tyrannosauridae Lateral	1,46269740810172	1,22010808804006	1,79309160017658	1,82975391892498	1,35063560825895	1,11991541025799	1,79581052466741	0	0	-0,255272504755871	-0,255272504755871
Deeppink	Diamond	Albertosaurus	Albertosaurus	This study	Albertosaurus lateral	Tyrannosauridae	Tyrannosauridae Lateral	1,50215389287136	1,25551371281953	1,80461641698726	1,89861549741619	1,38219721037745	1,15289959639375	?	0	0	-0,301029995663981	-0,301029995663981
Deeppink	Diamond	Albertosaurus	Albertosaurus	This study	Albertosaurus lateral	Tyrannosauridae	Tyrannosauridae Lateral	1,46952747918701	1,22167499707077	1,75898754686762	1,7356787259059	1,3647385550554	1,13225968953104	1,69460519893357	0	0	-0,290034611210515	-0,301029995663981
Deeppink	Diamond	Albertosaurus	Albertosaurus	This study	Albertosaurus lateral	Tyrannosauridae	Tyrannosauridae Lateral	1,34004731766139	1,16494737262184	1,61888448499545	1,62930764007375	1,24079877111733	1,03462845662532	1,59494473669508	0	0	-0,38021124136417	-0,38021124136417
Deeppink	Diamond	Albertosaurus	Albertosaurus	This study	Albertosaurus lateral	Tyrannosauridae	Tyrannosauridae Lateral	1,16494737262184	0,959041392321094	1,40277706961035	1,45969397647797	1,11727129565576	0,79657433321043	1,45969397647797	0	0	-0,431363764593282	-0,423245873437369
Deeppink	Dot	Tyrannosaurus	Tyrannosaurus	This study	Tyrannosaurus mesial	Tyrannosauridae	Tyrannosauridae Mesial	1,21218760440396	1,55144999797288	1,75739602879302	1,78390357927273	1,25767857486918	1,3096301674259	1,78390357927273	0	0	-0,146128035851956	-0,146128035851956
Deeppink	Dot	Tyrannosaurus	Tyrannosaurus	This study	Tyrannosaurus lateral	Tyrannosauridae	Tyrannosauridae Lateral	1,54406804435028	1,58206336291171	1,98362628712453	2,01410032151962	1,4345689040342	1,42160392686983	1,92479599579791	0	0	-0,0791812462213426	-0,176091258838534
Deeppink	Dot	Tyrannosaurus	Tyrannosaurus	This study	Tyrannosaurus lateral	Tyrannosauridae	Tyrannosauridae Lateral	1,49136169383427	1,00860017176192	1,73239375982297	1,76267856372744	1,31386722036915	1,03742649794062	?	0	0	-0,217483944257336	-0,255272504755871
Deeppink	Dot	Tyrannosaurus	Tyrannosaurus	This study	Tyrannosaurus lateral	Tyrannosauridae	Tyrannosauridae Lateral	1,34044411484012	1,15533603746506	1,53781909507327	1,54777470538782	1,20951501454263	1,04139268515823	1,38916608436453	0	0	?	?
Deeppink	Dot	Tyrannosaurus	Tyrannosaurus	This study	Tyrannosaurus lateral	Tyrannosauridae	Tyrannosauridae Lateral	1,16435285578444	0,778151250383644	1,45178643552429	1,56229286445647	1,05307844348342	0,740362689494244	1,27415784926368	0	0	-0,528273777601338	-0,447158031515937
Deeppink	Dot	Tyrannosaurus	Tyrannosaurus	Hendrickx et al., 2015	Tyrannosaurus mesial	Tyrannosauridae	Tyrannosauridae Mesial	1,48572142648158	1,64836001098093	1,91803033678488	2,01367969729119	1,42160392686983	1,45788189673399	1,83632411570675	0	0	-0,113943352437125	-0,204119982655925
Deeppink	Dot	Tyrannosaurus	Tyrannosaurus	Hendrickx et al., 2015	Tyrannosaurus lateral	Tyrannosauridae	Tyrannosauridae Lateral	1,63748972951251	1,57518784492766	1,97081161087252	1,9982593384237	1,47712125471966	1,41329976408125	1,61489721603313	0	0	-0,113943352437125	-0,113943352437125
Deeppink	Dot	Tyrannosaurus	Tyrannosaurus	Hendrickx et al., 2015	Tyrannosaurus lateral	Tyrannosauridae	Tyrannosauridae Lateral	1,58433122436753	1,51321760006794	1,88649072517248	1,92992956008459	1,46834733041216	1,38201704257487	1,67209785793572	0	0	-0,113943352437125	-0,204119982655925
Deeppink	Dot	Tyrannosaurus	Tyrannosaurus	Hendrickx et al., 2015	Tyrannosaurus lateral	Tyrannosauridae	Tyrannosauridae Lateral	1,53402610605614	1,45178643552429	1,82542611776782	1,8318697742805	1,41995574848976	1,29003461136252	1,64933485871214	0	0	-0,176091258838534	-0,204119982655925
Deeppink	Dot	Tyrannosaurus	Tyrannosaurus	Hendrickx et al., 2015	Tyrannosaurus lateral	Tyrannosauridae	Tyrannosauridae Lateral	1,30535136944662	1,19865708695442	1,41830129131975	1,45178643552429	1,16435285578444	0,99563519459755	1,39445168082622	0	0	-0,342422680387912	-0,38021124136417
Deeppink	Dot	Tyrannosaurus	Tyrannosaurus	Hendrickx et al., 2015	Tyrannosaurus mesial	Tyrannosauridae	Tyrannosauridae Mesial	1,21748394421391	1,37291200297011	1,5705429398819	1,55870857053317	1,13353890837022	1,19033169817029	1,55870857053317	0	0	?	-0,204119982655925
Deeppink	Dot	Tyrannosaurus	Tyrannosaurus	Hendrickx et al., 2015	Tyrannosaurus mesial	Tyrannosauridae	Tyrannosauridae Mesial	1,58092497567562	1,68663626926229	1,9804578922761	2,05037975626146	1,48572142648158	1,48000694295715	1,8555191556678	0	0	-0,113943352437125	-0,146128035851956
Deeppink	Dot	Tyrannosaurus	Tyrannosaurus	Hendrickx et al., 2015	Tyrannosaurus lateral	Tyrannosauridae	Tyrannosauridae Lateral	1,6063813651106	1,62428209583567	1,94299959336604	1,92634244662566	1,46834733041216	1,38381536598043	1,69460519893357	0	0	-0,146128035851956	-0,176091258838534
Deeppink	Dot	Tyrannosaurus	Tyrannosaurus	Hendrickx et al., 2015	Tyrannosaurus lateral	Tyrannosauridae	Tyrannosauridae Lateral	1,55266821611219	1,50105926221775	1,83058866868514	1,87390159786446	1,43775056282039	1,33645973384853	1,8208579894397	0	0	-0,204119982655925	-0,255272504755871
Deeppink	Dot	Tyrannosaurus	Tyrannosaurus	Hendrickx et al., 2015	Tyrannosaurus lateral	Tyrannosauridae	Tyrannosauridae Lateral	1,54157924394658	1,42160392686983	1,83122969386706	1,81954393554187	1,42651126136458	1,26481782300954	?	0	0	-0,278753601343694	-0,255272504755871
Deeppink	Dot	Tyrannosaurus	Tyrannosaurus	Hendrickx et al., 2015	Tyrannosaurus lateral	Tyrannosauridae	Tyrannosauridae Lateral	1,46389298898591	1,34439227368511	1,66651798055488	1,7160033436348	1,35024801833416	1,17897694729317	1,56229286445647	0	0	-0,255272504755871	-0,255272504755871
Deeppink	Dot	Tyrannosaurus	Tyrannosaurus	Hendrickx et al., 2015	Tyrannosaurus lateral	Tyrannosauridae	Tyrannosauridae Lateral	1,55291145021651	1,40874860618424	1,77320114235634	1,8612953935267	1,41580772763554	1,29688447553855	1,78873385882771	0	0	-0,255272504755871	?
Deeppink	Dot	Tyrannosaurus	Tyrannosaurus	Hendrickx et al., 2015	Tyrannosaurus lateral	Tyrannosauridae	Tyrannosauridae Lateral	1,58591171031943	1,46538285144842	1,78632543439007	1,85211386084976	1,47129171105894	1,33021078457153	1,72729720280359	0	0	-0,255272504755871	-0,146128035851956
Deeppink	Dot	Tyrannosaurus	Tyrannosaurus	Hendrickx et al., 2015	Tyrannosaurus lateral	Tyrannosauridae	Tyrannosauridae Lateral	1,50893352605003	1,42797271360821	1,7521253072979	1,77894672796862	1,41497334797082	1,29710365014926	1,64836001098093	0	0	-0,176091258838534	?
Deeppink	Dot	Tyrannosaurus	Tyrannosaurus	Hendrickx et al., 2015	Tyrannosaurus lateral	Tyrannosauridae	Tyrannosauridae Lateral	1,37803432245733	1,23603314711764	1,49762064978129	1,58815961638309	1,27114431794908	1,07481644064517	?	0	0	-0,301029995663981	-0,322219294907637
Deeppink	Dot	Tyrannosaurus	Tyrannosaurus	Hendrickx et al., 2015	Tyrannosaurus lateral	Tyrannosauridae	Tyrannosauridae Lateral	1,25115134317535	1,08134730780413	1,2135177569963	1,38934331125208	1,11327469246435	0,946452265013073	?	0	0	-0,342422680387912	-0,342422680387912
Deeppink	Bar	Zhuchengtyrannus	Zhuchengtyrannus	This study	Zhuchengtyrannus	Tyrannosauridae	Tyrannosauridae Mesial	1,545059584694	1,42390091852842	1,84054518763684	1,7996850909091	1,37803432245733	1,30749603791321	1,6742179455767	0	0	?	-0,113943352437125
Deeppink	Bar	Zhuchengtyrannus	Zhuchengtyrannus	This study	Zhuchengtyrannus	Tyrannosauridae	Tyrannosauridae Mesial	1,55059520748933	1,38129562300383	1,84855857212376	1,8264635490928	1,44622640177816	1,3014640731433	1,72222246396973	0	0	-0,113943352437125	-0,146128035851956
Deeppink	Bar	Zhuchengtyrannus	Zhuchengtyrannus	This study	Zhuchengtyrannus	Tyrannosauridae	Tyrannosauridae Lateral	1,52166101511207	1,41246054742996	1,78283080520259	1,83116563390944	1,4379090355395	1,27044590801796	1,72908375704361	0	0	-0,146128035851956	-0,146128035851956
Deeppink	Bar	Zhuchengtyrannus	Zhuchengtyrannus	This study	Zhuchengtyrannus	Tyrannosauridae	Tyrannosauridae Lateral	1,54851225634104	1,40959501939682	1,82092358788132	1,81815988639719	1,44901531634779	1,22375545365724	1,65513843481138	0	0	-0,113943352437125	-0,146128035851956
Deeppink	Bar	Zhuchengtyrannus	Zhuchengtyrannus	This study	Zhuchengtyrannus	Tyrannosauridae	Tyrannosauridae Lateral	1,54032947479087	1,43584436598444	1,84192231167945	?	1,47319490920494	1,28216877830464	?	0	0	-0,176091258838534	-0,161368002495552
Deeppink	Bar	Zhuchengtyrannus	Zhuchengtyrannus	This study	Zhuchengtyrannus	Tyrannosauridae	Tyrannosauridae Lateral	1,54691264318124	1,37217528611506	1,79615787690691	1,83853427051187	1,45255306322893	1,24129738710999	?	0	0	-0,161368002495552	-0,190331698387439
Deeppink	X	Tyrannosauridae	Tyrannosauridae	This study	Tyrannosauridae lateral	Tyrannosauridae	Tyrannosauridae Lateral	1,25090769970086	1,11925588927794	1,67320528177905	1,69495600224982	1,19256745333655	0,996511672154179	1,69495600224982	0	0	-0,230448921465133	-0,278753601343694
Teal	Dot	Unnamned dromaeosaurid	Unnamned dromaeosaurid	Hendrickx et al., 2015	Unnamned dromaeosaurid taxon mesial	Dromaeosauridae	Dromaeosauridae Mesial	0,681241237375587	0,869231719730976	1,08278537031645	1,22010808804006	0,755874855672491	0,57978359661681	0,698970004336019	0	0		-0,544068043915981
Teal	Dot	Unnamned dromaeosaurid	Unnamned dromaeosaurid	Hendrickx et al., 2015	Unnamned dromaeosaurid taxon mesial	Dromaeosauridae	Dromaeosauridae Mesial	0,934498451243568	0,792391689498254	1,31597034545692	1,29666519026153	0,819543935541869	0,612783856719735	0,681241237375587	0	0		-0,522704992762545
Teal	Dot	Unnamned dromaeosaurid	Unnamned dromaeosaurid	Hendrickx et al., 2015	Unnamned dromaeosaurid taxon mesial	Dromaeosauridae	Dromaeosauridae Mesial	0,944482672150169	0,763427993562937	1,26481782300954	1,28555730900777	0,785329835010767	0,556302500767287	1,01283722470517	0	0		-0,505149978319906
Teal	Dot	Unnamned dromaeosaurid	Unnamned dromaeosaurid	Hendrickx et al., 2015	Unnamned dromaeosaurid taxon lateral	Dromaeosauridae	Dromaeosauridae Lateral	1,08278537031645	0,707570176097936	1,32221929473392	1,55388302664387	0,959041392321094	0,716003343634799	1,29666519026153	0	0		-0,505149978319906
Teal	Dot	Unnamned dromaeosaurid	Unnamned dromaeosaurid	Hendrickx et al., 2015	Unnamned dromaeosaurid taxon lateral	Dromaeosauridae	Dromaeosauridae Lateral	1,15533603746506	0,763427993562937	1,47712125471966	1,56584781867352	0,991226075692495	0,653212513775344	?	0	0	-0,544068043915981	-0,51188336054458
Teal	Dot	Unnamned dromaeosaurid	Unnamned dromaeosaurid	Hendrickx et al., 2015	Unnamned dromaeosaurid taxon lateral	Dromaeosauridae	Dromaeosauridae Lateral	1,02118929906994	0,740362689494244	1,36172783601759	1,43136376415899	0,90848501887865	0,602059991327962	?	0	0	-0,544068043915981	-0,477121255153957
Teal	Dot	Unnamned dromaeosaurid	Unnamned dromaeosaurid	Hendrickx et al., 2015	Unnamned dromaeosaurid taxon lateral	Dromaeosauridae	Dromaeosauridae Lateral	1,11727129565576	0,755874855672491	1,41497334797082	1,52504480703685	1,05307844348342	0,806179973983887	1,52504480703685	0	0	-0,602059991327962	-0,439332693395968
Teal	Dot	Unnamned dromaeosaurid	Unnamned dromaeosaurid	Hendrickx et al., 2015	Unnamned dromaeosaurid taxon lateral	Dromaeosauridae	Dromaeosauridae Lateral	1,04139268515823	0,724275869600789	1,31175386105575	1,35602585719312	0,826074802700826	0,57978359661681	1,35602585719312	0	0	-0,602059991327962	-0,531478917129114
Teal	Dot	Unnamned dromaeosaurid	Unnamned dromaeosaurid	Hendrickx et al., 2015	Unnamned dromaeosaurid taxon lateral	Dromaeosauridae	Dromaeosauridae Lateral	1,04532297878666	0,681241237375587	1,39794000867204	1,44715803134222	0,939519252618618	0,633468455579587	?	0	0	?	-0,462397998159533
Black	Dot	Aerosteon	?	Hendrickx et al., 2015	?	?	?	1,21748394421391	0,924279286061882	1,52244423350632	1,54157924394658	1,12710479836481	0,806179973983887	?	0	0	-0,477121255153957	-0,447158031515937
