# Supplementary material for: Isolated tooth reveals hidden spinosaurid dinosaur diversity in the British Wealden Supergroup (Lower Cretaceous)
Source: PeerJ. 2023 May 31;11:e15453. doi: 10.7717/peerj.15453 (PMC10239232; doi:10.7717/peerj.15453)
Supplement: Supplemental Information 1 [file peerj-11-15453-s001.zip › Data Files/XMDFEC V10010/Datasets/Large Dataset/My dataset/Morpho large teeth My dataset unserra no ratios.dat]

:	-	-	Group	Group	Group	Group	Group	-	-	-	-	-	-	-	-	-	-	-
Black	Dot	2	Taxa (Genus)	Source	Taxon + Tooth type	Clade	Clade + Tooth type	CBL	CBW	CH	AL	MCL	MCW	MSL	LAF+1	LIF+1	MDL*	DDL*
Sandybrown	Plus	Dracovenator	Dracovenator	This study	Dracovenator mesial	Non-averostran Neotheropoda	Non-averostran Neotheropoda Mesial	1,17897694729317	0,8555191556678	1,50051091052634	1,40277706961035	1,06892761168207	0,82020145948564	1,20167017964658	0	0	?	-0,414973347536524
Goldenrod	Dot	Genyodectes	Genyodectes	Hendrickx et al., 2015	Genyodectes lateral	Non-abelisauroid Ceratosauria	Non-abelisauroid Ceratosauria Lateral	1,36229393796423	1,0696680969116	1,78204241662055	1,81597600097199	?	?	?	0	0	-0,322219294907637	-0,361727835713587
Goldenrod	Dot	Genyodectes	Genyodectes	Hendrickx et al., 2015	Genyodectes lateral	Non-abelisauroid Ceratosauria	Non-abelisauroid Ceratosauria Lateral	1,43949059038968	0,961421094066448	1,7052648623174	1,79323144705652	1,36772854608698	0,957128197676813	?	0	0	?	-0,397940008672038
Goldenrod	Dot	Genyodectes	Genyodectes	Hendrickx et al., 2015	Genyodectes mesial	Non-abelisauroid Ceratosauria	Non-abelisauroid Ceratosauria Mesial	1,23552844690755	1,05307844348342	1,63998424804159	1,64473392744719	1,21590181320403	0,939519252618618	?	0	0	?	-0,342422680387912
Goldenrod	Dot	Genyodectes	Genyodectes	Hendrickx et al., 2015	Genyodectes lateral	Non-abelisauroid Ceratosauria	Non-abelisauroid Ceratosauria Lateral	1,34772021703404	0,854913022307856	1,72296280894249	1,76730431745327	?	?	?	0	0	-0,477121255153957	?
Goldenrod	Dot	Genyodectes	Genyodectes	Hendrickx et al., 2015	Genyodectes mesial	Non-abelisauroid Ceratosauria	Non-abelisauroid Ceratosauria Mesial	1,14113609012074	0,956648579205203	1,45863784902565	1,55448916000382	?	?	?	0	0	?	-0,431363764593282
Goldenrod	Dot	Genyodectes	Genyodectes	Hendrickx et al., 2015	Genyodectes mesial	Non-abelisauroid Ceratosauria	Non-abelisauroid Ceratosauria Mesial	1,22036963245139	1,04960561259497	1,53567380342575	1,59692681434297	1,16046853111904	0,974511692737328	1,4970679363985	0	0	-0,477121255153957	-0,414973347536524
Goldenrod	Dot	Genyodectes	Genyodectes	Hendrickx et al., 2015	Genyodectes lateral	Non-abelisauroid Ceratosauria	Non-abelisauroid Ceratosauria Lateral	1,33203427702752	1,09933527768596	1,66294661433262	1,6652056284346	1,27392678010053	1,00560944536028	1,59439255037543	0	0	-0,367728545633573	-0,361727835713587
Goldenrod	Dot	Genyodectes	Genyodectes	Hendrickx et al., 2015	Genyodectes lateral	Non-abelisauroid Ceratosauria	Non-abelisauroid Ceratosauria Lateral	1,27600198996205	1,02407498730743	1,57772152450902	1,65734273681463	1,22659990520736	0,956168430475363	?	0	0	-0,322219294907637	-0,414973347536524
Goldenrod	Dot	Genyodectes	Genyodectes	Hendrickx et al., 2015	Genyodectes lateral	Non-abelisauroid Ceratosauria	Non-abelisauroid Ceratosauria Lateral	1,29907126002741	1,01367969729119	1,6200318951263	1,63124078023551	1,25911584418507	0,993876914941211	1,53693702270467	0	0	-0,397940008672038	-0,38021124136417
Goldenrod	Fill triang	Ceratosaurus	Ceratosaurus	Hendrickx et al., 2015	Ceratosaurus lateral	Non-abelisauroid Ceratosauria	Non-abelisauroid Ceratosauria Lateral	1,27875360095283	0,812913356642856	1,54157924394658	1,61172330800734	1,17026171539496	0,806179973983887	1,61172330800734	0	0	-0,397940008672038	-0,414973347536524
Goldenrod	Fill triang	Ceratosaurus	Ceratosaurus	Hendrickx et al., 2015	Ceratosaurus lateral	Non-abelisauroid Ceratosauria	Non-abelisauroid Ceratosauria Lateral	1,26481782300954	0,863322860120456	1,5092025223311	1,59769518592551	1,19312459835446	0,8750612633917	?	0	0	-0,397940008672038	-0,425860145591176
Goldenrod	Fill triang	Ceratosaurus	Ceratosaurus	Hendrickx et al., 2015	Ceratosaurus lateral	Non-abelisauroid Ceratosauria	Non-abelisauroid Ceratosauria Lateral	1,25767857486918	0,8750612633917	1,53781909507327	1,58319877396862	1,17609125905568	0,806179973983887	?	0	0	?	?
Goldenrod	Fill triang	Ceratosaurus	Ceratosaurus	Hendrickx et al., 2015	Ceratosaurus lateral	Non-abelisauroid Ceratosauria	Non-abelisauroid Ceratosauria Lateral	1,2405492482826	0,944482672150169	1,53907609879278	1,58883172559421	1,15533603746506	0,90848501887865	1,58883172559421	0	0	-0,301029995663981	-0,361727835713587
Goldenrod	Fill triang	Ceratosaurus	Ceratosaurus	Hendrickx et al., 2015	Ceratosaurus lateral	Non-abelisauroid Ceratosauria	Non-abelisauroid Ceratosauria Lateral	1,17609125905568	0,903089986991944	1,45178643552429	1,46834733041216	1,10380372095596	0,755874855672491	?	0	0	-0,352182518545657	-0,397940008672038
Goldenrod	Fill triang	Ceratosaurus	Ceratosaurus	Hendrickx et al., 2015	Ceratosaurus lateral	Non-abelisauroid Ceratosauria	Non-abelisauroid Ceratosauria Lateral	1,17318626841227	0,826074802700826	1,40483371661994	1,42975228000241	0,832508912706236	0,698970004336019	1,42975228000241	0	0	-0,38021124136417	?
Goldenrod	Fill triang	Ceratosaurus	Ceratosaurus	This study	Ceratosaurus lateral	Non-abelisauroid Ceratosauria	Non-abelisauroid Ceratosauria Lateral	1,47755533219898	1,05766610390983	1,79567150594602	1,88677264305444	1,38453261549425	1,00389116623691	?	0	0	-0,243038049012015	-0,255272504755871
Goldenrod	Fill triang	Ceratosaurus	Ceratosaurus	This study	Ceratosaurus lateral	Non-abelisauroid Ceratosauria	Non-abelisauroid Ceratosauria Lateral	1,43964842956347	0,989004615698537	1,77786162417624	1,82164451754222	1,34654855854847	0,930949031167523	?	0	0	-0,301029995663981	-0,315130316751044
Goldenrod	Fill triang	Ceratosaurus	Ceratosaurus	This study	Ceratosaurus mesial	Non-abelisauroid Ceratosauria	Non-abelisauroid Ceratosauria Mesial	1,38381536598043	1,16226561429802	1,53186194909581	1,59516541479023	1,14581771449183	1,07114529045108	0,802089257881733	0	0,698970004336019		-0,204119982655925
Goldenrod	Fill triang	Ceratosaurus	Ceratosaurus	This study	Ceratosaurus mesial	Non-abelisauroid Ceratosauria	Non-abelisauroid Ceratosauria Mesial	1,34869419026554	1,24204423936955	1,60411800619203	1,64718729789599	1,2169572073611	1,18155777386279	1,26552533521907	0	?	-0,397940008672038	-0,230448921465133
Goldenrod	Fill triang	Ceratosaurus	Ceratosaurus	This study	Ceratosaurus mesial	Non-abelisauroid Ceratosauria	Non-abelisauroid Ceratosauria Mesial	1,37106786227174	1,15624619039734	1,64434009882632	1,68421679513888	1,24104815067164	1,09131515969722	1,44153803870216	0	?	-0,477121255153957	-0,221674997098564
Goldenrod	Fill triang	Ceratosaurus	Ceratosaurus	This study	Ceratosaurus mesial	Non-abelisauroid Ceratosauria	Non-abelisauroid Ceratosauria Mesial	1,29512708525219	1,15259407792747	1,55545721720465	1,57726195358581	1,15624619039734	1,08242630086077	0,987666264926275	0	0,698970004336019	-0,352182518545657	-0,221674997098564
Goldenrod	Fill triang	Ceratosaurus	Ceratosaurus	This study	Ceratosaurus mesial	Non-abelisauroid Ceratosauria	Non-abelisauroid Ceratosauria Mesial	1,34163233577805	1,16046853111904	1,61172330800734	1,65417654187796	1,23146959043068	1,05994188806195	1,42160392686983	0	0,845098040014257	-0,367728545633573	-0,204119982655925
Goldenrod	Fill triang	Ceratosaurus	Ceratosaurus	This study	Ceratosaurus lateral	Non-abelisauroid Ceratosauria	Non-abelisauroid Ceratosauria Lateral	1,4929000111087	1,12287092286444	1,82256033694269	1,87552426394931	1,39672227850377	1,07298474462793	?	0	0	-0,361727835713587	-0,352182518545657
Goldenrod	Fill triang	Ceratosaurus	Ceratosaurus	This study	Ceratosaurus lateral	Non-abelisauroid Ceratosauria	Non-abelisauroid Ceratosauria Lateral	1,52891670027765	1,07736790528416	1,86236993712288	1,91046431599561	1,4661258704182	1,10687054447865	?	0	0	-0,335658452366606	-0,342422680387912
Goldenrod	Fill triang	Ceratosaurus	Ceratosaurus	This study	Ceratosaurus lateral	Non-abelisauroid Ceratosauria	Non-abelisauroid Ceratosauria Lateral	1,43870053290074	0,938519725176492	1,73343802709106	1,75906318816049	1,37217528611506	0,957128197676813	1,75906318816049	0	0	-0,361727835713587	-0,342422680387912
Goldenrod	Fill triang	Ceratosaurus	Ceratosaurus	This study	Ceratosaurus lateral	Non-abelisauroid Ceratosauria	Non-abelisauroid Ceratosauria Lateral	1,32180548385754	0,988112840268352	1,61721009455743	1,63648789635337	1,2559957267224	0,909020854211156	?	0	0	-0,414973347536524	-0,367728545633573
Goldenrod	Fill triang	Ceratosaurus	Ceratosaurus	This study	Ceratosaurus mesial	Non-abelisauroid Ceratosauria	Non-abelisauroid Ceratosauria Mesial	1,26974637313077	1,15472820744016	1,50866436305294	1,43854234878611	1,14921911265538	0,997823080745725	1,0733517023869	0	0,698970004336019	-0,414973347536524	-0,301029995663981
Goldenrod	Fill triang	Ceratosaurus	Ceratosaurus	This study	Ceratosaurus lateral	Non-abelisauroid Ceratosauria	Non-abelisauroid Ceratosauria Lateral	1,34222522936079	0,964259630196849	1,5928426831311	1,60648885044265	1,26834391395106	0,921686475483602	?	0	0	-0,38021124136417	-0,38021124136417
Goldenrod	Fill triang	Ceratosaurus	Ceratosaurus	This study	Ceratosaurus lateral	Non-abelisauroid Ceratosauria	Non-abelisauroid Ceratosauria Lateral	1,24600590407603	0,868056361823042	1,48129927333286	1,47856649559384	1,16494737262184	0,839478047374198	?	0	0	-0,397940008672038	-0,367728545633573
Goldenrod	Dash	Berberosaurus	Berberosaurus	Hendrickx et al., 2015	Berberosaurus lateral	Non-abelisauroid Ceratosauria	Non-abelisauroid Ceratosauria Lateral	1,25042000230889	0,806179973983887	1,5092025223311	1,58433122436753	1,06818586174616	0,724275869600789	1,46389298898591	0	0	-0,556302500419852	-0,477121255153957
Goldenrod	Dash	Berberosaurus	Berberosaurus	Hendrickx et al., 2015	Berberosaurus lateral	Non-abelisauroid Ceratosauria	Non-abelisauroid Ceratosauria Lateral	1,26951294421792	0,959041392321094	1,62117628177504	1,67024585307412	1,15228834438306	0,845098040014257	?	0	0	-0,424881636196772	-0,431363764593282
Yellow	X	Arcovenator	Arcovenator	This study	Arcovenator lateral	Abelisauridae	Abelisauridae Lateral	1,17926446433903	0,943988875073772	1,54381980514266	1,53198955141255	1,1156105116743	0,913283901760418	?	0	0	-0,477121255153957	-0,38021124136417
Yellow	X	Arcovenator	Arcovenator	This study	Arcovenator lateral	Abelisauridae	Abelisauridae Lateral	1,29710365014926	0,980003371583746	1,6662370958958	1,6898414091375	1,21005084987514	0,9304395947667	?	0	0	-0,51188336054458	-0,397940008672038
Yellow	Dot	Abelisaurus	Abelisaurus	Hendrickx et al., 2015	Abelisaurus mesial	Abelisauridae	Abelisauridae Mesial	0,959518376972998	0,748962861256161	1,15167623084705	1,18977095634687	0,886490725172482	0,627365856592733	1,18977095634687	0	0	-0,342422680387912	-0,38021124136417
Yellow	Dot	Abelisaurus	Abelisaurus	Hendrickx et al., 2015	Abelisaurus mesial	Abelisauridae	Abelisauridae Mesial	1,06370855939142	0,837588438235511	1,35430056234536	1,36940141369662	1,02201573981772	0,716003343634799	1,36940141369662	0	0	-0,322219294907637	-0,301029995663981
Yellow	Dot	Abelisaurus	Abelisaurus	Hendrickx et al., 2015	Abelisaurus mesial	Abelisauridae	Abelisauridae Mesial	0,963787827345555	0,682145076373832	1,04960561259497	1,10991586302379	0,862727528317975	0,575187844927661	1,10991586302379	0	0	-0,301029995663981	-0,301029995663981
Yellow	Dot	Abelisaurus	Abelisaurus	Hendrickx et al., 2015	Abelisaurus lateral	Abelisauridae	Abelisauridae Lateral	1,29114676173189	0,972202838379064	1,38524868240322	1,42504487455139	1,10687054447865	0,941511432634403	1,42504487455139	0	0	-0,322219294907637	-0,301029995663981
Yellow	Dot	Abelisaurus	Abelisaurus	Hendrickx et al., 2015	Abelisaurus lateral	Abelisauridae	Abelisauridae Lateral	1,2319790268315	0,99211148778695	1,38165648258579	1,44824241263444	1,15503222879097	0,905795880367869	1,44824241263444	0	0	-0,477121255153957	-0,414973347536524
Yellow	Fill triang	Indosuchus	Indosuchus	Hendrickx et al., 2015	Indosuchus mesial	Abelisauridae	Abelisauridae Mesial	1,11058971029925	1,11058971029925	1,30102999566398	1,38201704257487	1,07554696139253	1,01703333929878	1,38201704257487	0	0	-0,176091258838534	-0,124504224690096
Yellow	Fill triang	Indosuchus	Indosuchus	Hendrickx et al., 2015	Indosuchus mesial	Abelisauridae	Abelisauridae Mesial	1,20411998265592	1,12057393120585	1,47712125471966	1,49136169383427	1,14612803567824	0,991226075692495	1,49136169383427	0	0	-0,255272504755871	-0,255272504755871
Yellow	Fill triang	Indosuchus	Indosuchus	Hendrickx et al., 2015	Indosuchus mesial	Abelisauridae	Abelisauridae Mesial	1,20411998265592	1	1,43136376415899	1,46239799789896	1,14921911265538	0,939519252618618	1,46239799789896	0	0	-0,230448921465133	-0,301029995663981
Yellow	Fill triang	Indosuchus	Indosuchus	Hendrickx et al., 2015	Indosuchus mesial	Abelisauridae	Abelisauridae Mesial	1,22010808804006	1,12385164096709	1,46389298898591	1,55630250076729	1,17897694729317	0,991226075692495	1,55630250076729	0	0	-0,243038049012015	-0,230448921465133
Yellow	Fill diamond	Majungasaurus	Majungasaurus	This study	Majungasaurus mesial	Abelisauridae	Abelisauridae Mesial	1,08493357493672	1,03901732199741	1,29314148345093	1,33061666729444	0,959518376972998	0,828015064223977	1,33061666729444	0	0	-0,146128035851956	-0,230448921465133
Yellow	Fill diamond	Majungasaurus	Majungasaurus	This study	Majungasaurus mesial	Abelisauridae	Abelisauridae Mesial	1,17638069224327	1,09516935143176	1,44482519950975	1,42569721336259	1,07954300740291	0,902002891350729	1,42569721336259	0	0	-0,176091258838534	-0,230448921465133
Yellow	Fill diamond	Majungasaurus	Majungasaurus	This study	Majungasaurus mesial	Abelisauridae	Abelisauridae Mesial	1,1846914308176	0,943988875073772	1,37748838337613	1,36642295722597	1,01283722470517	0,841359470454855	1,36642295722597	0	0	-0,176091258838534	-0,176091258838534
Yellow	Fill diamond	Majungasaurus	Majungasaurus	This study	Majungasaurus mesial	Abelisauridae	Abelisauridae Mesial	1,17318626841227	0,920123326290724	1,50242711998443	1,32097667734282	1,08564728829686	0,89707700320942	1,32097667734282	0	0	-0,146128035851956	-0,204119982655925
Yellow	Fill diamond	Majungasaurus	Majungasaurus	This study	Majungasaurus lateral	Abelisauridae	Abelisauridae Lateral	1,25358028956218	0,96189547366785	1,52387647563813	1,57089303621839	1,19395897801919	0,912222056532415	1,57089303621839	0	0	-0,267171728033863	-0,278753601343694
Yellow	Fill diamond	Majungasaurus	Majungasaurus	This study	Majungasaurus lateral	Abelisauridae	Abelisauridae Lateral	1,25839780409551	0,972665592266111	1,545059584694	1,57680189582891	1,1914510144649	0,880813592280791	1,57680189582891	0	0	-0,278753601343694	-0,255272504755871
Yellow	Fill diamond	Majungasaurus	Majungasaurus	This study	Majungasaurus lateral	Abelisauridae	Abelisauridae Lateral	1,2718416065365	0,924279286061882	1,49108141342319	1,57829530512083	1,17231096852195	0,871572935545879	1,57829530512083	0	0	-0,230448921465133	-0,204119982655925
Yellow	Fill diamond	Majungasaurus	Majungasaurus	This study	Majungasaurus lateral	Abelisauridae	Abelisauridae Lateral	1,26646689544024	0,949390006644913	1,54232738277397	1,59028440371816	1,17840134153376	0,858537197569639	1,59028440371816	0	0	-0,255272504755871	-0,230448921465133
Yellow	Fill diamond	Majungasaurus	Majungasaurus	This study	Majungasaurus mesial	Abelisauridae	Abelisauridae Mesial	0,932473764677153	0,865696059916071	1,17026171539496	1,18695633546541	0,829303772831025	0,701567985055927	1,18695633546541	0	0	-0,204119982655925	-0,230448921465133
Yellow	Fill diamond	Majungasaurus	Majungasaurus	This study	Majungasaurus lateral	Abelisauridae	Abelisauridae Lateral	1,11727129565576	0,949877704036875	1,43360984332372	1,48172919696002	1,08813608870055	0,835690571492426	1,48172919696002	0	0	-0,262925469637575	-0,278753601343694
Yellow	Fill diamond	Majungasaurus	Majungasaurus	This study	Majungasaurus lateral	Abelisauridae	Abelisauridae Lateral	1,1430148002541	0,879669205632054	1,38738982633873	1,44684771015581	1,07518185461869	0,788168371141168	1,44684771015581	0	0	-0,278753601343694	-0,301029995663981
Yellow	Fill diamond	Majungasaurus	Majungasaurus	This study	Majungasaurus lateral	Abelisauridae	Abelisauridae Lateral	1,09898963940118	0,830588668685144	1,32118402730231	1,40363518979055	1,055378331375	0,746634198937579	1,40363518979055	0	0	-0,301029995663981	-0,301029995663981
Yellow	Fill diamond	Majungasaurus	Majungasaurus	This study	Majungasaurus lateral	Abelisauridae	Abelisauridae Lateral	1,088844562727	0,809559714635268	1,29754166781816	1,37309598707873	1,05269394192497	0,733999286538387	1,37309598707873	0	0	-0,367728545633573	-0,301029995663981
Yellow	Fill diamond	Majungasaurus	Majungasaurus	This study	Majungasaurus lateral	Abelisauridae	Abelisauridae Lateral	1,06929801211553	0,777426822389311	1,25719842613934	1,41161970596323	1,06295783408451	0,737192642704737	1,41161970596323	0	0	?	-0,327154512265246
Yellow	Fill diamond	Majungasaurus	Majungasaurus	This study	Majungasaurus lateral	Abelisauridae	Abelisauridae Lateral	1,06032002868829	0,770115294787102	1,26881190373978	1,31931430409051	1,0265332645233	0,707570176097936	1,31931430409051	0	0	-0,367728545633573	-0,352182518545657
Yellow	Fill diamond	Majungasaurus	Majungasaurus	This study	Majungasaurus lateral	Abelisauridae	Abelisauridae Lateral	1,03302144468291	0,91487181754005	1,3600250891894	1,34556975605639	0,972202838379064	0,802773725291976	1,34556975605639	0	0	-0,204119982655925	-0,204119982655925
Yellow	Fill diamond	Majungasaurus	Majungasaurus	This study	Majungasaurus lateral	Abelisauridae	Abelisauridae Lateral	1,11461098423217	0,923244018630277	1,35907622605926	1,3807537708039	1,03261876085072	0,786041210242554	1,3807537708039	0	0	-0,255272504755871	-0,255272504755871
Yellow	Fill diamond	Majungasaurus	Majungasaurus	This study	Majungasaurus lateral	Abelisauridae	Abelisauridae Lateral	1,16524432612531	0,894869656745253	1,36229393796423	1,37748838337613	1,04960561259497	0,760422483423212	1,37748838337613	0	0	-0,273001272335172	-0,255272504755871
Yellow	Fill diamond	Majungasaurus	Majungasaurus	This study	Majungasaurus lateral	Abelisauridae	Abelisauridae Lateral	1,15289959639375	0,895974732359065	1,33304402982349	1,38952046584638	1,03221570329798	0,745855195173729	1,38952046584638	0	0	-0,221674997098564	-0,278753601343694
Yellow	Fill diamond	Majungasaurus	Majungasaurus	This study	Majungasaurus lateral	Abelisauridae	Abelisauridae Lateral	1,13576851456782	0,893206753059848	1,39776625612645	1,43312951758049	1,05115252244738	0,760422483423212	1,43312951758049	0	0	-0,278753601343694	-0,301029995663981
Yellow	Fill diamond	Majungasaurus	Majungasaurus	This study	Majungasaurus lateral	Abelisauridae	Abelisauridae Lateral	1,11260500153457	0,926856708949692	1,39040515648008	1,44870631990508	1,0920184707528	0,832508912706236	1,44870631990508	0	0	-0,335658452366606	-0,301029995663981
Yellow	Fill diamond	Majungasaurus	Majungasaurus	This study	Majungasaurus lateral	Abelisauridae	Abelisauridae Lateral	1,1078880251828	0,841359470454855	1,35717225772303	1,44963265047007	1,08386080086657	0,798650645445269	1,44963265047007	0	0	-0,342422680387912	-0,322219294907637
Yellow	Fill diamond	Majungasaurus	Majungasaurus	This study	Majungasaurus lateral	Abelisauridae	Abelisauridae Lateral	1,04414762087872	0,783188691075258	1,27369558793009	1,3163897510732	1,01452053875792	0,69810054562339	1,3163897510732	0	0	-0,367728545633573	-0,367728545633573
Yellow	Inv. triang	Aucasaurus	Aucasaurus	Hendrickx et al., 2015	Aucasaurus mesial	Abelisauridae	Abelisauridae Mesial	1,25478968739721	1,05269394192497	1,56074330105471	1,57714698482753	1,12613140726198	0,859738566197147	1,57714698482753	0	0	-0,414973347536524	-0,477121255153957
Yellow	Inv. triang	Aucasaurus	Aucasaurus	Hendrickx et al., 2015	Aucasaurus lateral	Abelisauridae	Abelisauridae Lateral	1,16524432612531	0,648360010980932	1,26505378850401	1,37419825792908	1,03901732199741	0,678518379040114	1,37419825792908	0	0	-0,431363764593282	-0,397940008672038
Yellow	Oval	Skorpiovenator	Skorpiovenator	Hendrickx et al., 2015	Skorpiovenator mesial	Abelisauridae	Abelisauridae Mesial	1,13193929521042	0,927370363039024	1,44932409309873	1,44232295574557	1,07445071895459	0,800029359244134	1,44232295574557	0	0	-0,437750562403465	?
Yellow	Oval	Skorpiovenator	Skorpiovenator	Hendrickx et al., 2015	Skorpiovenator lateral	Abelisauridae	Abelisauridae Lateral	1,27323283404305	0,824776462475546	1,61278385671974	1,63346845557959	1,15381486434453	0,833784374656479	1,63346845557959	0	0	-0,447158031515937	-0,414973347536524
Yellow	Star	Carnotaurus	Carnotaurus	Hendrickx et al., 2015	Carnotaurus mesial	Abelisauridae	Abelisauridae Mesial	1,14395111642396	0,997386384397313	1,47899913167336	1,48529543872609	?	?	?	0	0	?	?
Yellow	Star	Carnotaurus	Carnotaurus	Hendrickx et al., 2015	Carnotaurus lateral	Abelisauridae	Abelisauridae Lateral	1,17666993266815	0,949390006644913	1,52048353274079	1,47943133719774	?	?	?	0	0	?	?
Yellow	Star	Carnotaurus	Carnotaurus	Hendrickx et al., 2015	Carnotaurus lateral	Abelisauridae	Abelisauridae Lateral	1,13129779659762	0,943494515906103	1,43184604569873	1,4661258704182	?	?	?	0	0	?	?
Yellow	Star	Carnotaurus	Carnotaurus	Hendrickx et al., 2015	Carnotaurus lateral	Abelisauridae	Abelisauridae Lateral	1,07261747654524	0,88930170250631	1,34576569311449	1,4437322414016	?	?	?	0	0	?	?
Yellow	Dash	Abelisauridae	Abelisauridae	Hendrickx et al., 2015	Abelisauridae lateral	Abelisauridae	Abelisauridae Lateral	1,03941411917614	0,662757831681574	1,28443073384452	1,3533390953113	0,953759691733229	0,621176281775035	1,3533390953113	0	0	-0,38021124136417	-0,361727835713587
Yellow	Dash	Abelisauridae	Abelisauridae	Hendrickx et al., 2015	Abelisauridae lateral	Abelisauridae	Abelisauridae Lateral	1,02118929906994	0,621176281775035	1,29114676173189	1,27415784926368	0,958085848521085	0,598790506763115	1,27415784926368	0	0	-0,477121255153957	-0,419129307687689
Yellow	Dash	Abelisauridae	Abelisauridae	This study	Abelisauridae mesial	Abelisauridae	Abelisauridae Mesial	1,12417805547468	0,944975908412048	1,56561172490206	1,57030938543588	1,1102529173534	0,819543935541869	1,57030938543588	0	0	-0,477121255153957	?
Yellow	Dash	Abelisauridae	Abelisauridae	This study	Abelisauridae lateral	Abelisauridae	Abelisauridae Lateral	1,12807601266872	0,860338006570994	1,53491410442987	1,50852971897129	1,10380372095596	0,783903579272735	1,50852971897129	0	0	?	-0,352182518545657
Yellow	Dash	Abelisauridae	Abelisauridae	This study	Abelisauridae lateral	Abelisauridae	Abelisauridae Lateral	1,18639121569549	0,866287339084195	1,39216914948974	1,43854234878611	1,11394335230684	0,77887447200274	1,43854234878611	0	0	-0,230448921465133	-0,301029995663981
Yellow	Dash	Abelisauridae	Abelisauridae	This study	Abelisauridae lateral	Abelisauridae	Abelisauridae Lateral	1,08386080086657	0,754348335711019	1,4320066872696	1,4605971888976	0,943988875073772	0,59659709562646	1,4605971888976	0	0	?	?
Yellow	Dash	Abelisauridae	Abelisauridae	Hendrickx et al., 2015	Abelisauridae lateral	Abelisauridae	Abelisauridae Lateral	1,05690485133647	0,785329835010767	1,34242268082221	1,41497334797082	0,939519252618618	0,690196080028514	1,41497334797082	0	0	-0,397940008672038	-0,414973347536524
Slategrey	O	Monolophosaurus	Monolophosaurus	This study	Monolophosaurus mesial	Non-megalosauran Megalosauroidea	Non-spinosaurid Megalosauroidea Mesial	1,18639121569549	1,04178731897175	1,52762990087134	1,52126887559839	1,06744284277638	0,921686475483602	1,18098558078673	0	0	?	-0,544068043915981
Slategrey	O	Monolophosaurus	Monolophosaurus	This study	Monolophosaurus lateral	Non-megalosauran Megalosauroidea	Non-spinosaurid Megalosauroidea Lateral	1,28690535297237	0,995196291597179	1,61815273337852	1,67024585307412	1,14798532068381	0,90687353472207	1,19865708695442	0	0	-0,477121255153957	-0,505149978319906
Slategrey	O	Monolophosaurus	Monolophosaurus	This study	Monolophosaurus lateral	Non-megalosauran Megalosauroidea	Non-spinosaurid Megalosauroidea Lateral	1,2027606873932	0,760422483423212	1,24821856119007	1,46014581749175	?	?	?	0	0	-0,477121255153957	-0,477121255153957
Slategrey	O	Monolophosaurus	Monolophosaurus	This study	Monolophosaurus lateral	Non-megalosauran Megalosauroidea	Non-spinosaurid Megalosauroidea Lateral	1,13545069934551	0,790285164033242	1,39880773020326	1,45392959205773	?	?	?	0	0	-0,544068043915981	-0,544068043915981
Slategrey	O	Monolophosaurus	Monolophosaurus	This study	Monolophosaurus lateral	Non-megalosauran Megalosauroidea	Non-spinosaurid Megalosauroidea Lateral	1,11627558758054	0,853089529851866	1,31868926994775	1,39794000867204	?	?	?	0	0	?	-0,556302500419852
Slategrey	O	Monolophosaurus	Monolophosaurus	This study	Monolophosaurus lateral	Non-megalosauran Megalosauroidea	Non-spinosaurid Megalosauroidea Lateral	1,12936759572299	0,830588668685144	1,30728204703335	1,3336487565147	?	?	?	0	0	?	?
Slategrey	O	Monolophosaurus	Monolophosaurus	This study	Monolophosaurus lateral	Non-megalosauran Megalosauroidea	Non-spinosaurid Megalosauroidea Lateral	1,05076631123304	0,642464520242121	1,10720996964787	1,30813737863804	?	?	?	0	0	?	?
Slategray	O	Monolophosaurus	Monolophosaurus	This study	Monolophosaurus lateral	Non-megalosauran Megalosauroidea	Non-spinosaurid Megalosauroidea Lateral	1,06520612805431	0,888179493918325	1,26292546933183	1,35237549500052	?	?	?	0	0	?	?
Slategrey	O	Monolophosaurus	Monolophosaurus	This study	Monolophosaurus mesial	Non-megalosauran Megalosauroidea	Non-spinosaurid Megalosauroidea Mesial	1,03019478535675	0,823474229170301	1,31618009889345	?	0,966141732739033	0,77232170672292	?	0	0	?	-0,544068043915981
Slategrey	O	Monolophosaurus	Monolophosaurus	This study	Monolophosaurus lateral	Non-megalosauran Megalosauroidea	Non-spinosaurid Megalosauroidea Lateral	1,07954300740291	0,818225893613955	1,33405144034689	1,37785241900675	0,951337518795918	0,688419822002711	1,182129214053	0	0	-0,602059991327962	-0,544068043915981
Slategrey	O	Monolophosaurus	Monolophosaurus	This study	Monolophosaurus lateral	Non-megalosauran Megalosauroidea	Non-spinosaurid Megalosauroidea Lateral	1,09025805293132	0,752816431188271	1,29776051109913	1,35044185653506	0,94546858513182	0,68304703823885	1,15775888604686	0	0	?	-0,505149978319906
Slategrey	O	Monolophosaurus	Monolophosaurus	This study	Monolophosaurus lateral	Non-megalosauran Megalosauroidea	Non-spinosaurid Megalosauroidea Lateral	1,11159852488039	0,693726948923647	1,32428245529769	1,33041377334919	1,00603795499732	0,691081492122968	0,878521795501207	0	0	-0,602059991327962	-0,602059991327962
Slategrey	O	Monolophosaurus	Monolophosaurus	This study	Monolophosaurus lateral	Non-megalosauran Megalosauroidea	Non-spinosaurid Megalosauroidea Lateral	0,993876914941211	0,736396502276642	1,22737244228964	1,26974637313077	0,924795995797912	0,666517980554881	?	0	0	?	-0,583425500455148
Slategrey	X	Piatnitzkysaurus	Piatnitzkysaurus	Hendrickx et al., 2015	Piatnitzkysaurus lateral	Non-megalosauran Megalosauroidea	Non-spinosaurid Megalosauroidea Lateral	1,03582982525283	0,829303772831025	1,4379090355395	1,40277706961035	0,997823080745725	0,709269960975831	1,40277706961035	0	0	-0,544068043915981	-0,452093248566065
Slategrey	X	Piatnitzkysaurus	Piatnitzkysaurus	Hendrickx et al., 2015	Piatnitzkysaurus lateral	Non-megalosauran Megalosauroidea	Non-spinosaurid Megalosauroidea Lateral	0,953276336667304	0,719331286983727	1,27461961909124	1,29047981333067	0,913283901760418	0,618048096712093	1,11327469246435	0	0	?	-0,522704992762545
Slategrey	X	Piatnitzkysaurus	Piatnitzkysaurus	This study	Piatnitzkysaurus lateral	Non-megalosauran Megalosauroidea	Non-spinosaurid Megalosauroidea Lateral	1,36660971039243	1,15075643986031	1,71825250009775	1,75404238678544	1,2895889525426	1,05576046468773	1,36940141369662	0	0	-0,477121255153957	-0,38021124136417
Slategrey	X	Piatnitzkysaurus	Piatnitzkysaurus	This study	Piatnitzkysaurus lateral	Non-megalosauran Megalosauroidea	Non-spinosaurid Megalosauroidea Lateral	1,23704079137919	0,953276336667304	1,54802069490553	1,59791447120253	1,13830269816628	0,90687353472207	1,37548071461857	0	0	-0,477121255153957	-0,38021124136417
Slategrey	Fill triang	Marshosaurus	Marshosaurus	This study	Marshosaurus lateral	Non-megalosauran Megalosauroidea	Non-spinosaurid Megalosauroidea Lateral	1,01367969729119	0,760422483423212	1,32035403281767	1,37694175714676	0,874481817699466	0,635483746814912	1,17464119266045	0	0	-0,602059991327962	-0,477121255153957
Slategrey	Fill triang	Marshosaurus	Marshosaurus	This study	Marshosaurus lateral	Non-megalosauran Megalosauroidea	Non-spinosaurid Megalosauroidea Lateral	0,919601023784111	0,694605198933569	1,11925588927794	1,21616590228599	0,828015064223977	0,549003262025788	0,671172842715083	0	0	?	-0,544068043915981
Slategrey	Fill triang	Marshosaurus	Marshosaurus	This study	Marshosaurus lateral	Non-megalosauran Megalosauroidea	Non-spinosaurid Megalosauroidea Lateral	1,19173039336286	0,740362689494244	1,49568306761692	1,46952747918701	1,07990446766672	0,767897616018091	?	0	0	-0,602059991327962	-0,477121255153957
Slategrey	Fill triang	Marshosaurus	Marshosaurus	This study	Marshosaurus lateral	Non-megalosauran Megalosauroidea	Non-spinosaurid Megalosauroidea Lateral	1,21879799811174	0,734799829588847	1,61172330800734	1,62634036737504	1,17811325231463	0,795880017344075	?	0	0	?	-0,477121255153957
Slategrey	Fill triang	Marshosaurus	Marshosaurus	This study	Marshosaurus lateral	Non-megalosauran Megalosauroidea	Non-spinosaurid Megalosauroidea Lateral	1,19256745333655	0,64738297011462	1,37876117531637	1,4661258704182	1,07371835034612	0,717670503002262	?	0	0	?	-0,522704992762545
Slategrey	Fill triang	Marshosaurus	Marshosaurus	This study	Marshosaurus lateral	Non-megalosauran Megalosauroidea	Non-spinosaurid Megalosauroidea Lateral	1,09725730969342	0,671172842715083	1,29025726939452	1,41077723337721	1,00732095292274	0,634477270160732	?	0	0	-0,574031267184851	-0,51188336054458
Slategrey	Fill triang	Marshosaurus	Marshosaurus	This study	Marshosaurus lateral	Non-megalosauran Megalosauroidea	Non-spinosaurid Megalosauroidea Lateral	1,07188200730613	0,564666064252089	1,25527250510331	1,3151303171836	1,00389116623691	0,660865478003869	?	0	0	-0,623249290571618	-0,544068043915981
Slategrey	Fill triang	Marshosaurus	Marshosaurus	This study	Marshosaurus lateral	Non-megalosauran Megalosauroidea	Non-spinosaurid Megalosauroidea Lateral	0,863322860120456	0,496929648073215	0,890421018800914	0,988112840268352	0,742725131304698	0,494154594018443	0,754348335711019	0	0	-0,875061264477436	-0,602059991327962
Slategrey	Plus	Afrovenator	Afrovenator	Hendrickx et al., 2015	Afrovenator lateral	Megalosauridae	Non-spinosaurid Megalosauroidea Lateral	1,44090908206522	1,06818586174616	1,78604121024255	1,81023251799508	1,3384564936046	1,06445798922692	1,72015930340596	0	0	-0,204119982655925	-0,301029995663981
Slategrey	Fill square	Duriavenator	Duriavenator	Hendrickx et al., 2015	Duriavenator lateral	Megalosauridae	Non-spinosaurid Megalosauroidea Lateral	1,38578495884334	1,10516942799933	1,71374247840908	1,75739602879302	1,28035069304601	1,00302947055362	1,52698506856	0	0	-0,38021124136417	-0,342422680387912
Slategrey	Fill square	Duriavenator	Duriavenator	Hendrickx et al., 2015	Duriavenator lateral	Megalosauridae	Non-spinosaurid Megalosauroidea Lateral	1,32159843046534	0,903632516084238	1,59571661994342	1,69152352216815	1,26007138798507	0,928395852256714	1,58410497039945	0	0	-0,414973347536524	-0,397940008672038
Slategrey	Fill square	Duriavenator	Duriavenator	This study	Duriavenator lateral	Megalosauridae	Non-spinosaurid Megalosauroidea Lateral	1,26552533521907	0,963787827345555	1,47668674294564	1,48101242095657	1,15926633109349	0,872738827472669	1,24303804868629	0	0	-0,262925469637575	-0,38021124136417
Slategrey	Fill square	Duriavenator	Duriavenator	This study	Duriavenator lateral	Megalosauridae	Non-spinosaurid Megalosauroidea Lateral	1,23552844690755	0,904174368284163	1,45530177165708	1,43870053290074	1,13353890837022	0,843855422623161	1,26552533521907	0	0	-0,301029995663981	-0,322219294907637
Seagreen	Dot	Megalosaurus	Megalosaurus	Hendrickx et al., 2015	Megalosaurus lateral	Megalosauridae	Non-spinosaurid Megalosauroidea Lateral	1,2626883443017	1,004751155591	1,54961623951909	1,58916739054605	1,19865708695442	0,903089986991944	1,36995760734605	0	0	?	-0,462397998159533
Seagreen	Dot	Megalosaurus	Megalosaurus	Hendrickx et al., 2015	Megalosaurus lateral	Megalosauridae	Non-spinosaurid Megalosauroidea Lateral	1,05115252244738	0,80413943233535	1,35218251811136	1,38471174293828	0,959041392321094	0,732393759822969	?	0	0	-0,615423953645959	-0,602059991327962
Seagreen	Dot	Megalosaurus	Megalosaurus	Hendrickx et al., 2015	Megalosaurus lateral	Megalosauridae	Non-spinosaurid Megalosauroidea Lateral	1,38524868240322	1,11859536522376	1,71875073473967	1,73391915101239	1,25695815256093	1,01283722470517	1,40671045860979	0	0	-0,278753601343694	-0,38021124136417
Seagreen	Dot	Megalosaurus	Megalosaurus	Hendrickx et al., 2015	Megalosaurus lateral	Megalosauridae	Non-spinosaurid Megalosauroidea Lateral	1,24797326636181	0,835056101720116	1,45697301363582	1,52348633234323	1,11859536522376	0,823474229170301	1,28194193344082	0	0	-0,38021124136417	-0,447158031515937
Seagreen	Dot	Megalosaurus	Megalosaurus	Hendrickx et al., 2015	Megalosaurus lateral	Megalosauridae	Non-spinosaurid Megalosauroidea Lateral	1,37876117531637	1,08134730780413	1,71382642438052	1,68886456805479	1,2678754193189	0,987666264926275	1,39932753215868	0	0	-0,342422680387912	-0,414973347536524
Seagreen	Dot	Megalosaurus	Megalosaurus	Hendrickx et al., 2015	Megalosaurus lateral	Megalosauridae	Non-spinosaurid Megalosauroidea Lateral	1,33000770087276	1,13545069934551	1,67550338472796	1,65253641859303	1,23678909940929	1,06632592536204	1,50718097726024	0	0	-0,230448921465133	-0,243038049012015
Seagreen	Dot	Megalosaurus	Megalosaurus	Hendrickx et al., 2015	Megalosaurus lateral	Megalosauridae	Non-spinosaurid Megalosauroidea Lateral	1,4224256763712	1,14395111642396	1,73575853744374	1,77298145034496	1,31470969295517	1,04610478724604	1,37930551775058	0	0	-0,352182518545657	-0,342422680387912
Seagreen	Dot	Megalosaurus	Megalosaurus	Hendrickx et al., 2015	Megalosaurus mesial	Megalosauridae	Non-spinosaurid Megalosauroidea Mesial	1,055378331375	0,887617300335736	1,42537116643894	1,47348697006457	0,93601079571521	0,750508394851346	?	0	0	?	-0,414973347536524
Seagreen	Dot	Megalosaurus	Megalosaurus	Hendrickx et al., 2015	Megalosaurus lateral	Megalosauridae	Non-spinosaurid Megalosauroidea Lateral	1,38237730346811	1,10720996964787	1,66782637895071	1,74671202251666	1,28510702956681	1,00860017176192	1,53402610605614	0	0	?	-0,301029995663981
Seagreen	Dot	Megalosaurus	Megalosaurus	Hendrickx et al., 2015	Megalosaurus lateral	Megalosauridae	Non-spinosaurid Megalosauroidea Lateral	1,39480177716271	1,17172645365323	1,79740604967638	1,8326366275967	?	?	1,49609899213257	0	0	?	?
Seagreen	X	Dubreuillosaurus	Dubreuillosaurus	Hendrickx et al., 2015	Dubreuillosaurus mesial	Megalosauridae	Non-spinosaurid Megalosauroidea Mesial	0,919078092376074	0,778151250383644	1,25527250510331	1,23044892137827	0,778151250383644	0,653212513775344	0,977723605288848	0	0		-0,361727835713587
Seagreen	X	Dubreuillosaurus	Dubreuillosaurus	Hendrickx et al., 2015	Dubreuillosaurus mesial	Megalosauridae	Non-spinosaurid Megalosauroidea Mesial	1,02118929906994	0,886490725172482	1,34242268082221	1,37291200297011	0,886490725172482	0,716003343634799	1,16820274684263	0	0	-0,397940008672038	-0,397940008672038
Seagreen	X	Dubreuillosaurus	Dubreuillosaurus	Hendrickx et al., 2015	Dubreuillosaurus lateral	Megalosauridae	Non-spinosaurid Megalosauroidea Lateral	1,24353410183206	0,802089257881733	1,44200915914095	1,5066403055665	1,05269394192497	0,69196510276736	?	0	0	?	?
Seagreen	X	Dubreuillosaurus	Dubreuillosaurus	Hendrickx et al., 2015	Dubreuillosaurus lateral	Megalosauridae	Non-spinosaurid Megalosauroidea Lateral	1,24551266781415	0,848804701051804	1,59184341122478	1,57691695596521	1,14488541828714	0,737192642704737	?	0	0	?	?
Seagreen	X	Dubreuillosaurus	Dubreuillosaurus	Hendrickx et al., 2015	Dubreuillosaurus lateral	Megalosauridae	Non-spinosaurid Megalosauroidea Lateral	1,16938049531195	0,779596491257825	1,32817566143832	1,45331834004704	1,02448566769917	0,699837725867246	?	0	0	?	?
Seagreen	X	Dubreuillosaurus	Dubreuillosaurus	Hendrickx et al., 2015	Dubreuillosaurus lateral	Megalosauridae	Non-spinosaurid Megalosauroidea Lateral	1,19617618503997	0,809559714635268	1,44279322593977	1,55654370848351	1,08671566394488	0,745855195173729	?	0	0	?	?
Seagreen	X	Dubreuillosaurus	Dubreuillosaurus	Hendrickx et al., 2015	Dubreuillosaurus lateral	Megalosauridae	Non-spinosaurid Megalosauroidea Lateral	1,01661554755718	0,754348335711019	1,22608411597582	1,34713478291002	1,00346053210951	0,658011396657112	?	0	0	?	?
Seagreen	X	Dubreuillosaurus	Dubreuillosaurus	Hendrickx et al., 2015	Dubreuillosaurus lateral	Megalosauridae	Non-spinosaurid Megalosauroidea Lateral	1,02938377768521	0,732393759822969	1,25527250510331	1,24551266781415	0,832508912706236	0,57978359661681	1,06445798922692	0	0	?	-0,505149978319906
Seagreen	X	Dubreuillosaurus	Dubreuillosaurus	Hendrickx et al., 2015	Dubreuillosaurus lateral	Megalosauridae	Non-spinosaurid Megalosauroidea Lateral	1,02118929906994	0,716003343634799	1,20411998265592	1,20139712432045	0,806179973983887	0,531478917042255	?	0	0	?	-0,505149978319906
Seagreen	X	Dubreuillosaurus	Dubreuillosaurus	Hendrickx et al., 2015	Dubreuillosaurus lateral	Megalosauridae	Non-spinosaurid Megalosauroidea Lateral	0,99563519459755	0,633468455579587	1,14921911265538	1,10720996964787	0,799340549453582	0,505149978319906	0,944482672150169	0	0	-0,505149978319906	-0,505149978319906
Seagreen	Fill triang	Torvosaurus	Torvosaurus	This study	Torvosaurus lateral	Megalosauridae	Non-spinosaurid Megalosauroidea Lateral	1,62767303176662	1,32407657973949	2,02234587626988	2,02168535221571	1,4491697321652	1,19506899646859	2,02168535221571	0	0	-0,0791812462213426	-0,146128035851956
Seagreen	Fill triang	Torvosaurus	Torvosaurus	This study	Torvosaurus lateral	Megalosauridae	Non-spinosaurid Megalosauroidea Lateral	1,60681114691896	1,33324569896196	2,00851500763145	2,01013027721515	1,48685535527694	1,17840134153376	1,75610337158511	0	0	-0,176091258838534	-0,176091258838534
Seagreen	Fill triang	Torvosaurus	Torvosaurus	Hendrickx et al., 2015	Torvosaurus lateral	Megalosauridae	Non-spinosaurid Megalosauroidea Lateral	1,65820225338701	1,2148438480477	2,02694162795903	2,07397481986666	1,51982799377572	1,22530928172586	1,79975396641189	0	0	-0,204119982655925	-0,204119982655925
Seagreen	Fill triang	Torvosaurus	Torvosaurus	Hendrickx et al., 2015	Torvosaurus lateral	Megalosauridae	Non-spinosaurid Megalosauroidea Lateral	1,39462676427221	1,13798673272353	1,6387886671574	1,66642437251876	1,33243845991561	1,04766419460156	1,47523522260413	0	0	-0,278753601343694	-0,278753601343694
Seagreen	Fill triang	Torvosaurus	Torvosaurus	Hendrickx et al., 2015	Torvosaurus mesial	Megalosauridae	Non-spinosaurid Megalosauroidea Mesial	1,49415459401844	1,30535136944662	1,93348728784871	1,96331551138611	?	?	1,79169064902012	0	0	-0,204119982655925	-0,204119982655925
Seagreen	Fill triang	Torvosaurus	Torvosaurus	Hendrickx et al., 2015	Torvosaurus lateral	Megalosauridae	Non-spinosaurid Megalosauroidea Lateral	1,50785587169583	1,19865708695442	1,78604121024255	1,83122969386706	?	?	?	0	0	-0,301029995663981	-0,204119982655925
Black	X	XMDFEC V0010	?	Hendrickx et al., 2020	?	?	?	1,16345955176999	0,949877704036875	1,60948768985329	1,61940641088678	1,03542973818455	0,830588668685144	1,55144999797288	0	0	-0,500510910083357	-0,477121255153957
Limegreen	X	Suchosaurus	Suchosaurus	hendrickx et al., 2020	Suchosaurus lateral	Spinosauridae	Spinosauridae	1,182129214053	1,11958577496178	1,51587384371168	1,53389910079659	1,05804623039528	0,9698816437465	?	1,04139268515823	?	?	-0,778151249515055
Limegreen	Dot	Baryonyx	Baryonyx	Hendrickx et al., 2015	Baryonyx mesial	Spinosauridae	Spinosauridae	1,12352498094273	1,04883008652835	1,52270499273475	1,52543355342882	1,01452053875792	0,94101424370557	1,52543355342882	0	?	-0,845098039579962	?
Limegreen	Dot	Baryonyx	Baryonyx	Hendrickx et al., 2015	Baryonyx mesial	Spinosauridae	Spinosauridae	1,03019478535675	0,931457870689005	1,40500466505037	1,44106640663926	0,888740960682893	0,843855422623161	?	0	0,698970004336019	-0,845098039579962	-0,845098039579962
Limegreen	Dot	Baryonyx	Baryonyx	Hendrickx et al., 2015	Baryonyx mesial	Spinosauridae	Spinosauridae	0,916453948549925	0,883661435153618	1,31848072517452	1,33984878303764	0,825426117767823	0,737987326333431	1,33984878303764	0	?	-0,845098039579962	-0,778151249515055
Limegreen	Dot	Baryonyx	Baryonyx	Hendrickx et al., 2015	Baryonyx lateral	Spinosauridae	Spinosauridae	1,25911584418507	1,12904505988796	1,51174971134498	1,58669980162405	1,1646502159343	1,01619735351244	1,58669980162405	0	0	-0,778151249515055	?
Limegreen	Dot	Baryonyx	Baryonyx	Hendrickx et al., 2015	Baryonyx lateral	Spinosauridae	Spinosauridae	1,22865695810894	1,13417710757677	1,5219222448835	1,53122337453303	1,08134730780413	0,985875357308394	1,56395546499581	0	0	?	?
Limegreen	Dot	Baryonyx	Baryonyx	Hendrickx et al., 2015	Baryonyx lateral	Spinosauridae	Spinosauridae	1,08134730780413	1,00043407747932	1,42537116643894	1,42813479402879	0,970811610872518	0,841984804590114	1,46269740810172	0	0,954242509439325	-0,845098039579962	-0,845098039579962
Limegreen	Dot	Baryonyx	Baryonyx	Hendrickx et al., 2015	Baryonyx lateral	Spinosauridae	Spinosauridae	1,12710479836481	1,01703333929878	1,46819958607261	1,46194849520376	1,02857125269254	0,888179493918325	1,48770386316373	0	0	-0,845098039579962	-0,845098039579962
Limegreen	Dot	Baryonyx	Baryonyx	Hendrickx et al., 2015	Baryonyx lateral	Spinosauridae	Spinosauridae	1,18497519069826	1,07003786660776	1,52750101098112	1,52930199778798	1,04999285692014	0,978636948384474	?	0,301029995663981	0,845098040014257	-0,845098039579962	-0,903089986991944
Limegreen	Dot	Baryonyx	Baryonyx	Hendrickx et al., 2015	Baryonyx lateral	Spinosauridae	Spinosauridae	0,954724790979063	0,926342446625655	1,31785448933147	1,32325210017169	0,884795363948981	0,777426822389311	1,32325210017169	0	0,903089986991944	-0,845098039579962	-0,845098039579962
Limegreen	Dot	Baryonyx	Baryonyx	Hendrickx et al., 2015	Baryonyx lateral	Spinosauridae	Spinosauridae	1,0484418035504	1,04727486738418	1,4111144185509	1,42845877351558	0,952308009662125	0,89209460269048	?	0	0,903089986991944	?	?
Limegreen	Dot	Baryonyx	Baryonyx	Hendrickx et al., 2015	Baryonyx lateral	Spinosauridae	Spinosauridae	1,07151380509509	1,03059972196595	1,38291713508753	1,42797271360821	0,984077033902831	0,879095879500073	1,42797271360821	0	0,845098040014257	-0,778151249515055	-0,845098039579962
Limegreen	Dot	Baryonyx	Baryonyx	Hendrickx et al., 2015	Baryonyx lateral	Spinosauridae	Spinosauridae	0,94546858513182	0,8750612633917	1,22685757028872	1,25551371281953	0,901458321396112	0,767897616018091	1,25551371281953	?	?	?	?
Limegreen	Dot	Baryonyx	Baryonyx	Hendrickx et al., 2015	Baryonyx lateral	Spinosauridae	Spinosauridae	0,968482948553935	0,90036712865647	1,25309558584903	1,25430633233129	0,897627091290441	0,797267540830716	1,25430633233129	0	0	?	-0,845098039579962
Limegreen	Dot	Baryonyx	Baryonyx	Hendrickx et al., 2015	Baryonyx lateral	Spinosauridae	Spinosauridae	0,967079734144497	0,865696059916071	1,31048089146268	1,29136885045158	0,869231719730976	0,786041210242554	1,32118402730231	0	?	-0,954242509873619	-0,845098039579962
Limegreen	Dot	Baryonyx	Baryonyx	Hendrickx et al., 2015	Baryonyx lateral	Spinosauridae	Spinosauridae	1,19975517725347	1,12221587827283	1,56205482965638	1,5762261374496	1,09307130637606	0,987666264926275	1,5762261374496	0	0,903089986991944	-0,903089986991944	-0,845098039579962
Limegreen	Dot	Baryonyx	Baryonyx	Hendrickx et al., 2015	Baryonyx lateral	Spinosauridae	Spinosauridae	1,2332500095411	1,15503222879097	1,49037992000318	1,52283531366053	1,13065534902203	1,01953168453126	1,52283531366053	0	0,903089986991944	-0,845098039579962	?
Limegreen	Dot	Baryonyx	Baryonyx	Hendrickx et al., 2015	Baryonyx lateral	Spinosauridae	Spinosauridae	1,28555730900777	1,15866398081399	1,63174807439657	1,61982350045728	1,15533603746506	1,02857125269254	1,64581511829664	0	0	-0,778151249515055	-0,778151249515055
Limegreen	Dot	Baryonyx	Baryonyx	Hendrickx et al., 2015	Baryonyx lateral	Spinosauridae	Spinosauridae	1,10482840365366	0,968482948553935	1,32428245529769	1,3981136917305	1,06781451116184	0,921686475483602	1,3981136917305	0	0	-0,778151249515055	-0,778151249515055
Limegreen	Fill inv. tri	Suchomimus	Suchomimus	Hendrickx et al., 2015	Suchomimus lateral	Spinosauridae	Spinosauridae	1,26007138798507	1,15228834438306	1,73239375982297	1,76192783842053	1,12057393120585	1,01703333929878	1,67851837904011	0,477121254719662	0	?	?
Limegreen	Fill inv. tri	Suchomimus	Suchomimus	Hendrickx et al., 2015	Suchomimus lateral	Spinosauridae	Spinosauridae	1,26951294421792	1,17318626841227	1,68574173860226	1,72427586960079	1,13353890837022	0,963787827345555	1,76566855475901	?	1	-0,845098039579962	-0,698970004336019
Limegreen	Fill inv. tri	Suchomimus	Suchomimus	Hendrickx et al., 2015	Suchomimus lateral	Spinosauridae	Spinosauridae	1,09342168516224	0,913813852383717	1,51321760006794	1,52244423350632	0,924279286061882	0,755874855672491	1,57287160220048	0,845098040014257	0,845098040014257	?	?
Limegreen	Fill inv. tri	Suchomimus	Suchomimus	Hendrickx et al., 2015	Suchomimus lateral	Spinosauridae	Spinosauridae	1,17609125905568	1,05307844348342	1,6063813651106	1,62736585659273	1,02938377768521	0,832508912706236	1,66838591669	0,845098040014257	0,778151250383644	-0,778151249515055	?
Limegreen	Fill inv. tri	Suchomimus	Suchomimus	Hendrickx et al., 2015	Suchomimus lateral	Spinosauridae	Spinosauridae	1,18184358794477	1,05307844348342	1,51054501020661	1,53147891704226	1,02530586526477	0,8750612633917	?	0,845098040014257	0,903089986991944	-0,778151249515055	-0,778151249515055
Limegreen	Fill inv. tri	Suchomimus	Suchomimus	Hendrickx et al., 2015	Suchomimus lateral	Spinosauridae	Spinosauridae	1,25527250510331	1,15836249209525	1,56702636615906	1,66745295288995	1,13353890837022	0,991226075692495	?	0,845098040014257	0,845098040014257	?	?
Limegreen	Fill inv. tri	Suchomimus	Suchomimus	Hendrickx et al., 2015	Suchomimus lateral	Spinosauridae	Spinosauridae	1,20139712432045	1,03342375548695	1,62013605497376	1,67942789661212	1,06445798922692	0,89209460269048	1,73479982958885	0,954242509439325	0,477121254719662	-0,778151249515055	-0,698970004336019
Limegreen	Fill inv. tri	Suchomimus	Suchomimus	Hendrickx et al., 2015	Suchomimus lateral	Spinosauridae	Spinosauridae	1,17897694729317	0,991226075692495	1,61489721603313	1,63447727016073	1,03342375548695	0,832508912706236	1,69019608002851	0,954242509439325	?	-0,698970004336019	-0,698970004336019
Limegreen	Fill inv. tri	Suchomimus	Suchomimus	Hendrickx et al., 2015	Suchomimus lateral	Spinosauridae	Spinosauridae	0,973127853599699	0,89209460269048	1,42324587393681	1,45636603312904	0,897627091290441	0,792391689498254	1,48287358360875	0,845098040014257	0,903089986991944	?	?
Limegreen	Fill inv. tri	Suchomimus	Suchomimus	Hendrickx et al., 2015	Suchomimus lateral	Spinosauridae	Spinosauridae	1,12710479836481	0,986771734266245	1,59439255037543	1,61278385671974	0,977723605288848	0,826074802700826	1,61278385671974	0	0	-0,740362689059949	-0,698970004336019
Limegreen	Fill inv. tri	Suchomimus	Suchomimus	Hendrickx et al., 2015	Suchomimus lateral	Spinosauridae	Spinosauridae	1,16136800223497	0,977723605288848	1,57170883180869	1,5910646070265	1,02530586526477	0,826074802700826	1,5910646070265	0	?	-0,778151249515055	-0,812913356208561
Limegreen	Fill inv. tri	Suchomimus	Suchomimus	Hendrickx et al., 2015	Suchomimus lateral	Spinosauridae	Spinosauridae	1,10720996964787	0,991226075692495	1,5854607295085	1,59659709562646	0,954242509439325	0,819543935541869	1,59659709562646	0,778151250383644	0,778151250383644	?	-0,845098039579962
Limegreen	Fill inv. tri	Suchomimus	Suchomimus	Hendrickx et al., 2015	Suchomimus lateral	Spinosauridae	Spinosauridae	1,23552844690755	1,06445798922692	1,58883172559421	1,57978359661681	1,02118929906994	0,897627091290441	?	0,778151250383644	0,778151250383644	?	-0,812913356208561
Limegreen	Fill inv. tri	Suchomimus	Suchomimus	Hendrickx et al., 2015	Suchomimus lateral	Spinosauridae	Spinosauridae	0,954242509439325	0,919078092376074	1,26007138798507	1,29003461136252	0,812913356642856	0,732393759822969	1,29003461136252	1,04139268515823	0,954242509439325	-0,778151249515055	-0,778151249515055
Limegreen	Fill inv. tri	Suchomimus	Suchomimus	Hendrickx et al., 2015	Suchomimus lateral	Spinosauridae	Spinosauridae	0,903089986991944	0,845098040014257	1,37657695705651	1,33041377334919	0,778151250383644	0,690196080028514	1,33041377334919	1	1	?	?
Limegreen	Fill inv. tri	Suchomimus	Suchomimus	Hendrickx et al., 2015	Suchomimus lateral	Spinosauridae	Spinosauridae	1,29885307640971	1,17609125905568	1,67760695272049	1,67942789661212	1,16731733474818	1,02530586526477	1,6414741105041	0,778151250383644	0,778151250383644	-0,698970004336019	-0,698970004336019
Limegreen	Oval	Irritator	Irritator	Hendrickx et al., 2015	Irritator lateral	Spinosauridae	Spinosauridae	0,913813852383717	0,853089529851866	1,32221929473392	1,29666519026153	0,808885867359812	0,716837723299524	1,29666519026153	0,954242509439325	?
Limegreen	X	Sinopliosaurus	Sinopliosaurus	This study	Sinopliosaurus lateral	Spinosauridae	Spinosauridae	1,21005084987514	1,06258198422816	1,7499680835094	1,79274178583475	1,09795107099415	0,989004615698537	?	1,11394335230684	4,61856057566025
Limegreen	Bar	Spinosaurus	Spinosaurus	Hendrickx et al., 2015	Spinosaurus lateral	Spinosauridae	Spinosauridae	1,4437322414016	1,37767043933432	1,91184979649942	1,93429640681941	1,3541084391474	1,23678909940929	1,93429640681941	0,903089986991944	1,07918124604762
Limegreen	Bar	Spinosaurus	Spinosaurus	Hendrickx et al., 2015	Spinosaurus lateral	Spinosauridae	Spinosauridae	1,41962536088774	1,36679638328673	1,74170298395774	1,77085201164214	?	?	1,77085201164214	1,17609125905568	?
Limegreen	Bar	Spinosaurus	Spinosaurus	Hendrickx et al., 2015	Spinosaurus lateral	Spinosauridae	Spinosauridae	1,25719842613934	1,23350376034113	1,65915528094063	1,70251669743815	1,16136800223497	1,08386080086657	?	1,20411998265592	1,11394335230684
Orangered	O	Chienkosaurus	Chienkosaurus	This study	Chienkosaurus lateral	Metriacanthosauridae	Metriacanthosauridae Lateral	1,1981069988734	1,07700432679335	1,5613399414589	1,585799009013	1,1300119496719	0,970811610872518	1,50555693866382	0	0	-0,367728545633573	-0,38021124136417
Orangered	Dot	Sinraptor	Sinraptor	This study	Sinraptor lateral	Metriacanthosauridae	Metriacanthosauridae Lateral	1,38721180031373	1,0899051114394	1,77407880075252	1,77451696572855	1,33102217104183	1,01157044359728	1,80753502806885	0	0	-0,342422680387912	-0,301029995663981
Orangered	Dot	Sinraptor	Sinraptor	This study	Sinraptor lateral	Metriacanthosauridae	Metriacanthosauridae Lateral	1,42537116643894	1,00603795499732	1,80229471139746	1,816042340922	1,35160307241913	0,99563519459755	1,83167784919147	0	0	-0,301029995663981	-0,301029995663981
Orangered	Dot	Sinraptor	Sinraptor	This study	Sinraptor lateral	Metriacanthosauridae	Metriacanthosauridae Lateral	1,42716140292597	1,00945089579869	1,77865763194736	1,80263691808281	1,35698140099313	0,968482948553935	1,83714634390906	0	0	-0,342422680387912	-0,301029995663981
Orangered	Dot	Sinraptor	Sinraptor	This study	Sinraptor lateral	Metriacanthosauridae	Metriacanthosauridae Lateral	1,42862067267194	0,948412965778601	1,74772246203551	1,72599325892472	1,33505651943909	0,925827574624742	1,74981358529294	0	0	-0,38021124136417	-0,361727835713587
Orangered	Dot	Sinraptor	Sinraptor	This study	Sinraptor lateral	Metriacanthosauridae	Metriacanthosauridae Lateral	1,16908635748702	0,824776462475546	1,33485568961729	1,30427505047713	1,09551804232315	0,741939077729199	1,30427505047713	0	0	?	-0,477121255153957
Orangered	Dot	Sinraptor	Sinraptor	This study	Sinraptor lateral	Metriacanthosauridae	Metriacanthosauridae Lateral	1,32489949705231	0,91539983521227	1,56831908509511	1,58658730467175	1,23350376034113	0,921686475483602	1,58658730467175	0	0	-0,342422680387912	-0,361727835713587
Orangered	Dot	Sinraptor	Sinraptor	This study	Sinraptor lateral	Metriacanthosauridae	Metriacanthosauridae Lateral	1,27875360095283	0,982271233039568	1,60799085854717	1,60260252042026	1,21722065564452	0,955687750313506	1,60260252042026	0	0	-0,361727835713587	-0,322219294907637
Orangered	Dot	Sinraptor	Sinraptor	This study	Sinraptor lateral	Metriacanthosauridae	Metriacanthosauridae Lateral	1,29181268746712	0,976808337338066	1,58455736052567	1,59073040579269	1,23375736296551	0,935507265824713	1,59073040579269	0	0	-0,397940008672038	-0,361727835713587
Orangered	Dot	Sinraptor	Sinraptor	This study	Sinraptor mesial	Metriacanthosauridae	Metriacanthosauridae Mesial	1,18554215485438	1,00860017176192	1,50906804501716	1,52283531366053	1,19117145572856	0,937517892017347	1,52283531366053	0	0	-0,397940008672038	-0,342422680387912
Orangered	Dot	Sinraptor	Sinraptor	This study	Sinraptor mesial	Metriacanthosauridae	Metriacanthosauridae Mesial	1,23248786635299	1,055378331375	1,57978359661681	1,57030938543588	1,18836592606315	0,986323777050765	1,6018427897821	0	0	-0,38021124136417	-0,342422680387912
Orangered	Dot	Sinraptor	Sinraptor	This study	Sinraptor lateral	Metriacanthosauridae	Metriacanthosauridae Lateral	1,29863478312444	1,02284061087653	1,6017341482601	1,61320735210376	1,24551266781415	0,947433721887051	1,65743832270296	0	0	-0,361727835713587	-0,342422680387912
Orangered	Dot	Erectopus	Erectopus	Hendrickx et al., 2015	Erectopus lateral	Metriacanthosauridae	Metriacanthosauridae Lateral	1,20951501454263	0,8750612633917	1,65321251377534	1,69019608002851	1,12057393120585	0,819543935541869	1,69019608002851	0	0	-0,477121255153957	-0,447158031515937
Orangered	Diamond	Erectopus	Erectopus	Hendrickx et al., 2015	Erectopus lateral	Metriacanthosauridae	Metriacanthosauridae Lateral	1,2718416065365	0,869231719730976	1,68394713075151	1,7427251313047	1,16136800223497	0,838849090737255	1,7427251313047	0	0	-0,447158031515937	-0,414973347536524
Orangered	Diamond	Erectopus	Erectopus	Hendrickx et al., 2015	Erectopus lateral	Metriacanthosauridae	Metriacanthosauridae Lateral	1,33243845991561	1,01283722470517	1,69019608002851	1,7481880270062	1,20411998265592	0,8750612633917	1,7481880270062	0	0	-0,414973347536524	-0,38021124136417
Red	Star	Allosaurus	Allosaurus	This study	Allosaurus mesial	Allosauridae	Allosauridae Mesial	1,22401481137286	1,20112389720738	1,583765368285	1,59736605026603	1,12678057701201	1,06818586174616	1,59736605026603	0	0	-0,278753601343694	-0,278753601343694
Red	Star	Allosaurus	Allosaurus	This study	Allosaurus mesial	Allosauridae	Allosauridae Mesial	1,22375545365724	1,15442397311465	1,55545721720465	1,58748646541096	1,16435285578444	1,02036128264771	1,58748646541096	0	0	-0,221674997098564	-0,301029995663981
Red	Star	Allosaurus	Allosaurus	This study	Allosaurus mesial	Allosauridae	Allosauridae Mesial	1,2294258479207	1,18412335423967	1,64295887940979	1,59217675739587	1,21563756343506	1,07040732174012	1,59217675739587	0	0	-0,255272504755871	-0,301029995663981
Red	Star	Allosaurus	Allosaurus	This study	Allosaurus mesial	Allosauridae	Allosauridae Mesial	1,2148438480477	1,16908635748702	1,59681693591559	1,59428202881181	1,17897694729317	1,07003786660776	1,59428202881181	0	0	-0,352182518545657	-0,327154512265246
Red	Star	Allosaurus	Allosaurus	This study	Allosaurus mesial	Allosauridae	Allosauridae Mesial	1,01994668167884	0,948412965778601	1,43504764133996	1,45742769294648	0,970346876230093	0,848189116991399	1,45742769294648	0	0	-0,335658452366606	-0,322219294907637
Red	Star	Allosaurus	Allosaurus	This study	Allosaurus lateral	Allosauridae	Allosauridae Lateral	1,06145247908719	0,925312091499649	1,40976410426635	1,45545396877863	1,01703333929878	0,776701183988411	?	0	0	-0,51188336054458	-0,439332693395968
Red	Star	Allosaurus	Allosaurus	This study	Allosaurus lateral	Allosauridae	Allosauridae Mesial	0,737987326333431	0,8055008581584	1,088844562727	1,07554696139253	0,72916478969277	0,633468455579587	1,07554696139253	0	0	-0,397940008672038	-0,414973347536524
Red	Star	Allosaurus	Allosaurus	This study	Allosaurus lateral	Allosauridae	Allosauridae Lateral	0,888740960682893	0,783188691075258	1,28103336724773	1,27943878828702	0,839478047374198	0,651278013998144	1,27943878828702	0	0	-0,477121255153957	-0,431363764593282
Red	Star	Allosaurus	Allosaurus	This study	Allosaurus lateral	Allosauridae	Allosauridae Lateral	1,10551018476997	1,07188200730613	1,36642295722597	1,40174508223706	1,01619735351244	0,878521795501207	1,40174508223706	0	0	-0,342422680387912	-0,301029995663981
Red	Star	Allosaurus	Allosaurus	This study	Allosaurus lateral	Allosauridae	Allosauridae Lateral	1,15014216184856	1,12352498094273	1,48897352472651	1,57611089412084	1,10071508657308	0,919078092376074	1,57611089412084	0	0	-0,352182518545657	-0,301029995663981
Red	Star	Allosaurus	Allosaurus	This study	Allosaurus lateral	Allosauridae	Allosauridae Lateral	1,16672605558005	1,05037975626146	1,46538285144842	1,50839503313305	1,12483014941386	0,937016107464814	1,50839503313305	0	0	-0,327154512265246	-0,367728545633573
Red	Star	Allosaurus	Allosaurus	This study	Allosaurus lateral	Allosauridae	Allosauridae Lateral	1,17435059747938	0,8555191556678	1,49789674291322	1,56312496033804	1,11859536522376	0,79309160017658	1,56312496033804	0	0	-0,397940008672038	-0,419129307687689
Red	Star	Allosaurus	Allosaurus	This study	Allosaurus lateral	Allosauridae	Allosauridae Lateral	1,17580163284828	0,815577748324267	1,46642272243379	1,52504480703685	1,14270224573762	0,870988813760575	1,52504480703685	0	0	?	?
Red	Star	Allosaurus	Allosaurus	This study	Allosaurus lateral	Allosauridae	Allosauridae Lateral	1,35391623092036	1,08098704691089	1,67660216958202	1,66614342729156	1,25671774597749	1,00043407747932	1,66614342729156	0	0	-0,361727835713587	-0,361727835713587
Red	Star	Allosaurus	Allosaurus	This study	Allosaurus lateral	Allosauridae	Allosauridae Lateral	1,31323429169472	1,14395111642396	1,67476931401543	1,70027093735644	1,28533222764388	1,01786771896351	1,70027093735644	0	0	-0,425860145591176	-0,397940008672038
Red	Star	Allosaurus	Allosaurus	This study	Allosaurus lateral	Allosauridae	Allosauridae Lateral	1,27114431794908	1,12839926871781	1,62448836251345	1,64414305050992	1,20221577580113	1,02816441942447	1,64414305050992	0	0	-0,301029995663981	-0,322219294907637
Red	Star	Allosaurus	Allosaurus	This study	Allosaurus mesial	Allosauridae	Allosauridae Mesial	1,17260293120986	1,2380461031288	1,53109554687003	1,5434471800817	1,088844562727	1,06107532362979	?	0	0	-0,301029995663981	-0,255272504755871
Red	Star	Allosaurus	Allosaurus	This study	Allosaurus mesial	Allosauridae	Allosauridae Mesial	1,25333800532611	1,18695633546541	1,60422605308447	1,61373614126187	1,20167017964658	1,02160271602824	1,61373614126187	0	0	-0,262925469637575	-0,301029995663981
Red	Star	Allosaurus	Allosaurus	This study	Allosaurus mesial	Allosauridae	Allosauridae Mesial	1,0386201619497	1,09898963940118	1,40226138245468	1,43280900503317	0,984527313343793	0,957128197676813	1,43280900503317	0	0	-0,301029995663981	-0,311753861099184
Red	Star	Allosaurus	Allosaurus	This study	Allosaurus mesial	Allosauridae	Allosauridae Mesial	1,2464985807958	1,16106838547117	1,56276854301652	1,59604700754544	1,19312459835446	1,03702787975577	1,59604700754544	0	0	-0,243038049012015	-0,301029995663981
Red	Star	Allosaurus	Allosaurus	This study	Allosaurus mesial	Allosauridae	Allosauridae Mesial	1,02816441942447	0,979092900638326	1,3807537708039	1,42340972773309	0,977266212427293	0,801403710017355	1,42340972773309	0	0	-0,342422680387912	-0,38021124136417
Red	Star	Allosaurus	Allosaurus	This study	Allosaurus lateral	Allosauridae	Allosauridae Lateral	1,36791473879375	1,03221570329798	1,65743832270296	1,65040466986803	1,28012289630231	1,00130093302042	1,65040466986803	0	0	-0,439332693395968	-0,342422680387912
Red	Star	Allosaurus	Allosaurus	This study	Allosaurus lateral	Allosauridae	Allosauridae Lateral	1,22375545365724	0,916453948549925	1,46597736828582	1,55157197367425	1,18440748541232	0,906335041805091	?	0	0	-0,544068043915981	-0,38021124136417
Red	Star	Allosaurus	Allosaurus	This study	Allosaurus lateral	Allosauridae	Allosauridae Lateral	1,19395897801919	1,00389116623691	1,55521540512607	1,58950279626376	1,13576851456782	0,929929560084588	1,58950279626376	0	0	-0,439332693395968	-0,38021124136417
Red	Star	Allosaurus	Allosaurus	This study	Allosaurus lateral	Allosauridae	Allosauridae Lateral	1,3070679506613	1,12710479836481	1,61363043492524	1,66857226918456	1,24551266781415	0,973127853599699	1,66857226918456	0	0	?	-0,397940008672038
Red	Star	Allosaurus	Allosaurus	This study	Allosaurus lateral	Allosauridae	Allosauridae Lateral	1,33665982345442	1,14643813528577	1,67320528177905	1,7093547758344	1,31196566036837	1,04336227802113	1,7093547758344	0	0	?	-0,431363764593282
Red	Star	Allosaurus	Allosaurus	This study	Allosaurus lateral	Allosauridae	Allosauridae Lateral	1,21058602490516	0,903632516084238	1,5081255360832	1,55388302664387	1,16286299332193	0,831869774280502	1,55388302664387	0	0	-0,462397998159533	-0,414973347536524
Red	Star	Allosaurus	Allosaurus	This study	Allosaurus lateral	Allosauridae	Allosauridae Lateral	1,31470969295517	1,1102529173534	1,65379118738781	1,66351247041516	1,26623169668989	0,982271233039568	1,66351247041516	0	0	-0,397940008672038	-0,397940008672038
Red	Star	Allosaurus	Allosaurus	This study	Allosaurus lateral	Allosauridae	Allosauridae Lateral	1,35926616460675	1,20030318298158	1,69783936821836	1,74256803436614	1,30856441356124	1,04805317311561	1,74256803436614	0	0	-0,322219294907637	-0,322219294907637
Red	Star	Allosaurus	Allosaurus	Hendrickx et al., 2015	Allosaurus lateral	Allosauridae	Allosauridae Lateral	1,22271647114758	1,12710479836481	1,5327543789925	1,65321251377534	1,1846914308176	0,949390006644913	1,65321251377534	0	0	-0,38021124136417	-0,342422680387912
Red	Star	Allosaurus	Allosaurus	Hendrickx et al., 2015	Allosaurus lateral	Allosauridae	Allosauridae Lateral	1,2718416065365	0,838849090737255	1,50379068305718	1,54406804435028	1,16136800223497	0,869231719730976	1,54406804435028	0	0	-0,414973347536524	-0,425860145591176
Red	Star	Allosaurus	Allosaurus	Hendrickx et al., 2015	Allosaurus lateral	Allosauridae	Allosauridae Mesial	1,25285303097989	1,2380461031288	1,59659709562646	1,59328606702046	1,15228834438306	1,04921802267018	1,59328606702046	0	0	-0,301029995663981	-0,38021124136417
Red	Star	Allosaurus	Allosaurus	Hendrickx et al., 2015	Allosaurus lateral	Allosauridae	Allosauridae Lateral	1,26007138798507	1,15836249209525	1,70586371228392	1,74973631556906	1,25527250510331	1,02938377768521	1,74973631556906	0	0	?	?
Red	Star	Allosaurus	Allosaurus	Hendrickx et al., 2015	Allosaurus mesial	Allosauridae	Allosauridae Mesial	1,10037054511756	1,16136800223497	1,52891670027765	1,54157924394658	1,10037054511756	0,991226075692495	1,54157924394658	0	0	-0,301029995663981	-0,301029995663981
Red	Star	Allosaurus	Allosaurus	Hendrickx et al., 2015	Allosaurus mesial	Allosauridae	Allosauridae Mesial	1,19312459835446	1,10037054511756	1,52244423350632	1,568201724067	1,05690485133647	0,973127853599699	1,568201724067	0	0	?	?
Red	Star	Allosaurus	Allosaurus	Hendrickx et al., 2015	Allosaurus mesial	Allosauridae	Allosauridae Mesial	1,19033169817029	1,10720996964787	1,54157924394658	1,54530711646582	1,09342168516224	0,944482672150169	1,54530711646582	0	0	-0,322219294907637	-0,342422680387912
Red	Star	Allosaurus	Allosaurus	Hendrickx et al., 2015	Allosaurus mesial	Allosauridae	Allosauridae Mesial	1,25406445291434	1,24846371755103	1,56110138364906	1,58001211252942	1,12904505988796	1,08671566394488	1,51877706892677	0	0	-0,301029995663981	-0,278753601343694
Red	Star	Allosaurus	Allosaurus	Hendrickx et al., 2015	Allosaurus lateral	Allosauridae	Allosauridae Lateral	1,34635297445064	0,988558956878616	1,64018319192134	1,68797462003456	1,29181268746712	0,985426474083002	?	0	0	-0,301029995663981	-0,342422680387912
Firebrick	Oval	Neovenator	Neovenator	Hendrickx et al., 2015	Neovenator lateral	Neovenatoridae	Neovenatoridae Lateral	1,15472820744016	0,887054378050957	1,39567578526994	1,462248215355	1,08600370561838	0,782472624166286	1,04766419460156	0	0	-0,477121255153957	-0,477121255153957
Firebrick	Oval	Neovenator	Neovenator	Hendrickx et al., 2015	Neovenator lateral	Neovenatoridae	Neovenatoridae Lateral	1,13703745478951	0,89209460269048	1,3142886609475	1,36078268987328	0,975431808509263	0,728353782021228	0,949877704036875	0	0	-0,477121255153957	-0,556302500419852
Firebrick	Oval	Neovenator	Neovenator	Hendrickx et al., 2015	Neovenator lateral	Neovenatoridae	Neovenatoridae Lateral	1,25815819334079	0,990782691803138	1,60379370413696	1,56383691866454	1,14395111642396	0,931966114728173	1,13225968953104	0	0	-0,477121255153957	-0,462397998159533
Darkred	Dot	Cf. Acrocanthosaurus	Cf. Acrocanthosaurus	Hendrickx et al., 2015	Acrocanthosaurus lateral	Carcharodontosauridae	Carcharodontosauridae Lateral	1,48713837547719	1,27875360095283	1,9795483747041	1,95182303531591	1,38381536598043	1,20682587603185	1,76042248342321	0	0	-0,301029995663981	-0,38021124136417
Darkred	Dot	Cf. Acrocanthosaurus	Cf. Acrocanthosaurus	Hendrickx et al., 2015	Acrocanthosaurus lateral	Carcharodontosauridae	Carcharodontosauridae Lateral	1,36361197989214	1,02530586526477	1,7701152947871	1,78390357927273	1,24551266781415	0,968482948553935	?	0	0	-0,602059991327962	-0,447158031515937
Darkred	Dot	Acrocanthosaurus	Acrocanthosaurus	Hendrickx et al., 2015	Acrocanthosaurus mesial	Carcharodontosauridae	Carcharodontosauridae Mesial	1,32469391386177	1,20844135643857	1,69125835813311	1,70199947488964	1,19173039336286	1,13129779659762	1,4379090355395	0	0	-0,556302500419852	-0,361727835713587
Darkred	Dot	Acrocanthosaurus	Acrocanthosaurus	Hendrickx et al., 2015	Acrocanthosaurus mesial	Carcharodontosauridae	Carcharodontosauridae Mesial	1,4568213480216	1,22036963245139	1,80222623769107	1,79865064544527	1,25454807710897	1,11360915107303	1,63528263799821	0	0	-0,556302500419852	-0,425860145591176
Darkred	Dot	Acrocanthosaurus	Acrocanthosaurus	Hendrickx et al., 2015	Acrocanthosaurus mesial	Carcharodontosauridae	Carcharodontosauridae Mesial	1,31302311032324	1,31848072517452	1,69469292633148	1,69170020829016	1,19479175772192	1,13861843389949	1,42045085910607	0	0	-0,579783596182516	-0,414973347536524
Darkred	Dot	Acrocanthosaurus	Acrocanthosaurus	Hendrickx et al., 2015	Acrocanthosaurus mesial	Carcharodontosauridae	Carcharodontosauridae Mesial	1,38111508070985	1,21984638602436	1,80236317430955	1,77458995026479	1,26030994579492	1,10140335055533	1,62675085368339	0	0	-0,531478917129114	-0,38021124136417
Darkred	Dot	Acrocanthosaurus	Acrocanthosaurus	Hendrickx et al., 2015	Acrocanthosaurus mesial	Carcharodontosauridae	Carcharodontosauridae Mesial	1,41514035219587	1,22711508258913	1,71466499286254	1,80311555489003	1,25261034056737	1,00302947055362	1,80311555489003	0	0	-0,505149978319906	-0,425860145591176
Darkred	Dot	Acrocanthosaurus	Acrocanthosaurus	Hendrickx et al., 2015	Acrocanthosaurus lateral	Carcharodontosauridae	Carcharodontosauridae Lateral	1,58961454063127	1,3070679506613	1,95453194262691	1,97132224524281	1,44106640663926	1,21590181320403	?	0	0	-0,477121255153957	-0,414973347536524
Darkred	Dot	Acrocanthosaurus	Acrocanthosaurus	This study	Acrocanthosaurus lateral	Carcharodontosauridae	Carcharodontosauridae Lateral	1,58849580100721	1,34596154181314	1,97754070594653	1,97368191850398	1,44169513564072	1,22788670461367	1,97368191850398	0	0	-0,38021124136417	-0,414973347536524
Darkred	Dot	Acrocanthosaurus	Acrocanthosaurus	This study	Acrocanthosaurus lateral	Carcharodontosauridae	Carcharodontosauridae Lateral	1,44591541395112	1,2692793897719	1,86675978349511	1,84683175282326	1,31260043926126	1,15198239545747	1,6727441983066	0	0	-0,518513939921317	-0,477121255153957
Darkred	Dot	Acrocanthosaurus	Acrocanthosaurus	This study	Acrocanthosaurus lateral	Carcharodontosauridae	Carcharodontosauridae Lateral	1,51811894714315	1,33021078457153	1,82118588260885	1,87320430927704	1,36642295722597	1,16702179579026	?	0	0	-0,414973347536524	-0,38021124136417
Darkred	Dot	Acrocanthosaurus	Acrocanthosaurus	This study	Acrocanthosaurus lateral	Carcharodontosauridae	Carcharodontosauridae Lateral	1,57806588383609	1,33465476688324	1,96392942202656	1,96764156408301	1,44498111208794	1,21958452621425	1,8230827965328	0	0	-0,342422680387912	-0,477121255153957
Darkred	Dot	Acrocanthosaurus	Acrocanthosaurus	This study	Acrocanthosaurus lateral	Carcharodontosauridae	Carcharodontosauridae Lateral	1,52153034127871	1,27485032001666	1,85131951264875	1,87285524470481	1,38614210893082	1,18012587516405	1,87285524470481	0	0	-0,38021124136417	-0,361727835713587
Darkred	Dot	Acrocanthosaurus	Acrocanthosaurus	This study	Acrocanthosaurus lateral	Carcharodontosauridae	Carcharodontosauridae Lateral	1,60042832573213	1,34163233577805	1,96061345764791	1,96647026372928	1,47275644931721	1,24204423936955	1,81835787795835	0	0	-0,397940008672038	-0,447158031515937
Darkred	Dot	Acrocanthosaurus	Acrocanthosaurus	This study	Acrocanthosaurus lateral	Carcharodontosauridae	Carcharodontosauridae Lateral	1,60584353905809	1,29994290002277	1,95026746801359	1,99109310804889	1,46434048462767	1,19117145572856	1,90173069172922	0	0	-0,38021124136417	-0,447158031515937
Darkred	Dot	Acrocanthosaurus	Acrocanthosaurus	This study	Acrocanthosaurus lateral	Carcharodontosauridae	Carcharodontosauridae Lateral	1,49886168899288	1,28103336724773	1,86575522407145	1,98739809913702	1,37602918172818	1,17231096852195	?	0	0	-0,38021124136417	-0,462397998159533
Darkred	Dot	Acrocanthosaurus	Acrocanthosaurus	This study	Acrocanthosaurus lateral	Carcharodontosauridae	Carcharodontosauridae Lateral	1,46938013584993	1,19256745333655	1,79712898779655	1,85454893581295	1,34004731766139	1,06744284277638	?	0	0	-0,397940008672038	-0,477121255153957
Darkred	Dot	Acrocanthosaurus	Acrocanthosaurus	This study	Acrocanthosaurus mesial	Carcharodontosauridae	Carcharodontosauridae Mesial	1,16643011384328	1,11793383503964	1,52711411163981	1,57553421831986	1,08707120590654	0,996073654485275	?	0	0	?	?
Darkred	Dot	Acrocanthosaurus	Acrocanthosaurus	This study	Acrocanthosaurus mesial	Carcharodontosauridae	Carcharodontosauridae Mesial	1,38345629652475	1,31659930209386	1,83550032786732	1,8727970399896	1,2792105126014	1,19589965240923	?	0	0	?	?
Darkred	Dot	Acrocanthosaurus	Acrocanthosaurus	This study	Acrocanthosaurus lateral	Carcharodontosauridae	Carcharodontosauridae Lateral	1,50023647482564	1,27783833300205	1,91708519064057	1,9367147582112	1,37032800777951	1,22167499707077	?	0	0	?	-0,477121255153957
Darkred	Dot	Acrocanthosaurus	Acrocanthosaurus	This study	Acrocanthosaurus lateral	Carcharodontosauridae	Carcharodontosauridae Lateral	1,47842218774008	1,23954972084047	1,85113599501157	1,88206894443615	1,38987455839099	1,16316137497702	?	0	0	?	-0,477121255153957
Darkred	Dot	Acrocanthosaurus	Acrocanthosaurus	This study	Acrocanthosaurus lateral	Carcharodontosauridae	Carcharodontosauridae Lateral	1,48981790830145	1,20574554094266	1,79844346035019	1,84385542262316	1,35121634533934	1,10957854690439	?	0	0	?	-0,477121255153957
Darkred	Dot	Acrocanthosaurus	Acrocanthosaurus	This study	Acrocanthosaurus lateral	Carcharodontosauridae	Carcharodontosauridae Lateral	1,49220145139254	1,22530928172586	1,7469454096151	1,75281643118827	1,31238894937059	1,07773117965239	?	0	0	-0,439332693395968	-0,477121255153957
Darkred	Dot	Acrocanthosaurus	Acrocanthosaurus	This study	Acrocanthosaurus lateral	Carcharodontosauridae	Carcharodontosauridae Lateral	1,44607093570101	1,13449585583467	1,67449371729635	1,74678983215261	1,34064237756071	1,07918124604762	?	0	0	?	-0,477121255153957
Darkred	Dot	Acrocanthosaurus	Acrocanthosaurus	This study	Acrocanthosaurus lateral	Carcharodontosauridae	Carcharodontosauridae Lateral	1,39567578526994	1,13161866434913	1,59835270986928	1,69152352216815	1,31005573775089	0,984527313343793	1,3014640731433	0	0	-0,51188336054458	-0,505149978319906
Darkred	Dot	Acrocanthosaurus	Acrocanthosaurus	This study	Acrocanthosaurus lateral	Carcharodontosauridae	Carcharodontosauridae Lateral	1,30254737248749	1,06107532362979	1,46404220543881	1,58433122436753	1,23044892137827	0,998259338423699	1,27253777737524	0	0	-0,458637848971362	-0,477121255153957
Darkred	Dot	Acrocanthosaurus	Acrocanthosaurus	This study	Acrocanthosaurus mesial	Carcharodontosauridae	Carcharodontosauridae Mesial	1,35468455395473	1,26078666865498	1,76708162136332	1,82665779187587	1,20303288701471	1,09166695759568	?	0	0	?	?
Darkred	Dot	Acrocanthosaurus	Acrocanthosaurus	This study	Acrocanthosaurus lateral	Carcharodontosauridae	Carcharodontosauridae Lateral	1,49262072204319	1,30124708863621	1,86575522407145	1,89960165914612	1,29402509409532	1,1846914308176	1,64157325317818	0	0	-0,375663613526591	-0,452093248566065
Darkred	Dot	Acrocanthosaurus	Acrocanthosaurus	This study	Acrocanthosaurus lateral	Carcharodontosauridae	Carcharodontosauridae Lateral	1,50879896540391	1,21827285357145	1,83550032786732	1,80861603542699	1,32283927268632	1,11859536522376	?	0	0	?	-0,414973347536524
Darkred	Dot	Acrocanthosaurus	Acrocanthosaurus	This study	Acrocanthosaurus lateral	Carcharodontosauridae	Carcharodontosauridae Lateral	1,5009222391903	1,2143138974244	1,88952579667119	1,92967431794859	1,35850591149024	1,15624619039734	1,66978161520854	0	0	-0,397940008672038	-0,431363764593282
Darkred	Dot	Acrocanthosaurus	Acrocanthosaurus	This study	Acrocanthosaurus lateral	Carcharodontosauridae	Carcharodontosauridae Lateral	1,49080095201086	1,25719842613934	1,82975391892498	1,88727963453002	1,34713478291002	1,1156105116743	?	0	0	-0,397940008672038	-0,397940008672038
Darkred	Dot	Acrocanthosaurus	Acrocanthosaurus	This study	Acrocanthosaurus lateral	Carcharodontosauridae	Carcharodontosauridae Lateral	1,51574141666937	1,18155777386279	1,77858532786296	1,86385796188397	1,36285930295868	1,0920184707528	?	0	0	-0,397940008672038	-0,408579125910712
Darkred	Dot	Acrocanthosaurus	Acrocanthosaurus	This study	Acrocanthosaurus lateral	Carcharodontosauridae	Carcharodontosauridae Lateral	1,41614103116833	1,20790353038605	1,63205216670581	1,7249309141924	1,23375736296551	1,01494034979294	?	0	0	?	?
Darkred	Dot	Acrocanthosaurus	Acrocanthosaurus	This study	Acrocanthosaurus lateral	Carcharodontosauridae	Carcharodontosauridae Lateral	1,38363586836188	1,17289469775218	1,70722941932729	1,78447464376252	1,34733001531695	1,09691001300806	?	0	0	?	?
Darkred	Square	Eocarcharia	Eocarcharia	Hendrickx et al., 2015	Eocarcharia lateral	Carcharodontosauridae	Carcharodontosauridae Lateral	1,38021124171161	1,06069784035361	1,6232492903979	1,65609820201283	1,20682587603185	0,949390006644913	1,55509444857832	0	0	-0,447158031515937	-0,505149978319906
Darkred	Fill square	Carcharodontosaurus	Carcharodontosaurus	Hendrickx et al., 2015	Carcharodontosaurus lateral	Carcharodontosauridae	Carcharodontosauridae Lateral	1,60852603357719	1,23299611039215	1,85733249643127	1,90848501887865	1,46834733041216	1,20139712432045	1,90848501887865	0	0	-0,146128035851956	-0,230448921465133
Darkred	Fill square	Carcharodontosaurus	Carcharodontosaurus	Hendrickx et al., 2015	Carcharodontosaurus lateral	Carcharodontosauridae	Carcharodontosauridae Lateral	1,6170003411209	1,22010808804006	1,86332286012046	1,8750612633917	1,51188336097887	1,19312459835446	1,8750612633917	0	0	-0,204119982655925	-0,278753601343694
Darkred	Fill square	Carcharodontosaurus	Carcharodontosaurus	Hendrickx et al., 2015	Carcharodontosaurus lateral	Carcharodontosauridae	Carcharodontosauridae Lateral	1,61384182187607	1,19033169817029	1,83884909073726	1,88649072517248	1,47712125471966	1,09342168516224	1,88649072517248	0	0	-0,204119982655925	-0,255272504755871
Darkred	Fill square	Carcharodontosaurus	Carcharodontosaurus	Hendrickx et al., 2015	Carcharodontosaurus lateral	Carcharodontosauridae	Carcharodontosauridae Lateral	1,6063813651106	1,20139712432045	1,90794852161227	1,97034687623009	1,51587384371168	1,13353890837022	1,97034687623009	0	0	-0,176091258838534	-0,301029995663981
Darkred	Fill square	Carcharodontosaurus	Carcharodontosaurus	Hendrickx et al., 2015	Carcharodontosaurus lateral	Carcharodontosauridae	Carcharodontosauridae Lateral	1,65417654187796	1,22530928172586	2,0111473607758	2,05307844348342	1,56937390961505	1,20682587603185	2,05307844348342	0	0	-0,204119982655925	-0,230448921465133
Darkred	Fill square	Carcharodontosaurus	Carcharodontosaurus	Hendrickx et al., 2015	Carcharodontosaurus lateral	Carcharodontosauridae	Carcharodontosauridae Lateral	1,6414741105041	1,3541084391474	1,92941892571429	1,95375969173323	1,51321760006794	1,20682587603185	2,0068937079479	0	0	-0,255272504755871	-0,322219294907637
Darkred	Fill square	Carcharodontosaurus	Carcharodontosaurus	Hendrickx et al., 2015	Carcharodontosaurus lateral	Carcharodontosauridae	Carcharodontosauridae Lateral	1,47856649559384	1,28555730900777	1,78247262416629	1,83122969386706	1,39967372148104	1,18752072083646	1,83122969386706	0	0	-0,278753601343694	-0,361727835713587
Darkred	Fill square	Carcharodontosaurus	Carcharodontosaurus	Hendrickx et al., 2015	Carcharodontosaurus lateral	Carcharodontosauridae	Carcharodontosauridae Lateral	1,50650503240487	1,26007138798507	1,82865989653532	1,8842287696326	1,38916608436453	1,20139712432045	1,65513843481138	0	0	-0,301029995663981	-0,447158031515937
Darkred	Fill square	Carcharodontosaurus	Carcharodontosaurus	This study	Carcharodontosaurus lateral	Carcharodontosauridae	Carcharodontosauridae Lateral	1,63668844795328	1,37125262912494	1,99673051543515	2,04040452891416	1,545059584694	1,25719842613934	2,09212386924425	0	0	-0,146128035851956	-0,204119982655925
Darkred	Fill square	Carcharodontosaurus	Carcharodontosaurus	This study	Carcharodontosaurus lateral	Carcharodontosauridae	Carcharodontosauridae Lateral	1,4945719842302	1,15896526038341	1,75754785346924	1,80475260215046	1,41912930774198	1,03181227133037	1,88275215561308	0	0	-0,278753601343694	-0,322219294907637
Darkred	Fill square	Carcharodontosaurus	Carcharodontosaurus	This study	Carcharodontosaurus lateral	Carcharodontosauridae	Carcharodontosauridae Lateral	1,42634857378751	1,13449585583467	1,62335268153799	1,65829765030819	1,3807537708039	1,03981055414835	1,59538598080914	0	0	-0,278753601343694	-0,342422680387912
Darkred	Star	Giganotosaurus	Giganotosaurus	Hendrickx et al., 2015	Giganotosaurus mesial	Carcharodontosauridae	Carcharodontosauridae Mesial	1,52917360326172	1,35850591149024	1,91179659043725	1,94713951764283	1,46029632675748	1,26717172840301	1,94713951764283	0	0	-0,230448921465133	-0,278753601343694
Darkred	Star	Giganotosaurus	Giganotosaurus	Hendrickx et al., 2015	Giganotosaurus lateral	Carcharodontosauridae	Carcharodontosauridae Lateral	1,57170883180869	1,30792370361188	1,89905406799817	1,93886982151299	1,48643047885443	1,20897851727625	1,93886982151299	0	0	-0,255272504755871	-0,278753601343694
Darkred	Star	Giganotosaurus	Giganotosaurus	Hendrickx et al., 2015	Giganotosaurus lateral	Carcharodontosauridae	Carcharodontosauridae Lateral	1,57783634129274	1,3236645356081	1,98236170163315	1,99007233469215	1,52283531366053	1,24402958903002	?	0	0	-0,176091258838534	-0,230448921465133
Darkred	Star	Giganotosaurus	Giganotosaurus	Hendrickx et al., 2015	Giganotosaurus lateral	Carcharodontosauridae	Carcharodontosauridae Lateral	1,48939592172713	1,28712962071911	1,84732583078542	1,86051767746175	1,39619934709574	1,20520436394814	?	0	0	-0,176091258838534	-0,301029995663981
Darkred	Star	Giganotosaurus	Giganotosaurus	Hendrickx et al., 2015	Giganotosaurus lateral	Carcharodontosauridae	Carcharodontosauridae Lateral	1,54307423503353	1,16435285578444	1,86093662070009	1,85949855818778	1,47319490920494	1,12904505988796	1,85949855818778	0	0	-0,278753601343694	-0,301029995663981
Darkred	Star	Giganotosaurus	Giganotosaurus	Hendrickx et al., 2015	Giganotosaurus lateral	Carcharodontosauridae	Carcharodontosauridae Lateral	1,52166101511207	1,3336487565147	1,84608958035798	1,88092786526708	1,39915433395822	1,23248786635299	1,88092786526708	0	0	?	-0,255272504755871
Darkred	Star	Giganotosaurus	Giganotosaurus	Hendrickx et al., 2015	Giganotosaurus lateral	Carcharodontosauridae	Carcharodontosauridae Lateral	1,4432629874587	1,07077646284343	1,65801139665711	1,70543604658525	1,32756326018728	0,963787827345555	1,70543604658525	0	0	-0,301029995663981	-0,301029995663981
Darkred	Triangle	Mapusaurus	Mapusaurus	Hendrickx et al., 2015	Mapusaurus mesial	Carcharodontosauridae	Carcharodontosauridae Mesial	1,33203427702752	1,23829706787539	1,63083451782805	1,61023417533439	1,26997967664532	1,13481437032046	?	0	0	-0,301029995663981	-0,361727835713587
Darkred	Triangle	Mapusaurus	Mapusaurus	Hendrickx et al., 2015	Mapusaurus lateral	Carcharodontosauridae	Carcharodontosauridae Lateral	1,51811894714315	1,29468662427944	1,81524559191656	1,84360647192451	1,40773072802634	1,25743856685981	1,84360647192451	0	0	-0,301029995663981	?
Darkred	Triangle	Mapusaurus	Mapusaurus	Hendrickx et al., 2015	Mapusaurus lateral	Carcharodontosauridae	Carcharodontosauridae Lateral	1,51321760006794	1,2332500095411	1,8692904042094	1,87915324618425	1,45255306322893	1,1360860973841	1,87915324618425	0	0	-0,301029995663981	-0,397940008672038
Darkred	Triangle	Mapusaurus	Mapusaurus	Hendrickx et al., 2015	Mapusaurus lateral	Carcharodontosauridae	Carcharodontosauridae Lateral	1,46134843364798	1,18723861983148	1,74115159885179	1,76774936734558	1,3933996952931	1,10002573010786	1,76774936734558	0	0	-0,301029995663981	-0,38021124136417
Darkred	Triangle	Mapusaurus	Mapusaurus	Hendrickx et al., 2015	Mapusaurus lateral	Carcharodontosauridae	Carcharodontosauridae Lateral	1,37876117531637	1,1215598441875	1,60552052343747	1,68815275559157	1,33264041038746	1,06220580881971	1,68815275559157	0	0	-0,38021124136417	-0,414973347536524
Darkred	Triangle	Mapusaurus	Mapusaurus	Hendrickx et al., 2015	Mapusaurus lateral	Carcharodontosauridae	Carcharodontosauridae Lateral	1,37657695705651	1,09061070782841	1,58726184969253	1,67024585307412	1,30189771719521	0,958563883221967	?	0	0	?	?
Darkred	Triangle	Mapusaurus	Mapusaurus	Hendrickx et al., 2015	Mapusaurus lateral	Carcharodontosauridae	Carcharodontosauridae Lateral	1,29600666931367	0,934498451243568	1,3541084391474	1,39602489660859	1,26810972980848	0,895422546039408	1,39602489660859	0	0	-0,38021124136417	-0,38021124136417
Fuchsia	Square	Raptorex	Raptorex	Hendrickx et al., 2015	Raptorex mesial	Non-tyrannosaurid Tyrannosauroidea	Non-tyrannosaurid Tyrannosauroidea Mesial	0,397940008672038	0,6232492903979	0,832508912706236	0,851258348719075	0,431363764158987	0,414973347970818	0,851258348719075	0	0	-0,602059991327962	-0,556302500419852
Fuchsia	Square	Raptorex	Raptorex	Hendrickx et al., 2015	Raptorex mesial	Non-tyrannosaurid Tyrannosauroidea	Non-tyrannosaurid Tyrannosauroidea Mesial	0,544068044350276	0,698970004336019	0,954242509439325	0,954242509439325	0,544068044350276	0,505149978319906	0,954242509439325	0	0	-0,579783596182516	-0,531478917129114
Fuchsia	Square	Raptorex	Raptorex	Hendrickx et al., 2015	Raptorex mesial	Non-tyrannosaurid Tyrannosauroidea	Non-tyrannosaurid Tyrannosauroidea Mesial	0,544068044350276	0,662757831681574	0,944482672150169	0,880813592280791	0,518513939877887	0,477121254719662	0,880813592280791	0	0	-0,602059991327962	-0,544068043915981
Fuchsia	Square	Raptorex	Raptorex	Hendrickx et al., 2015	Raptorex mesial	Non-tyrannosaurid Tyrannosauroidea	Non-tyrannosaurid Tyrannosauroidea Mesial	0,431363764158987	0,662757831681574	0,973127853599699	0,977723605288848	0,301029995663981	0,397940008672038	0,977723605288848	0	0	?	-0,544068043915981
Fuchsia	Square	Raptorex	Raptorex	Hendrickx et al., 2015	Raptorex lateral	Non-tyrannosaurid Tyrannosauroidea	Non-tyrannosaurid Tyrannosauroidea Lateral	0,977723605288848	0,681241237375587	1,22530928172586	1,30102999566398	0,838849090737255	0,633468455579587	1,30102999566398	0	0	-0,556302500419852	-0,447158031515937
Fuchsia	Square	Raptorex	Raptorex	Hendrickx et al., 2015	Raptorex lateral	Non-tyrannosaurid Tyrannosauroidea	Non-tyrannosaurid Tyrannosauroidea Lateral	0,991226075692495	0,6232492903979	1,28780172993023	1,34830486304816	0,857332496431268	0,544068044350276	1,31597034545692	0	0	-0,564192459864445	-0,505149978319906
Fuchsia	Square	Raptorex	Raptorex	Hendrickx et al., 2015	Raptorex lateral	Non-tyrannosaurid Tyrannosauroidea	Non-tyrannosaurid Tyrannosauroidea Lateral	0,991226075692495	0,57978359661681	1,2718416065365	1,29885307640971	0,903089986991944	0,556302500767287	?	0	0	?	?
Fuchsia	Square	Raptorex	Raptorex	Hendrickx et al., 2015	Raptorex lateral	Non-tyrannosaurid Tyrannosauroidea	Non-tyrannosaurid Tyrannosauroidea Lateral	0,90848501887865	0,518513939877887	1	1,05307844348342	0,681241237375587	0,380211241711606	1,05307844348342	0	0	-0,556302500419852	-0,56820172450129
Fuchsia	Square	Raptorex	Raptorex	Hendrickx et al., 2015	Raptorex lateral	Non-tyrannosaurid Tyrannosauroidea	Non-tyrannosaurid Tyrannosauroidea Lateral	0,869231719730976	0,531478917042255	1,04139268515823	1,13033376849501	0,785329835010767	0,505149978319906	1,13033376849501	0	0	-0,579783596182516	-0,602059991327962
Fuchsia	Square	Raptorex	Raptorex	Hendrickx et al., 2015	Raptorex lateral	Non-tyrannosaurid Tyrannosauroidea	Non-tyrannosaurid Tyrannosauroidea Lateral	0,982271233039568	0,57978359661681	1,15533603746506	1,2405492482826	0,903089986991944	0,556302500767287	1,2405492482826	0	0	-0,602059991327962	-0,564192459864445
Fuchsia	Square	Raptorex	Raptorex	Hendrickx et al., 2015	Raptorex lateral	Non-tyrannosaurid Tyrannosauroidea	Non-tyrannosaurid Tyrannosauroidea Lateral	0,949390006644913	0,491361693834273	1,14612803567824	1,16136800223497	?	?	1,06069784035361	0	0	-0,579783596182516	-0,556302500419852
Fuchsia	Square	Raptorex	Raptorex	Hendrickx et al., 2015	Raptorex lateral	Non-tyrannosaurid Tyrannosauroidea	Non-tyrannosaurid Tyrannosauroidea Lateral	1,02938377768521	0,602059991327962	1,28103336724773	1,30749603791321	0,880813592280791	0,612783856719735	1,30749603791321	0	0	-0,49136169405142	-0,477121255153957
Fuchsia	Square	Raptorex	Raptorex	Hendrickx et al., 2015	Raptorex lateral	Non-tyrannosaurid Tyrannosauroidea	Non-tyrannosaurid Tyrannosauroidea Lateral	1,01283722470517	0,672097857935717	1,32633586092875	1,37657695705651	0,851258348719075	0,568201724066995	1,37657695705651	0	0	-0,518513939921317	-0,531478917129114
Fuchsia	Square	Raptorex	Raptorex	Hendrickx et al., 2015	Raptorex lateral	Non-tyrannosaurid Tyrannosauroidea	Non-tyrannosaurid Tyrannosauroidea Lateral	0,903089986991944	0,690196080028514	1,27415784926368	1,25527250510331	0,785329835010767	0,591064607026499	1,25527250510331	0	0	-0,505149978319906	-0,49136169405142
Fuchsia	Square	Raptorex	Raptorex	Hendrickx et al., 2015	Raptorex lateral	Non-tyrannosaurid Tyrannosauroidea	Non-tyrannosaurid Tyrannosauroidea Lateral	0,954242509439325	0,556302500767287	1,12710479836481	1,27875360095283	0,763427993562937	0,491361693834273	?	0	0	?	-0,522704992762545
Fuchsia	Square	Raptorex	Raptorex	Hendrickx et al., 2015	Raptorex lateral	Non-tyrannosaurid Tyrannosauroidea	Non-tyrannosaurid Tyrannosauroidea Lateral	0,845098040014257	0,6232492903979	1,15228834438306	1,2148438480477	0,716003343634799	0,505149978319906	1,2148438480477	0	0	-0,556302500419852	-0,477121255153957
Fuchsia	Square	Raptorex	Raptorex	Hendrickx et al., 2015	Raptorex lateral	Non-tyrannosaurid Tyrannosauroidea	Non-tyrannosaurid Tyrannosauroidea Lateral	0,939519252618618	0,477121254719662	1,07918124604762	1,16435285578444	0,770852011642144	0,431363764158987	1,16435285578444	0	0	-0,556302500419852	-0,56820172450129
Deeppink	Fill triang	Alioramus	Alioramus	Hendrickx et al., 2015	Alioramus lateral	Tyrannosauridae	Tyrannosauridae Lateral	1,0948203803548	0,826074802700826	1,35888620440587	1,38649896555065	1,02571538390134	0,724275869600789	1,24079877111733	0	0	-0,447158031515937	-0,431363764593282
Deeppink	Fill triang	Alioramus	Alioramus	Hendrickx et al., 2015	Alioramus lateral	Tyrannosauridae	Tyrannosauridae Lateral	1,07845681805329	0,778151250383644	1,27091163941048	1,3451776165427	0,963787827345555	0,627365856592733	1,28847280059978	0	0	-0,462397998159533	-0,477121255153957
Deeppink	Fill triang	Alioramus	Alioramus	Hendrickx et al., 2015	Alioramus lateral	Tyrannosauridae	Tyrannosauridae Lateral	1,07881918309885	0,747411807886423	1,26007138798507	1,35736303061514	1,01241537476243	0,695481676490197	?	0	0	-0,477121255153957	-0,477121255153957
Deeppink	Fill triang	Alioramus	Alioramus	This study	Alioramus lateral	Tyrannosauridae	Tyrannosauridae Lateral	1,1360860973841	0,895422546039408	1,53249958609466	1,54530711646582	0,989004615698537	0,779596491257825	1,47334096418594	0	0	-0,431363764593282	-0,431363764593282
Deeppink	Fill triang	Alioramus	Alioramus	Hendrickx et al., 2015	Alioramus lateral	Tyrannosauridae	Tyrannosauridae Lateral	1,2559957267224	0,923244018630277	1,60031932975166	1,57252309784964	1,10653085382238	0,848804701051804	1,53364497879876	0	0	-0,431363764593282	-0,414973347536524
Deeppink	Fill triang	Alioramus	Alioramus	Hendrickx et al., 2015	Alioramus lateral	Tyrannosauridae	Tyrannosauridae Lateral	1,22089224921952	0,795880017344075	1,50119624202709	1,49775871828727	1,10380372095596	0,781036938621132	1,46760810558363	0	0	-0,431363764593282	-0,447158031515937
Deeppink	Fill triang	Alioramus	Alioramus	Hendrickx et al., 2015	Alioramus lateral	Tyrannosauridae	Tyrannosauridae Lateral	1,19893186993221	0,777426822389311	1,42308195829723	1,42797271360821	1,08493357493672	0,728353782021228	1,35506820634885	0	0	-0,477121255153957	-0,447158031515937
Deeppink	Fill triang	Alioramus	Alioramus	Hendrickx et al., 2015	Alioramus lateral	Tyrannosauridae	Tyrannosauridae Lateral	1,18977095634687	0,764176132390331	1,38399478944173	1,40636983546927	1,09131515969722	0,733277533932582	1,33785842904109	0	0	-0,477121255153957	-0,505149978319906
Deeppink	Fill triang	Alioramus	Alioramus	Hendrickx et al., 2015	Alioramus lateral	Tyrannosauridae	Tyrannosauridae Lateral	1,10243370568134	0,69196510276736	1,29776051109913	1,41614103116833	0,980003371583746	0,654176541877961	1,24797326636181	0	0	-0,477121255153957	-0,505149978319906
Deeppink	Fill triang	Alioramus	Alioramus	Hendrickx et al., 2015	Alioramus lateral	Tyrannosauridae	Tyrannosauridae Lateral	1,03822263836872	0,662757831681574	1,20655604409903	1,25887662937213	0,948412965778601	0,598790506763115	1,15381486434453	0	0	-0,505149978319906	-0,477121255153957
Deeppink	Fill triang	Alioramus	Alioramus	Hendrickx et al., 2015	Alioramus lateral	Tyrannosauridae	Tyrannosauridae Lateral	1,12872228433843	0,82865989653532	1,36995760734605	1,39585037601878	1,01953168453126	0,767897616018091	1,31111784266251	0	0	-0,477121255153957	-0,447158031515937
Deeppink	Fill triang	Alioramus	Alioramus	Hendrickx et al., 2015	Alioramus lateral	Tyrannosauridae	Tyrannosauridae Lateral	1,08278537031645	0,856728890382883	1,41229250932305	1,41514035219587	0,955687750313506	0,765668554759014	1,3336487565147	0	0	-0,477121255153957	-0,431363764593282
Deeppink	Fill triang	Alioramus	Alioramus	Hendrickx et al., 2015	Alioramus lateral	Tyrannosauridae	Tyrannosauridae Lateral	1,11793383503964	0,7481880270062	1,36116099519503	1,38542751480513	1,00732095292274	0,727541257028556	1,31302311032324	0	0	-0,531478917129114	-0,505149978319906
Deeppink	Fill triang	Alioramus	Alioramus	Hendrickx et al., 2015	Alioramus lateral	Tyrannosauridae	Tyrannosauridae Lateral	1,09551804232315	0,739572344450092	1,30941722577814	1,38863396935179	0,996073654485275	0,681241237375587	1,31889771462749	0	0	-0,49136169405142	-0,505149978319906
Deeppink	Fill triang	Alioramus	Alioramus	Hendrickx et al., 2015	Alioramus lateral	Tyrannosauridae	Tyrannosauridae Lateral	1,08955188288645	0,739572344450092	1,29534714833362	1,3174364965351	0,993436230497612	0,690196080028514	1,25382243870807	0	0	-0,531478917129114	-0,447158031515937
Deeppink	Fill triang	Alioramus	Alioramus	Hendrickx et al., 2015	Alioramus lateral	Tyrannosauridae	Tyrannosauridae Lateral	0,980003371583746	0,657055852857104	1,11427729656159	1,20057692675485	0,907411360774586	0,598790506763115	1,14176323027579	0	0	-0,556302500419852	-0,579783596182516
Deeppink	Plus	Gorgosaurus	Gorgosaurus	Hendrickx et al., 2015	Gorgosaurus mesial	Tyrannosauridae	Tyrannosauridae Mesial	1,34635297445064	1,19865708695442	1,60205999132796	1,65417654187796	1,2148438480477	1,12710479836481	1,48000694295715	0	0	-0,278753601343694	-0,301029995663981
Deeppink	Plus	Gorgosaurus	Gorgosaurus	Hendrickx et al., 2015	Gorgosaurus lateral	Tyrannosauridae	Tyrannosauridae Lateral	1,31386722036915	1,16435285578444	1,58994960132571	1,65321251377534	1,26007138798507	1,08278537031645	1,47712125471966	0	0	-0,342422680387912	-0,322219294907637
Deeppink	Plus	Gorgosaurus	Gorgosaurus	Hendrickx et al., 2015	Gorgosaurus lateral	Tyrannosauridae	Tyrannosauridae Lateral	1,30749603791321	1,17318626841227	1,62838893005031	1,65417654187796	1,23299611039215	1,05690485133647	1,4983105537896	0	0	-0,342422680387912	-0,301029995663981
Deeppink	Plus	Gorgosaurus	Gorgosaurus	Hendrickx et al., 2015	Gorgosaurus lateral	Tyrannosauridae	Tyrannosauridae Lateral	1,22010808804006	1,09342168516224	1,47129171105894	1,55144999797288	1,20951501454263	1,02938377768521	1,38560627359831	0	0	-0,342422680387912	-0,342422680387912
Deeppink	Plus	Gorgosaurus	Gorgosaurus	Hendrickx et al., 2015	Gorgosaurus lateral	Tyrannosauridae	Tyrannosauridae Lateral	1,25285303097989	1,10037054511756	1,43136376415899	1,51982799377572	1,12710479836481	0,897627091290441	1,51982799377572	0	0	-0,342422680387912	-0,361727835713587
Deeppink	Plus	Gorgosaurus	Gorgosaurus	Hendrickx et al., 2015	Gorgosaurus lateral	Tyrannosauridae	Tyrannosauridae Lateral	1,10380372095596	0,897627091290441	1,16136800223497	1,28103336724773	0,949390006644913	0,763427993562937	1,28103336724773	0	0	?	?
Deeppink	Plus	Gorgosaurus	Gorgosaurus	This study	Gorgosaurus lateral	Tyrannosauridae	Tyrannosauridae Lateral	1,17114115102838	0,896526217489555	1,46314613672635	1,42764837118693	1,03100428136354	0,843855422623161	1,35276119172383	0	0	-0,477121255153957	-0,477121255153957
Deeppink	Plus	Gorgosaurus	Gorgosaurus	This study	Gorgosaurus lateral	Tyrannosauridae	Tyrannosauridae Lateral	1,16405529189345	0,940516484932567	1,47465325336206	1,46209838113516	1,08671566394488	0,850033257689769	1,3059958827708	0	0	-0,452093248566065	-0,477121255153957
Deeppink	Plus	Gorgosaurus	Gorgosaurus	This study	Gorgosaurus lateral	Tyrannosauridae	Tyrannosauridae Lateral	1,13640344813399	0,875639937004168	1,37383114507383	1,39392600658584	1,05690485133647	0,803457115648414	1,22036963245139	0	0	-0,556302500419852	-0,477121255153957
Deeppink	Plus	Gorgosaurus	Gorgosaurus	This study	Gorgosaurus mesial	Tyrannosauridae	Tyrannosauridae Mesial	0,984527313343793	0,875639937004168	1,30297993674825	1,34024576156793	0,885926339801431	0,808885867359812	1,29534714833362	0	0	?	-0,431363764593282
Deeppink	Plus	Gorgosaurus	Gorgosaurus	This study	Gorgosaurus lateral	Tyrannosauridae	Tyrannosauridae Lateral	1,27898211686544	0,992995098431342	1,6262376851469	1,61320735210376	1,16967443405881	0,926342446625655	1,43536650661266	0	0	-0,414973347536524	-0,431363764593282
Deeppink	Plus	Gorgosaurus	Gorgosaurus	This study	Gorgosaurus lateral	Tyrannosauridae	Tyrannosauridae Lateral	1,20817252666712	0,944975908412048	1,54678935163126	1,5280163411892	1,11859536522376	0,833784374656479	1,38827886345964	0	0	-0,462397998159533	-0,49136169405142
Deeppink	Plus	Gorgosaurus	Gorgosaurus	This study	Gorgosaurus lateral	Tyrannosauridae	Tyrannosauridae Lateral	1,18977095634687	0,910090545594068	1,46374372124706	1,46923274250661	1,09096307659573	0,824776462475546	1,31260043926126	0	0	-0,544068043915981	-0,518513939921317
Deeppink	Plus	Gorgosaurus	Gorgosaurus	This study	Gorgosaurus lateral	Tyrannosauridae	Tyrannosauridae Lateral	1,16554107672237	0,968949680981343	1,45636603312904	1,45071087814692	1,06220580881971	0,868644438394826	?	0	0	-0,487845120154865	-0,447158031515937
Deeppink	Plus	Gorgosaurus	Gorgosaurus	This study	Gorgosaurus lateral	Tyrannosauridae	Tyrannosauridae Lateral	1,14829409743475	0,831869774280502	1,33081946649584	1,34242268082221	1,01828430842653	0,784617292632875	1,23299611039215	0	0	?	-0,531478917129114
Deeppink	Fill inv. tri	Daspletosaurus	Daspletosaurus	Hendrickx et al., 2015	Daspletosaurus mesial	Tyrannosauridae	Tyrannosauridae Mesial	1,00603795499732	1,22089224921952	1,4900990050633	1,48981790830145	0,974050902792877	1,08098704691089	1,38435341413751	0	0	-0,602059991327962	-0,602059991327962
Deeppink	Fill inv. tri	Daspletosaurus	Daspletosaurus	Hendrickx et al., 2015	Daspletosaurus lateral	Tyrannosauridae	Tyrannosauridae Lateral	1,462248215355	1,30749603791321	1,74958173486556	1,78247262416629	1,25503116334555	1,09691001300806	?	0	0	-0,397940008672038	-0,301029995663981
Deeppink	Fill inv. tri	Daspletosaurus	Daspletosaurus	Hendrickx et al., 2015	Daspletosaurus lateral	Tyrannosauridae	Tyrannosauridae Lateral	1,42797271360821	1,25887662937213	1,64167237322469	1,71466499286254	1,31492005599242	1,11727129565576	?	0	0	-0,342422680387912	-0,38021124136417
Deeppink	Fill inv. tri	Daspletosaurus	Daspletosaurus	Hendrickx et al., 2015	Daspletosaurus lateral	Tyrannosauridae	Tyrannosauridae Lateral	1,41279642871654	1,26245108973043	1,73559889969818	1,75830618172531	1,29225607135648	1,09656243837414	?	0	0	-0,361727835713587	-0,322219294907637
Deeppink	Fill inv. tri	Daspletosaurus	Daspletosaurus	Hendrickx et al., 2015	Daspletosaurus lateral	Tyrannosauridae	Tyrannosauridae Lateral	1,22063101944809	1,05576046468773	1,36436335461573	1,38435341413751	1,1300119496719	0,946452265013073	?	0	0	-0,477121255153957	-0,477121255153957
Deeppink	Fill inv. tri	Daspletosaurus	Daspletosaurus	Hendrickx et al., 2015	Daspletosaurus lateral	Tyrannosauridae	Tyrannosauridae Lateral	1,42894429003557	1,3096301674259	1,78390357927273	1,79393000677268	1,31175386105575	1,16790781000148	1,72940779696307	0	0	-0,322219294907637	-0,255272504755871
Deeppink	Fill inv. tri	Daspletosaurus	Daspletosaurus	This study	Daspletosaurus lateral	Tyrannosauridae	Tyrannosauridae Lateral	1,52166101511207	1,37364747220922	1,87436583573005	1,89790187426823	1,41279642871654	1,25551371281953	1,89790187426823	0	0	-0,255272504755871	-0,230448921465133
Deeppink	Fill inv. tri	Daspletosaurus	Daspletosaurus	This study	Daspletosaurus lateral	Tyrannosauridae	Tyrannosauridae Lateral	1,48444220764241	1,26245108973043	1,7782236267661	1,7570162347313	1,37894269861344	1,17868923977559	1,7570162347313	0	0	-0,322219294907637	-0,361727835713587
Deeppink	Fill inv. tri	Daspletosaurus	Daspletosaurus	This study	Daspletosaurus lateral	Tyrannosauridae	Tyrannosauridae Lateral	1,39058187855044	1,19838213000829	1,65552259625342	1,66903780088516	1,2964457942064	1,04999285692014	1,66903780088516	0	0	-0,342422680387912	-0,397940008672038
Deeppink	Diamond	Albertosaurus	Albertosaurus	Hendrickx et al., 2015	Albertosaurus lateral	Tyrannosauridae	Tyrannosauridae Lateral	1,35793484700045	1,11394335230684	1,66181268553726	1,69722934275972	?	?	1,62531245096167	0	0	-0,414973347536524	-0,342422680387912
Deeppink	Diamond	Albertosaurus	Albertosaurus	This study	Albertosaurus lateral	Tyrannosauridae	Tyrannosauridae Lateral	1,48925516836926	1,20924684875337	1,82936810798882	1,84223468634724	1,39445168082622	1,19562294358694	1,84223468634724	0	0	-0,230448921465133	-0,255272504755871
Deeppink	Diamond	Albertosaurus	Albertosaurus	This study	Albertosaurus lateral	Tyrannosauridae	Tyrannosauridae Lateral	1,41145134213794	1,15075643986031	1,72181061521255	1,7059491949103	1,30470589821277	1,09025805293132	1,7059491949103	0	0	-0,322219294907637	-0,342422680387912
Deeppink	Diamond	Albertosaurus	Albertosaurus	This study	Albertosaurus lateral	Tyrannosauridae	Tyrannosauridae Lateral	1,4895366294821	1,29490691060519	1,84676995353722	1,85491302230786	1,36660971039243	1,24699069924155	1,72745992085791	0	0	-0,255272504755871	-0,255272504755871
Deeppink	Diamond	Albertosaurus	Albertosaurus	This study	Albertosaurus lateral	Tyrannosauridae	Tyrannosauridae Lateral	1,5219222448835	1,29092455938275	1,88303651002768	1,86605092400927	1,40053798939195	1,20897851727625	1,79712898779655	0	0	-0,255272504755871	-0,255272504755871
Deeppink	Diamond	Albertosaurus	Albertosaurus	This study	Albertosaurus lateral	Tyrannosauridae	Tyrannosauridae Lateral	1,52943035436699	1,27137687189407	1,8745977687032	1,88902142209522	1,42373724998233	1,20951501454263	1,85709115467351	0	0	-0,301029995663981	-0,255272504755871
Deeppink	Diamond	Albertosaurus	Albertosaurus	This study	Albertosaurus lateral	Tyrannosauridae	Tyrannosauridae Lateral	1,46269740810172	1,22010808804006	1,79309160017658	1,82975391892498	1,35063560825895	1,11991541025799	1,79581052466741	0	0	-0,255272504755871	-0,255272504755871
Deeppink	Diamond	Albertosaurus	Albertosaurus	This study	Albertosaurus lateral	Tyrannosauridae	Tyrannosauridae Lateral	1,50215389287136	1,25551371281953	1,80461641698726	1,89861549741619	1,38219721037745	1,15289959639375	?	0	0	-0,301029995663981	-0,301029995663981
Deeppink	Diamond	Albertosaurus	Albertosaurus	This study	Albertosaurus lateral	Tyrannosauridae	Tyrannosauridae Lateral	1,46952747918701	1,22167499707077	1,75898754686762	1,7356787259059	1,3647385550554	1,13225968953104	1,69460519893357	0	0	-0,290034611210515	-0,301029995663981
Deeppink	Diamond	Albertosaurus	Albertosaurus	This study	Albertosaurus lateral	Tyrannosauridae	Tyrannosauridae Lateral	1,34004731766139	1,16494737262184	1,61888448499545	1,62930764007375	1,24079877111733	1,03462845662532	1,59494473669508	0	0	-0,38021124136417	-0,38021124136417
Deeppink	Diamond	Albertosaurus	Albertosaurus	This study	Albertosaurus lateral	Tyrannosauridae	Tyrannosauridae Lateral	1,16494737262184	0,959041392321094	1,40277706961035	1,45969397647797	1,11727129565576	0,79657433321043	1,45969397647797	0	0	-0,431363764593282	-0,423245873437369
Deeppink	Dot	Tyrannosaurus	Tyrannosaurus	This study	Tyrannosaurus mesial	Tyrannosauridae	Tyrannosauridae Mesial	1,21218760440396	1,55144999797288	1,75739602879302	1,78390357927273	1,25767857486918	1,3096301674259	1,78390357927273	0	0	-0,146128035851956	-0,146128035851956
Deeppink	Dot	Tyrannosaurus	Tyrannosaurus	This study	Tyrannosaurus lateral	Tyrannosauridae	Tyrannosauridae Lateral	1,54406804435028	1,58206336291171	1,98362628712453	2,01410032151962	1,4345689040342	1,42160392686983	1,92479599579791	0	0	-0,0791812462213426	-0,176091258838534
Deeppink	Dot	Tyrannosaurus	Tyrannosaurus	This study	Tyrannosaurus lateral	Tyrannosauridae	Tyrannosauridae Lateral	1,49136169383427	1,00860017176192	1,73239375982297	1,76267856372744	1,31386722036915	1,03742649794062	?	0	0	-0,217483944257336	-0,255272504755871
Deeppink	Dot	Tyrannosaurus	Tyrannosaurus	This study	Tyrannosaurus lateral	Tyrannosauridae	Tyrannosauridae Lateral	1,34044411484012	1,15533603746506	1,53781909507327	1,54777470538782	1,20951501454263	1,04139268515823	1,38916608436453	0	0	?	?
Deeppink	Dot	Tyrannosaurus	Tyrannosaurus	This study	Tyrannosaurus lateral	Tyrannosauridae	Tyrannosauridae Lateral	1,16435285578444	0,778151250383644	1,45178643552429	1,56229286445647	1,05307844348342	0,740362689494244	1,27415784926368	0	0	-0,528273777601338	-0,447158031515937
Deeppink	Dot	Tyrannosaurus	Tyrannosaurus	Hendrickx et al., 2015	Tyrannosaurus mesial	Tyrannosauridae	Tyrannosauridae Mesial	1,48572142648158	1,64836001098093	1,91803033678488	2,01367969729119	1,42160392686983	1,45788189673399	1,83632411570675	0	0	-0,113943352437125	-0,204119982655925
Deeppink	Dot	Tyrannosaurus	Tyrannosaurus	Hendrickx et al., 2015	Tyrannosaurus lateral	Tyrannosauridae	Tyrannosauridae Lateral	1,63748972951251	1,57518784492766	1,97081161087252	1,9982593384237	1,47712125471966	1,41329976408125	1,61489721603313	0	0	-0,113943352437125	-0,113943352437125
Deeppink	Dot	Tyrannosaurus	Tyrannosaurus	Hendrickx et al., 2015	Tyrannosaurus lateral	Tyrannosauridae	Tyrannosauridae Lateral	1,58433122436753	1,51321760006794	1,88649072517248	1,92992956008459	1,46834733041216	1,38201704257487	1,67209785793572	0	0	-0,113943352437125	-0,204119982655925
Deeppink	Dot	Tyrannosaurus	Tyrannosaurus	Hendrickx et al., 2015	Tyrannosaurus lateral	Tyrannosauridae	Tyrannosauridae Lateral	1,53402610605614	1,45178643552429	1,82542611776782	1,8318697742805	1,41995574848976	1,29003461136252	1,64933485871214	0	0	-0,176091258838534	-0,204119982655925
Deeppink	Dot	Tyrannosaurus	Tyrannosaurus	Hendrickx et al., 2015	Tyrannosaurus lateral	Tyrannosauridae	Tyrannosauridae Lateral	1,30535136944662	1,19865708695442	1,41830129131975	1,45178643552429	1,16435285578444	0,99563519459755	1,39445168082622	0	0	-0,342422680387912	-0,38021124136417
Deeppink	Dot	Tyrannosaurus	Tyrannosaurus	Hendrickx et al., 2015	Tyrannosaurus mesial	Tyrannosauridae	Tyrannosauridae Mesial	1,21748394421391	1,37291200297011	1,5705429398819	1,55870857053317	1,13353890837022	1,19033169817029	1,55870857053317	0	0	?	-0,204119982655925
Deeppink	Dot	Tyrannosaurus	Tyrannosaurus	Hendrickx et al., 2015	Tyrannosaurus mesial	Tyrannosauridae	Tyrannosauridae Mesial	1,58092497567562	1,68663626926229	1,9804578922761	2,05037975626146	1,48572142648158	1,48000694295715	1,8555191556678	0	0	-0,113943352437125	-0,146128035851956
Deeppink	Dot	Tyrannosaurus	Tyrannosaurus	Hendrickx et al., 2015	Tyrannosaurus lateral	Tyrannosauridae	Tyrannosauridae Lateral	1,6063813651106	1,62428209583567	1,94299959336604	1,92634244662566	1,46834733041216	1,38381536598043	1,69460519893357	0	0	-0,146128035851956	-0,176091258838534
Deeppink	Dot	Tyrannosaurus	Tyrannosaurus	Hendrickx et al., 2015	Tyrannosaurus lateral	Tyrannosauridae	Tyrannosauridae Lateral	1,55266821611219	1,50105926221775	1,83058866868514	1,87390159786446	1,43775056282039	1,33645973384853	1,8208579894397	0	0	-0,204119982655925	-0,255272504755871
Deeppink	Dot	Tyrannosaurus	Tyrannosaurus	Hendrickx et al., 2015	Tyrannosaurus lateral	Tyrannosauridae	Tyrannosauridae Lateral	1,54157924394658	1,42160392686983	1,83122969386706	1,81954393554187	1,42651126136458	1,26481782300954	?	0	0	-0,278753601343694	-0,255272504755871
Deeppink	Dot	Tyrannosaurus	Tyrannosaurus	Hendrickx et al., 2015	Tyrannosaurus lateral	Tyrannosauridae	Tyrannosauridae Lateral	1,46389298898591	1,34439227368511	1,66651798055488	1,7160033436348	1,35024801833416	1,17897694729317	1,56229286445647	0	0	-0,255272504755871	-0,255272504755871
Deeppink	Dot	Tyrannosaurus	Tyrannosaurus	Hendrickx et al., 2015	Tyrannosaurus lateral	Tyrannosauridae	Tyrannosauridae Lateral	1,55291145021651	1,40874860618424	1,77320114235634	1,8612953935267	1,41580772763554	1,29688447553855	1,78873385882771	0	0	-0,255272504755871	?
Deeppink	Dot	Tyrannosaurus	Tyrannosaurus	Hendrickx et al., 2015	Tyrannosaurus lateral	Tyrannosauridae	Tyrannosauridae Lateral	1,58591171031943	1,46538285144842	1,78632543439007	1,85211386084976	1,47129171105894	1,33021078457153	1,72729720280359	0	0	-0,255272504755871	-0,146128035851956
Deeppink	Dot	Tyrannosaurus	Tyrannosaurus	Hendrickx et al., 2015	Tyrannosaurus lateral	Tyrannosauridae	Tyrannosauridae Lateral	1,50893352605003	1,42797271360821	1,7521253072979	1,77894672796862	1,41497334797082	1,29710365014926	1,64836001098093	0	0	-0,176091258838534	?
Deeppink	Dot	Tyrannosaurus	Tyrannosaurus	Hendrickx et al., 2015	Tyrannosaurus lateral	Tyrannosauridae	Tyrannosauridae Lateral	1,37803432245733	1,23603314711764	1,49762064978129	1,58815961638309	1,27114431794908	1,07481644064517	?	0	0	-0,301029995663981	-0,322219294907637
Deeppink	Dot	Tyrannosaurus	Tyrannosaurus	Hendrickx et al., 2015	Tyrannosaurus lateral	Tyrannosauridae	Tyrannosauridae Lateral	1,25115134317535	1,08134730780413	1,2135177569963	1,38934331125208	1,11327469246435	0,946452265013073	?	0	0	-0,342422680387912	-0,342422680387912
Deeppink	Bar	Zhuchengtyrannus	Zhuchengtyrannus	This study	Zhuchengtyrannus	Tyrannosauridae	Tyrannosauridae Mesial	1,545059584694	1,42390091852842	1,84054518763684	1,7996850909091	1,37803432245733	1,30749603791321	1,6742179455767	0	0	?	-0,113943352437125
Deeppink	Bar	Zhuchengtyrannus	Zhuchengtyrannus	This study	Zhuchengtyrannus	Tyrannosauridae	Tyrannosauridae Mesial	1,55059520748933	1,38129562300383	1,84855857212376	1,8264635490928	1,44622640177816	1,3014640731433	1,72222246396973	0	0	-0,113943352437125	-0,146128035851956
Deeppink	Bar	Zhuchengtyrannus	Zhuchengtyrannus	This study	Zhuchengtyrannus	Tyrannosauridae	Tyrannosauridae Lateral	1,52166101511207	1,41246054742996	1,78283080520259	1,83116563390944	1,4379090355395	1,27044590801796	1,72908375704361	0	0	-0,146128035851956	-0,146128035851956
Deeppink	Bar	Zhuchengtyrannus	Zhuchengtyrannus	This study	Zhuchengtyrannus	Tyrannosauridae	Tyrannosauridae Lateral	1,54851225634104	1,40959501939682	1,82092358788132	1,81815988639719	1,44901531634779	1,22375545365724	1,65513843481138	0	0	-0,113943352437125	-0,146128035851956
Deeppink	Bar	Zhuchengtyrannus	Zhuchengtyrannus	This study	Zhuchengtyrannus	Tyrannosauridae	Tyrannosauridae Lateral	1,54032947479087	1,43584436598444	1,84192231167945	?	1,47319490920494	1,28216877830464	?	0	0	-0,176091258838534	-0,161368002495552
Deeppink	Bar	Zhuchengtyrannus	Zhuchengtyrannus	This study	Zhuchengtyrannus	Tyrannosauridae	Tyrannosauridae Lateral	1,54691264318124	1,37217528611506	1,79615787690691	1,83853427051187	1,45255306322893	1,24129738710999	?	0	0	-0,161368002495552	-0,190331698387439
Deeppink	X	Tyrannosauridae	Tyrannosauridae	This study	Tyrannosauridae lateral	Tyrannosauridae	Tyrannosauridae Lateral	1,25090769970086	1,11925588927794	1,67320528177905	1,69495600224982	1,19256745333655	0,996511672154179	1,69495600224982	0	0	-0,230448921465133	-0,278753601343694
Teal	Dot	Unnamned dromaeosaurid	Unnamned dromaeosaurid	Hendrickx et al., 2015	Unnamned dromaeosaurid taxon mesial	Dromaeosauridae	Dromaeosauridae Mesial	0,681241237375587	0,869231719730976	1,08278537031645	1,22010808804006	0,755874855672491	0,57978359661681	0,698970004336019	0	0		-0,544068043915981
Teal	Dot	Unnamned dromaeosaurid	Unnamned dromaeosaurid	Hendrickx et al., 2015	Unnamned dromaeosaurid taxon mesial	Dromaeosauridae	Dromaeosauridae Mesial	0,934498451243568	0,792391689498254	1,31597034545692	1,29666519026153	0,819543935541869	0,612783856719735	0,681241237375587	0	0		-0,522704992762545
Teal	Dot	Unnamned dromaeosaurid	Unnamned dromaeosaurid	Hendrickx et al., 2015	Unnamned dromaeosaurid taxon mesial	Dromaeosauridae	Dromaeosauridae Mesial	0,944482672150169	0,763427993562937	1,26481782300954	1,28555730900777	0,785329835010767	0,556302500767287	1,01283722470517	0	0		-0,505149978319906
Teal	Dot	Unnamned dromaeosaurid	Unnamned dromaeosaurid	Hendrickx et al., 2015	Unnamned dromaeosaurid taxon lateral	Dromaeosauridae	Dromaeosauridae Lateral	1,08278537031645	0,707570176097936	1,32221929473392	1,55388302664387	0,959041392321094	0,716003343634799	1,29666519026153	0	0		-0,505149978319906
Teal	Dot	Unnamned dromaeosaurid	Unnamned dromaeosaurid	Hendrickx et al., 2015	Unnamned dromaeosaurid taxon lateral	Dromaeosauridae	Dromaeosauridae Lateral	1,15533603746506	0,763427993562937	1,47712125471966	1,56584781867352	0,991226075692495	0,653212513775344	?	0	0	-0,544068043915981	-0,51188336054458
Teal	Dot	Unnamned dromaeosaurid	Unnamned dromaeosaurid	Hendrickx et al., 2015	Unnamned dromaeosaurid taxon lateral	Dromaeosauridae	Dromaeosauridae Lateral	1,02118929906994	0,740362689494244	1,36172783601759	1,43136376415899	0,90848501887865	0,602059991327962	?	0	0	-0,544068043915981	-0,477121255153957
Teal	Dot	Unnamned dromaeosaurid	Unnamned dromaeosaurid	Hendrickx et al., 2015	Unnamned dromaeosaurid taxon lateral	Dromaeosauridae	Dromaeosauridae Lateral	1,11727129565576	0,755874855672491	1,41497334797082	1,52504480703685	1,05307844348342	0,806179973983887	1,52504480703685	0	0	-0,602059991327962	-0,439332693395968
Teal	Dot	Unnamned dromaeosaurid	Unnamned dromaeosaurid	Hendrickx et al., 2015	Unnamned dromaeosaurid taxon lateral	Dromaeosauridae	Dromaeosauridae Lateral	1,04139268515823	0,724275869600789	1,31175386105575	1,35602585719312	0,826074802700826	0,57978359661681	1,35602585719312	0	0	-0,602059991327962	-0,531478917129114
Teal	Dot	Unnamned dromaeosaurid	Unnamned dromaeosaurid	Hendrickx et al., 2015	Unnamned dromaeosaurid taxon lateral	Dromaeosauridae	Dromaeosauridae Lateral	1,04532297878666	0,681241237375587	1,39794000867204	1,44715803134222	0,939519252618618	0,633468455579587	?	0	0	?	-0,462397998159533
Black	Dot	Aerosteon	?	Hendrickx et al., 2015	?	?	?	1,21748394421391	0,924279286061882	1,52244423350632	1,54157924394658	1,12710479836481	0,806179973983887	?	0	0	-0,477121255153957	-0,447158031515937
