# Supplementary material for: Isolated tooth reveals hidden spinosaurid dinosaur diversity in the British Wealden Supergroup (Lower Cretaceous)
Source: PeerJ. 2023 May 31;11:e15453. doi: 10.7717/peerj.15453 (PMC10239232; doi:10.7717/peerj.15453)
Supplement: Supplemental Information 1 [file peerj-11-15453-s001.zip › Data Files/XMDFEC V10010/XMDFEC V10010 full results.xlsx]

## Sheet: Results - XMDFEC V0010
XMDFEC V0010 (DFA and cluster analyses: pan-theropodan datasets)
Dataset	Discriminant Function Analysis		Reclassification Rate (RR)		Clade level		Taxon level		Clade level (Eigenvalue)		Taxon level (Eigenvalue)
	Clade level	Taxon level	Clade level (%)	Taxon level (%)	PC1 (%)	PC2 (%)	PC1 (%)	PC2 (%)	Axis 1	Axis 2	Axis 1	Axis 2
Whole dataset	Metriacanthosauridae	Skorpiovenator	60.84	61.14	50.89	19.86	41.04	21.57	5.7081	2.2272	18.374	9.6563
Whole dataset (no denticles = ?)	Metriacanthosauridae	Condorraptor	62.12	59.34	50.08	19.11	42.86	17.09	5.7905	2.2091	18.01	7.1806
My dataset	Metriacanthosauridae	Skorpiovenator	54.46	63.68	57.04	21.78	41.07	24.73	12.239	4.6732	24.992	15.051
My dataset (no denticles = ?)	Metriacanthosauridae	Erectopus	59.29	60.3	54.09	22.79	41.4	25.68	11.008	4.6388	23.75	14.731
Whole dataset with large teeth	Allosauridae	Erectopus	59.2	57.4	37.97	31.01	35.48	27.85	1.9237	1.5713	6.2636	4.9158
Whole dataset with large teeth (no denticles = ?)	Allosauridae	Erectopus	62.1	57.54	39.64	30.5	36.25	22.59	2.2061	1.6975	6.0601	3.7752
My dataset with large teeth	Metriacanthosauridae	Erectopus	58.54	61.56	48.45	27.08	54.31	18.43	2.2474	1.2559	12.99	4.4081
My dataset with large teeth (no denticles = ?)	Metriacanthosauridae	Erectopus	60.8	62.06	57.88	22.98	45.27	21.19	3.4446	1.3678	9.3725	4.3866
Dataset	Cluster Analysis
	Hierarchical clustering	Neighbour joining
Whole dataset	Abelisauridae indet.	Abelisauridae indet. + Fukuiraptor
Whole dataset (no denticles = ?)	Abelisauridae indet.	Abelisauridae indet. + Fukuiraptor
My dataset	Abelisauridae indet.	Arcovenator
My dataset (no denticles = ?)	Abelisauridae indet.	Abelisauridae indet.
Whole dataset with large teeth	Abelisauridae indet.	Abelisauridae indet.
Whole dataset with large teeth (no denticles = ?)	Abelisauridae indet.	Abelisauridae indet. + Fukuiraptor
My dataset with large teeth	Abelisauridae indet.	Abelisauridae indet.
My dataset with large teeth (no denticles = ?)	Abelisauridae indet.	Abelisauridae indet.
